# Supplementary material for: Identification of the lncRNA–miRNA‒mRNA regulatory network for middle cerebral artery occlusion-induced ischemic stroke
Source: Front Genet. 2023 May 9;14:1169190. doi: 10.3389/fgene.2023.1169190 (PMC10203218; doi:10.3389/fgene.2023.1169190)
Supplement: Supplementary file 1 [file Table3.XLSX]

## Sheet: Sheet1
#ID	3h_1	3h_2	3h_3	6h_1	6h_2	6h_3	12h_1	12h_2	12h_3	CON_1	CON_2	CON_3
mmu-let-7a-1-3p	75.5449	54.8661	71.3664	56.8604	75.5221	66.0337	77.3654	81.8917	86.7202	65.0419	71.2331	82.3665
mmu-let-7a-2-3p	2.07327	1.10469	1.83618	2.63524	1.85103	2.60231	2.10408	2.36226	1.67691	3.50298	1.24533	2.42254
mmu-let-7a-5p	8785.1	8931.63	7903.43	8646.63	8433.85	8336.5	8742.13	11559.6	10686.8	8356.04	9320.2	9503.64
mmu-let-7b-3p	8.03393	9.94218	8.20162	10.0342	17.0295	19.0294	13.7574	14.2861	14.4933	13.3492	12.9515	14.6454
mmu-let-7b-5p	6218	6546.74	6537.43	7153.87	6432.24	7355.27	6994.61	7848.44	6735.07	6127.38	6245.47	6387.14
mmu-let-7c-1-3p	12.6988	15.5884	16.036	11.8586	15.271	9.59602	10.0348	19.0106	11.8581	12.1184	11.7061	10.9014
mmu-let-7c-2-3p	75.5449	54.8661	71.3664	56.8604	75.5221	66.0337	77.3654	81.8917	86.7202	65.0419	71.2331	82.3665
mmu-let-7c-5p	16701.4	16263.4	16559.1	17498.8	15817	16524.7	18490.8	19017.8	17683.5	15262.2	17229.6	16826.7
mmu-let-7d-3p	314.878	337.175	333.818	310.857	396.583	373.594	316.421	445.905	418.988	370.748	313.451	388.268
mmu-let-7d-5p	5256.13	5630.95	5321.02	5176.93	5949.49	5588.63	4953.33	7447.08	7668.03	6359.43	5199.52	6138.17
mmu-let-7e-3p	42.1133	42.5918	42.1098	39.7313	49.33	47.4922	27.353	47.3577	46.115	41.6571	45.7038	39.972
mmu-let-7e-5p	3412.61	4228.37	3483.61	4077.02	3553.15	4047.9	4063.62	4459.84	3729.33	3220.85	3478.72	3261.62
mmu-let-7f-1-3p	5.83108	5.27795	3.79478	3.24337	5.18289	8.29487	6.63594	7.31176	3.95272	4.35506	3.98507	7.70809
mmu-let-7f-2-3p	12.4396	14.3609	11.7516	14.0884	12.0317	18.2162	15.0523	12.9362	8.26477	11.1717	12.3288	10.5711
mmu-let-7f-5p	43971.6	34963.8	32597.2	38662.7	33280.6	33795.6	41890.6	43609.5	43899.3	30102.9	37498.9	39184
mmu-let-7g-3p	3.88739	5.40069	2.69307	5.27048	4.62758	4.55405	7.60706	2.69973	4.43183	4.73376	5.604	2.31243
mmu-let-7g-5p	114014	88275.6	86416.8	103387	89720.6	89472.7	98343.4	102163	104809	75299.5	88454.1	89222.8
mmu-let-7i-3p	17.2341	23.8121	24.8497	25.2375	23.8783	30.4145	26.0582	21.0354	20.4823	27.1718	27.6464	23.2344
mmu-let-7i-5p	74508.5	51615.5	53781.4	58991.8	58798.7	59275.8	70566.3	67948.2	73420.2	52970	57241.7	67801.8
mmu-let-7j	10.2368	8.22378	7.83439	8.81792	6.94137	9.27073	11.9771	10.5739	9.10323	37.6808	44.2094	49.1115
mmu-let-7k	0.777477	4.90972	2.81548	3.6488	1.85103	3.74082	1.78037	2.58724	0.838455	3.97636	2.49067	0.550578
mmu-miR-100-3p	4.66486	4.41875	5.38614	3.24337	4.34992	3.90347	3.88445	4.27457	1.91647	3.31363	3.61147	4.07428
mmu-miR-100-5p	9884.97	13558.7	17793.1	13221.9	14824.9	13478.5	13219	13601.6	11317.8	14558.5	14332.4	11863.5
mmu-miR-101a-3p	6530.42	9349.45	8533.85	12719.9	7812.09	8825.9	9227.04	5559.19	4613.9	7810.05	8289.69	5734.16
mmu-miR-101a-5p	0	1.22743	1.10171	0.405422	0.462758	0.813222	1.78037	1.46235	0.119779	0.662727	0.498134	0.99104
mmu-miR-101b-3p	3060.67	4244.94	3755.61	4909.96	3463.19	3971.62	3713.54	2772.06	2207.41	3388.33	3605.99	2478.15
mmu-miR-101b-5p	0	0	0	0.101355	0.0925516	0	0	0	0	0.0946753	0	0.110116
mmu-miR-101c	8.42267	22.462	18.9739	24.9334	14.2529	15.4512	18.1275	8.66162	7.90543	15.8108	13.6987	12.5532
mmu-miR-103-1-5p	0	0	0	0	0.277655	0	0	0	0	0.0946753	0	0.110116
mmu-miR-103-2-5p	0.907057	0.368229	0.612061	1.21627	0.370206	1.30116	0.161852	0.449954	0.598896	0	0.124533	0.330347
mmu-miR-103-3p	3821.56	3003.52	3058.96	4667.72	3241.25	3317.95	3091.38	3138.43	2895.42	2420.56	2893.53	2485.97
mmu-miR-106a-5p	0.777477	1.10469	0.856886	1.52033	0.740413	0.650578	0.161852	1.0124	0	0.568052	1.61893	0.220231
mmu-miR-106b-3p	141.371	206.699	187.658	159.635	174.645	177.282	117.99	185.606	144.693	174.96	163.512	135.993
mmu-miR-106b-5p	61.6799	61.6169	56.6769	68.719	50.4406	62.2928	53.5731	47.6952	36.4129	44.4027	49.5643	35.7876
mmu-miR-107-3p	917.682	833.915	853.581	1032	941.62	977.819	894.396	860.425	834.622	755.225	811.086	758.696
mmu-miR-107-5p	0.388739	0.368229	0	0.506777	0.185103	0	0.323705	0.449954	0	0	0.124533	0
mmu-miR-10a-3p	0.259159	1.10469	0.979298	0	0.277655	0	0.323705	0.674932	0.119779	0.284026	0.3736	0.110116
mmu-miR-10a-5p	74.2491	49.4654	73.5698	52.2994	56.1788	53.1847	46.2897	68.618	94.3861	66.462	87.547	53.0757
mmu-miR-10b-3p	0.259159	0.245486	0	0.506777	0.0925516	0	0.161852	0.337466	0.479117	0	0.3736	0.110116
mmu-miR-10b-5p	96.9255	44.8012	59.7372	79.7667	51.6438	36.2697	38.8445	54.107	124.211	53.3968	52.055	54.0668
mmu-miR-1187	0	0	0	0.304066	0	0	0	0	0	0	0.124533	0
mmu-miR-1188-3p	0.12958	0.122743	0	0.405422	0.185103	0.325289	0	0	0	0.189351	0.3736	0.550578
mmu-miR-1188-5p	2.85075	5.27795	3.54996	1.41898	2.59144	3.09024	2.75149	3.71212	2.8747	1.98818	2.86427	0.880925
mmu-miR-1191a	10.6255	16.4476	15.3015	15.8114	16.2891	13.3368	17.1563	11.2489	11.1395	16.2841	13.8232	12.5532
mmu-miR-1191b-3p	0	0.368229	0	0	0	0	0	0	0	0	0	0.110116
mmu-miR-1191b-5p	0.259159	0.122743	0.489649	0.506777	0.370206	0	1.61852	0.449954	0.838455	1.1361	0.498134	0
mmu-miR-1193-3p	22.1581	16.693	15.7912	14.1898	15.9189	18.2162	11.9771	17.2108	20.1229	16.9469	15.3176	15.0858
mmu-miR-1193-5p	0.777477	1.10469	0.734474	0.506777	1.01807	0.650578	0.161852	0.562443	0.838455	1.5148	0.498134	0.440462
mmu-miR-1194	0	0	0	0.304066	0	0	0	0	0	0	0	0
mmu-miR-1195	0	0	0.122412	0.202711	0.277655	1.13851	3.88445	1.12489	0.239559	0.662727	0.498134	0
mmu-miR-1197-3p	6.47898	6.8736	5.9982	7.80437	5.46054	6.50578	3.23705	7.08678	3.35382	4.73376	4.8568	3.5237
mmu-miR-1197-5p	0	0	0	0	0	0	0	0	0	0	0	0
mmu-miR-1198-3p	0.647898	1.10469	2.57066	1.41898	1.38827	0.975867	0.647409	1.79982	2.27581	1.1361	1.36987	1.32139
mmu-miR-1198-5p	316.952	304.28	341.653	258.659	396.769	306.585	291.82	384.261	459.713	499.317	364.634	468.652
mmu-miR-1199-3p	0	0	0	0	0.0925516	0	0	0	0	0	0	0
mmu-miR-1199-5p	0	0	0	0	0.277655	0	0.323705	0	0	0	0	0.220231
mmu-miR-122-3p	0	0.122743	0	0	0	0.325289	0.647409	0.112489	0	0	0	0
mmu-miR-122-5p	15.9383	12.5198	11.1395	12.264	13.6051	14.8006	9.22558	17.5482	28.747	15.4321	17.6837	20.1512
mmu-miR-1224-3p	0.647898	2.45486	0.979298	1.21627	1.75848	1.95173	1.13297	1.0124	2.39559	3.02961	1.36987	1.76185
mmu-miR-1224-5p	55.8488	119.92	106.988	97.808	112.543	89.7797	72.8335	85.7163	93.3081	142.77	97.5097	89.9644
mmu-miR-1231-3p	0.12958	0.122743	0.612061	0.608133	0.0925516	0	0.161852	0.112489	0.838455	1.04143	0.3736	0.110116
mmu-miR-1231-5p	0.518318	0.245486	0.244825	0.405422	0.0925516	0.325289	0.323705	0.224977	0.359338	0.189351	0	0
mmu-miR-124-3p	928.567	2389.68	1857.97	2237.12	1723.59	2182.04	1673.07	1596.1	1203.18	2249.01	1557.66	1215.13
mmu-miR-124-5p	87.3366	106.295	101.847	125.377	86.7208	100.189	72.1861	91.3407	72.4665	67.0301	82.5656	60.8939
mmu-miR-1247-3p	0	0.245486	0.489649	0.202711	0.0925516	0	0	0	0	0.0946753	0	0.440462
mmu-miR-1247-5p	0.518318	0.613715	0.367237	0.405422	0.462758	0.650578	0.647409	1.0124	0.119779	0.946753	0.7472	0.660693
mmu-miR-1249-3p	130.875	174.418	175.539	146.256	208.426	174.518	129.482	190.893	175.477	207.907	136.987	163.742
mmu-miR-1249-5p	0.777477	1.22743	0.734474	0.304066	1.20317	0.325289	1.29482	0.224977	0.598896	1.32545	0.124533	0
mmu-miR-1251-3p	0.12958	0.368229	0.856886	0.608133	0.370206	0	0.323705	0	0.119779	0	0.124533	0.110116
mmu-miR-1251-5p	5.44234	8.34652	6.48785	3.85151	4.16482	6.66842	4.37001	5.17448	4.0725	7.76337	2.49067	3.85405
mmu-miR-1258-3p	0	0	0	0	0	0	0	0	0	0.0946753	0	0
mmu-miR-1258-5p	0	0	0	0	0	0	0.161852	0	0	0	0	0.110116
mmu-miR-125a-3p	12.1805	18.9024	17.2601	16.0142	19.0656	19.0294	15.8615	20.6979	18.6856	22.0593	18.5555	18.1691
mmu-miR-125a-5p	6289.27	5019.33	5020.86	4390.11	6755.99	5303.35	4846.5	8829.9	10769.7	7629.03	6180.34	8844.59
mmu-miR-125b-1-3p	107.033	133.422	151.669	104.396	121.798	134.182	128.511	112.714	120.498	165.871	131.632	123.219
mmu-miR-125b-2-3p	250.088	297.161	302.726	318.966	295.795	319.596	360.769	264.011	257.765	329.091	291.408	278.923
mmu-miR-125b-5p	7386.42	8794.29	11051.3	8458.82	10963.9	8752.39	7878.97	11590.3	10997.5	12751.8	10785.5	10965.3
mmu-miR-1264-3p	193.721	97.7034	105.764	82.3006	94.4952	105.882	97.2732	110.914	93.1883	104.9	104.608	117.714
mmu-miR-1264-5p	110.143	70.9454	78.7111	51.1845	67.0999	64.8951	53.2494	54.8944	51.3853	72.6159	69.3651	72.6763
mmu-miR-126a-3p	16925.3	21626.3	23812.1	18080	21962.8	19527.1	20829.6	16655.1	18954.8	25941.2	21643.2	21054.2
mmu-miR-126a-5p	440.959	539.087	396.493	517.724	399.545	479.151	527.962	391.685	343.168	376.05	455.045	349.397
mmu-miR-126b-3p	0	0	0	0	0	0	0	0	0	0	0	0.220231
mmu-miR-127-3p	33528.1	57392.5	50843.8	50060.1	46957.7	50588	31781.3	39076.4	30522.8	50130.4	45545.6	34464.6
mmu-miR-127-5p	1865.43	1881.65	1673.99	2162.62	1684.16	1857.73	1736.67	1393.17	1176.71	1364.55	1729.52	1195.63
mmu-miR-128-1-5p	43.6683	57.0755	56.0648	62.0295	52.1991	56.6003	40.7868	52.1947	35.814	43.74	51.5568	39.2011
mmu-miR-128-2-5p	15.5495	22.7074	18.6067	19.5616	18.6029	18.5415	15.376	18.3356	22.9976	19.5978	17.3101	13.7644
mmu-miR-128-3p	32657.5	42257.9	36549.5	31130.1	43922.5	40649.4	34276.6	52797.1	60167.7	52788.2	46748.7	61297.7
mmu-miR-129-1-3p	370.079	311.276	299.788	295.147	363.543	320.41	307.034	387.861	334.663	261.114	289.914	318.454
mmu-miR-129-2-3p	1375.88	1016.19	885.408	1042.04	1107.47	1145.67	909.448	1436.93	1213.6	795.84	983.44	1019.23
mmu-miR-129-5p	3356.63	2867.27	2932.75	2444.39	3228.57	3293.88	3294.5	3257.67	3561.16	3112.83	3188.06	3490.77
mmu-miR-1291	0	0.122743	0.244825	0.608133	0.185103	1.4638	2.10408	0.337466	0.359338	0.284026	0	0
mmu-miR-1298-3p	160.549	157.847	132.94	111.998	126.148	158.741	83.1921	106.077	79.4137	115.22	121.918	103.839
mmu-miR-1298-5p	5793.24	3769.93	5406.22	3928.44	2347.39	2520.5	4894.74	2852.04	1947.01	3414.27	4045.09	4232.62
mmu-miR-129b-3p	0	0.122743	0	0.304066	0.277655	0	0	0	0	0	0.124533	0
mmu-miR-129b-5p	0	0	0	0	0	0.162644	0	0.112489	0	0	0.249067	0
mmu-miR-1306-3p	0.647898	3.06857	1.71377	1.52033	1.57338	0.650578	1.13297	2.13728	0.838455	1.70415	0.996267	0.880925
mmu-miR-1306-5p	8.55225	7.97829	5.38614	5.16913	7.12647	7.96958	3.56075	6.41185	5.03073	8.4261	4.8568	3.63381
mmu-miR-130a-3p	15.1608	16.2021	15.3015	13.7843	14.8083	18.8668	21.3645	14.511	13.7746	17.1362	13.3251	12.5532
mmu-miR-130a-5p	0.647898	0.122743	0.734474	1.31762	0.277655	0.975867	0.161852	1.23737	0.359338	0.378701	0	0.99104
mmu-miR-130b-3p	2.72117	2.82309	2.08101	2.33118	0.740413	2.60231	3.88445	1.46235	1.55713	1.42013	1.74347	0.550578
mmu-miR-130b-5p	26.0455	27.7399	29.991	21.386	25.5442	27.4869	21.0408	27.3347	34.6162	37.7754	45.5792	34.4662
mmu-miR-132-3p	2191.58	2965.1	2396.47	2306.14	2828.93	2964.52	3593.44	2873.63	2795.41	2397.18	2958.79	2327.07
mmu-miR-132-5p	3669.43	5309.12	4772.86	3829.61	4598.7	4748.89	4983.27	3606.5	4016.8	5277.77	5311.6	4835.84
mmu-miR-133a-3p	30.5808	22.462	27.7876	29.4944	26.4697	25.5352	20.7171	31.1593	21.2009	21.7753	20.2989	16.4072
mmu-miR-133a-5p	0.518318	0.613715	0.612061	1.11491	0.647861	1.62644	0.809261	0.78742	0.598896	0.284026	0.3736	0.440462
mmu-miR-133b-3p	1.03664	1.35017	1.34654	1.41898	1.20317	1.95173	1.29482	1.57484	0.838455	2.27221	1.36987	0.660693
mmu-miR-133b-5p	0	0	0	0	0	0	0	0	0	0	0	0
mmu-miR-134-3p	3.88739	8.592	5.75338	5.67591	6.20096	8.45751	6.95965	5.73692	4.91095	8.61545	5.2304	4.18439
mmu-miR-134-5p	125.692	293.356	282.772	225.415	228.325	260.394	204.905	178.857	166.014	308.452	258.905	182.021
mmu-miR-135a-1-3p	2.07327	3.31406	1.46895	2.33118	3.14675	1.95173	1.61852	2.69973	3.11426	2.74558	4.1096	2.20231
mmu-miR-135a-2-3p	13.3467	16.693	20.3204	18.8521	12.8647	11.5478	11.1678	12.2613	11.1395	12.7812	12.7024	13.324
mmu-miR-135a-5p	373.837	195.898	288.893	202.711	245.724	249.822	264.305	217.665	340.053	267.268	296.016	336.513
mmu-miR-135b-3p	4.4057	2.45486	2.9379	3.95286	1.01807	2.60231	3.23705	2.24977	4.31205	1.5148	2.9888	3.5237
mmu-miR-135b-5p	456.379	300.352	384.252	269.707	312.824	348.059	446.874	230.939	425.216	330.322	392.405	444.647
mmu-miR-136-3p	2717.15	2981.3	2537.36	2942.55	2660.77	2972.17	2753.11	2260.23	1897.18	2473.77	2705.24	2025.25
mmu-miR-136-5p	1085.62	1377.67	1244.57	1217.79	1394.94	1307.17	1876.19	938.83	1118.02	1638.83	1580.7	1322.82
mmu-miR-137-3p	730.051	520.553	427.097	638.033	524.86	612.194	674.438	504.286	549.667	419.317	555.045	508.734
mmu-miR-137-5p	10.7551	10.0649	6.36544	7.39895	13.5125	10.5719	6.15039	12.4862	14.8526	12.6865	8.96641	14.315
mmu-miR-138-1-3p	11.2734	16.3248	9.05851	9.22335	12.7721	11.3851	10.0348	15.0735	10.301	13.0652	11.8307	11.0116
mmu-miR-138-2-3p	36.671	40.3824	29.2565	27.1633	37.4834	41.4743	33.3416	38.4711	31.3822	36.1659	32.5032	31.1627
mmu-miR-138-5p	299.458	458.936	412.897	380.387	434.437	505.499	456.909	344.553	317.176	507.081	451.683	371.64
mmu-miR-139-3p	108.976	179.696	118.618	129.33	148.545	137.597	77.6891	172.333	140.022	165.682	139.104	120.577
mmu-miR-139-5p	6848.28	7864.02	6618.34	5499.95	8548.9	7682.19	6447.71	7621.44	7396.13	8930.53	8560.68	8156.37
mmu-miR-140-3p	1771.35	1669.3	1716.71	2002.18	1594.2	1771.04	1379.79	1405.21	1194.68	1308.03	1538.86	1123.29
mmu-miR-140-5p	372.671	209.645	290.484	259.166	294.869	264.948	357.532	233.526	315.618	271.718	287.299	319.115
mmu-miR-141-3p	6.21982	6.38263	16.1584	4.66235	11.8466	39.36	2.75149	2.58724	0.239559	0.757402	2.11707	0.330347
mmu-miR-141-5p	0.518318	0	0.979298	0	0.370206	1.62644	0.161852	0.112489	0	0.0946753	0.124533	0
mmu-miR-142a-3p	141.501	53.2704	98.7867	56.455	61.4542	63.2687	95.4928	59.5065	82.2884	63.4324	88.7923	62.4355
mmu-miR-142a-5p	159.253	138.577	205.653	105.714	113.376	142.477	110.06	144.885	114.389	125.823	118.805	89.9644
mmu-miR-142b	0	0	0	0	0	0	0	0	0	0	0	0
mmu-miR-143-3p	7071.93	12504.7	12413.8	9657.96	9989.46	10266	7978.02	7602.43	6284.22	11378.2	9443.74	7636.41
mmu-miR-143-5p	19.5665	31.1767	39.9064	33.3459	34.9845	28.6254	24.7634	26.6598	22.3987	28.6866	36.3638	20.7017
mmu-miR-144-3p	70.7504	42.5918	78.4663	20.7779	25.7293	44.0767	25.0871	33.5216	44.7975	56.6158	22.5405	20.2613
mmu-miR-144-5p	206.161	40.9961	115.924	34.1568	30.6346	49.6066	31.0756	56.0193	75.2214	34.8405	28.1445	18.4994
mmu-miR-145a-3p	248.145	156.374	195.737	152.641	193.896	167.686	182.731	193.818	243.511	173.54	182.691	225.517
mmu-miR-145a-5p	1198.22	539.946	404.573	662.865	496.632	526.643	587.362	497.537	553.261	342.535	515.195	453.126
mmu-miR-145b	0.12958	0.122743	0.244825	0.304066	0	0.325289	0	0	0	0.0946753	0	0
mmu-miR-146a-3p	0.12958	0	0	0	0.0925516	0.162644	0	0	0	0.284026	0	0
mmu-miR-146a-5p	1289.7	933.583	966.323	1237.35	1045.56	1199.18	1102.05	1020.27	1029.86	777.947	1065.13	953.05
mmu-miR-146b-3p	4.4057	3.31406	3.18272	3.6488	3.97972	4.3914	3.56075	3.26217	3.23404	4.35506	4.1096	4.9552
mmu-miR-146b-5p	2738.02	1741.23	1856.75	2462.73	2090.93	1984.1	2275.64	2170.58	2672.64	1782.26	2073.73	2301.97
mmu-miR-147-3p	1.68453	0.981943	1.34654	0.709488	1.20317	0.975867	1.61852	0.899909	1.19779	1.5148	0.996267	0.770809
mmu-miR-147-5p	1.94369	0.613715	0.856886	1.21627	1.85103	1.13851	1.78037	1.79982	0.718676	0.284026	0.996267	0.550578
mmu-miR-148a-3p	25527.8	29929.1	31342	21255.9	24882.4	26110.3	22463.8	18368.7	20666.4	25963.4	27350.9	24626.2
mmu-miR-148a-5p	20.8623	24.1804	25.2169	18.9535	21.0092	22.6076	16.8326	20.023	19.1647	28.2132	31.0088	20.1512
mmu-miR-148b-3p	2506.33	2953.19	2923.82	2641.53	2679.09	2825.46	2439.92	2627.28	2165.73	2409.11	2464.27	2203.52
mmu-miR-148b-5p	49.7585	46.7651	45.5374	39.3259	53.3097	50.4198	60.3709	48.7076	38.0898	49.5152	48.9416	43.7159
mmu-miR-149-3p	0.12958	0.368229	0	0	0.370206	0	0	0.224977	0.119779	0.0946753	0	0.770809
mmu-miR-149-5p	638.697	724.183	763.241	510.325	764.754	781.019	642.23	678.419	766.228	1008.76	776.217	881.365
mmu-miR-150-3p	1.2958	3.4368	1.46895	1.01355	1.75848	3.09024	1.29482	0.899909	0.958234	3.21896	2.49067	1.87196
mmu-miR-150-5p	455.342	621.693	494.913	546.509	595.014	581.129	415.798	578.866	497.922	532.548	496.017	454.557
mmu-miR-151-3p	929.474	1546.56	1688.07	1264.92	1464.81	1429.48	1434.66	1278.66	1238.76	2174.97	1761.77	1587.43
mmu-miR-151-5p	176.228	333.124	259.759	313.695	239.431	316.506	275.634	210.804	144.094	224.096	211.084	169.798
mmu-miR-152-3p	269.525	476.365	525.883	599.011	391.401	449.224	373.231	322.955	226.622	413.257	444.833	263.066
mmu-miR-152-5p	18.4003	13.1335	16.2808	14.4938	14.1604	11.5478	12.3008	12.5987	11.2593	10.4143	13.2005	11.1217
mmu-miR-153-3p	1093.52	813.417	762.506	801.823	934.123	884.786	1354.87	708.116	918.228	969.664	1022.79	1058.76
mmu-miR-153-5p	0.12958	0.368229	0.244825	1.21627	1.01807	0.162644	0.485557	0.78742	0	0.473376	0.3736	0.440462
mmu-miR-154-3p	73.6012	65.422	50.6787	65.577	62.0096	79.3705	58.105	50.9573	38.5689	45.8228	54.6702	42.0642
mmu-miR-154-5p	210.826	266.352	220.832	257.747	255.35	276.17	242.293	200.005	170.805	223.623	237.983	173.983
mmu-miR-155-3p	0	0.245486	1.22412	0	0.277655	0.325289	0.323705	0	0.119779	0	0	0
mmu-miR-155-5p	14.5129	6.8736	13.5878	11.4532	9.44026	11.2225	15.5378	17.6607	13.8944	6.05922	11.5816	12.5532
mmu-miR-15a-3p	0.777477	1.22743	0.856886	0.608133	1.20317	1.4638	0.647409	0.562443	0.718676	0.473376	0.7472	0.440462
mmu-miR-15a-5p	33.5611	25.0396	23.9928	31.927	26.9325	29.4386	27.1912	22.8352	16.6493	18.651	18.4309	19.2702
mmu-miR-15b-3p	14.5129	6.38263	8.32404	5.57455	4.62758	8.13222	7.28335	13.2737	11.8581	3.31363	6.47574	5.17543
mmu-miR-15b-5p	41.8542	30.1948	45.415	28.1768	19.1582	23.7461	22.4975	30.1469	31.0228	21.9647	18.1819	12.8835
mmu-miR-16-1-3p	54.0347	52.1657	60.9613	57.6712	52.014	52.6968	63.6079	40.0459	30.5437	42.5092	46.2019	35.3471
mmu-miR-16-2-3p	2.33243	2.45486	1.83618	1.62169	2.22124	2.27702	2.58964	3.14968	3.11426	1.60948	2.6152	1.4315
mmu-miR-16-5p	565.874	409.47	449.988	606.41	498.113	496.228	589.304	471.215	483.309	360.618	422.915	408.969
mmu-miR-1668	0	0	0	0	0	0	0	0.224977	0	0	0	0
mmu-miR-17-3p	2.85075	1.7184	3.18272	2.7366	2.31379	2.76496	2.75149	2.36226	2.51536	1.60948	1.24533	0.99104
mmu-miR-17-5p	106.126	57.3209	75.8956	84.2264	65.0638	68.7986	72.6717	67.7181	74.9818	51.314	64.6328	57.2601
mmu-miR-181a-1-3p	335.87	476.734	441.419	501.709	382.608	413.93	368.214	312.043	241.834	333.068	358.905	248.201
mmu-miR-181a-2-3p	0	0	0	0	0.0925516	0	0.323705	0	0	0	0	0
mmu-miR-181a-5p	6913.59	7921.58	8534.34	7368.54	7777.2	7939.16	7787.04	7333.47	6628.11	8503.07	7106.75	7151.79
mmu-miR-181b-1-3p	4.14654	9.45121	6.9775	8.4125	7.21902	9.27073	6.95965	7.31176	5.15051	6.72194	8.5928	4.51474
mmu-miR-181b-2-3p	0	0.245486	0.244825	0.506777	0.277655	0.650578	0	0	0.239559	0.946753	0.3736	0.110116
mmu-miR-181b-5p	1709.8	1873.79	1883.19	1721.72	1855.57	1956.45	1796.88	1976.54	1739.43	2174.97	1772.11	1749.96
mmu-miR-181c-3p	64.5306	103.841	97.073	117.775	77.3731	94.9844	79.3076	69.9679	54.26	96.4741	82.3166	59.2422
mmu-miR-181c-5p	170.138	159.443	199.042	155.783	161.41	176.795	195.841	146.123	138.106	185.564	159.278	181.36
mmu-miR-181d-3p	0.259159	0.245486	0.122412	0.202711	0	0	0	0.112489	0.598896	0.0946753	0.3736	0.330347
mmu-miR-181d-5p	1551.84	1510.84	1529.66	1378.23	1381.15	1552.6	1509.6	1418.82	1422.74	1530.52	1483.69	1463.55
mmu-miR-182-3p	0.259159	1.35017	0.979298	0	0.370206	0.975867	0	0	0	0	0	0
mmu-miR-182-5p	397.42	227.934	586.722	97.1999	520.973	1181.77	82.0591	93.478	55.2183	59.7401	100.374	39.2011
mmu-miR-183-3p	0.388739	0.245486	0.612061	0	0.277655	0.487933	0	0	0.119779	0.0946753	0	0
mmu-miR-183-5p	388.609	246.836	599.086	86.6589	514.772	1340.84	88.2095	122.275	51.2655	43.4559	93.0265	32.4841
mmu-miR-1839-3p	37.0597	44.8012	39.4168	36.6907	45.9981	38.872	38.5208	45.4454	42.881	39.0062	37.7336	45.1474
mmu-miR-1839-5p	1255.88	1299.6	1193.28	1400.83	1269.62	1395.16	1288.67	1574.17	1554.5	1117.26	1150.19	1184.18
mmu-miR-184-3p	22.2877	49.7109	47.496	33.8527	31.9303	54.1606	43.3764	38.5836	35.2151	21.87	23.1632	23.4546
mmu-miR-184-5p	0.12958	0	0	0.101355	0	0	0	0	0	0	0	0
mmu-miR-1843a-3p	35.3752	50.9383	42.1098	37.8056	49.0523	47.1669	30.9138	39.821	44.3183	57.2785	43.2131	52.0847
mmu-miR-1843a-5p	1640.22	2409.08	2209.17	2005.72	2149.79	2131.78	2049.7	1870.12	1772.97	2371.62	2110.84	1915.57
mmu-miR-1843b-3p	129.709	189.024	191.942	161.155	176.403	145.567	125.759	141.286	160.864	262.345	206.725	196.226
mmu-miR-1843b-5p	1207.55	1930.62	1683.05	1580.74	1680.55	1676.86	1614.15	1549.98	1412.08	1882.62	1613.83	1440.53
mmu-miR-185-3p	15.2904	30.6857	34.153	22.1968	34.059	30.7398	20.5552	29.247	29.3459	36.8287	28.6427	31.0526
mmu-miR-185-5p	2116.29	1824.33	1773.88	2324.18	1819.38	1784.37	1738.29	2089.25	2084.76	1709.36	1702.5	1698.53
mmu-miR-186-3p	1.68453	1.10469	0.612061	0.405422	0.740413	0.813222	1.94223	0.674932	0.359338	1.23078	1.99253	0.770809
mmu-miR-186-5p	1730.92	1109.11	1132.44	1236.64	1190.4	1261.63	1616.09	1184.39	1302.48	1103.35	1197.76	1272.28
mmu-miR-187-3p	76.9702	237.876	123.881	60.2051	156.875	222.335	173.829	149.61	70.6698	229.114	226.526	106.262
mmu-miR-187-5p	4.53528	10.1877	6.48785	2.83795	11.5689	8.7828	5.82668	15.9734	7.42632	14.58	10.3363	10.3509
mmu-miR-188-3p	0	0.245486	1.22412	0.101355	0.0925516	0	0	0.224977	0.239559	0	0.498134	0
mmu-miR-188-5p	2.72117	6.0144	4.16202	4.35828	4.34992	6.50578	6.47409	4.27457	3.83294	5.68052	4.98134	4.84509
mmu-miR-1893	0	0.122743	0	0	0.0925516	0	0	0	0	0	0	0
mmu-miR-1894-5p	0	0	0	0	0	0.487933	0	0	0	0	0	0
mmu-miR-1895	0	0	0	0	0	0	0	0	0	0	0	0
mmu-miR-1897-3p	0	0.245486	0	0	0	0	0	0	0	0	0	0
mmu-miR-18a-3p	0.12958	0.245486	0.244825	0.304066	0.925516	1.62644	0.161852	1.12489	0.718676	0.284026	0.249067	0.330347
mmu-miR-18a-5p	2.59159	1.59566	2.57066	2.22982	1.75848	2.76496	3.88445	1.34986	1.55713	1.79883	1.4944	2.42254
mmu-miR-18b-3p	0	0	0	0	0	0	0	0	0	0	0	0
mmu-miR-18b-5p	0	0	0	0	0.0925516	0.487933	0.647409	0	0.119779	0	0	0
mmu-miR-1902	0	0.122743	0	0	0	0.162644	0.323705	0.224977	0	0	0	0
mmu-miR-1903	0	0	0	0	0	0	0	0	0	0	0	0
mmu-miR-1904	0	0	0	0	0.0925516	0	0	0	0	0.0946753	0	0
mmu-miR-1907	0	0	0	0	0	0.162644	0	0	0	0	0	0
mmu-miR-190a-3p	0.777477	1.22743	0.979298	0.506777	1.01807	0.325289	1.45667	0.562443	0.359338	0.662727	0.498134	1.32139
mmu-miR-190a-5p	66.9926	36.7001	34.7651	54.3265	42.0184	46.8416	54.0587	32.3967	31.502	23.4795	42.715	28.5199
mmu-miR-190b-3p	0.259159	0.122743	0.122412	0.912199	0	0	0	0.224977	0.359338	0	0.124533	0.440462
mmu-miR-190b-5p	6.86771	2.08663	4.89649	4.35828	4.25737	4.3914	7.76891	6.63683	3.4736	4.16571	4.98134	3.41358
mmu-miR-191-3p	9.71846	9.08298	10.6499	10.9464	14.6231	9.92131	10.5204	13.4986	13.4153	17.0415	9.83814	15.4162
mmu-miR-191-5p	6346.16	4839.14	4731.36	5245.35	5777.81	5180.71	4643.06	6664.27	7062.91	5543.14	5269.26	5863.21
mmu-miR-1912-3p	14.9016	8.71475	11.5068	15.2033	6.66371	6.66842	12.9482	11.0239	4.67139	3.59766	6.97387	8.4789
mmu-miR-1912-5p	1.68453	0.981943	0.979298	0.810844	1.20317	0.813222	0.647409	1.0124	0.479117	2.36688	1.24533	1.21127
mmu-miR-192-3p	0.12958	0.122743	0	0	0	0.162644	0	0	0	0.0946753	0	0
mmu-miR-192-5p	488.515	498.091	518.906	550.563	485.526	481.428	495.268	406.646	410.603	457.66	490.662	422.073
mmu-miR-1927	0.518318	0.736458	0.489649	0.506777	0.925516	0.487933	0.323705	0.78742	0.598896	0.284026	0.124533	0.110116
mmu-miR-1929-3p	0	0	0	0	0	0	0	0	0	0	0	0
mmu-miR-1929-5p	0.647898	0.981943	0.367237	1.31762	1.01807	0.325289	0.161852	0.112489	0.359338	0.568052	0.498134	0.99104
mmu-miR-1930-3p	0	0	0.367237	0.304066	0.185103	0.487933	0	0.112489	0	0.189351	0	0.110116
mmu-miR-1930-5p	0.777477	1.22743	0.979298	1.52033	1.20317	1.62644	0.323705	0.899909	1.19779	0.662727	1.4944	0.660693
mmu-miR-1931	0.388739	0.368229	0.489649	0	0.0925516	0.487933	0.485557	0.112489	0.838455	0	0	0.220231
mmu-miR-1932	0	0	0	0	0.0925516	0	0	0	0	0	0.249067	0
mmu-miR-1933-3p	0.518318	0.8592	0.734474	0.405422	0.0925516	0.162644	0	0.562443	1.07801	0.284026	0.498134	0
mmu-miR-1933-5p	0	0	0	0	0	0.162644	0	0	0	0	0	0.770809
mmu-miR-1934-3p	0	0.122743	0.122412	0.304066	0.277655	0.650578	0.161852	0	0	0	0	0.110116
mmu-miR-1934-5p	0.907057	1.22743	1.46895	1.8244	1.66593	2.43967	1.78037	1.68733	1.55713	2.08286	0.622667	0.440462
mmu-miR-1936	0.777477	0.122743	0.244825	0.405422	1.11062	0.650578	0.971114	0.674932	0.239559	0.378701	0.498134	0.440462
mmu-miR-1938	0	0.122743	0.122412	0.202711	0.185103	0	0.485557	0	0	0	0	0
mmu-miR-193a-3p	0.259159	0.368229	0.244825	0	0.555309	0.650578	1.45667	0.449954	0.359338	1.1361	0.498134	0.330347
mmu-miR-193a-5p	2.72117	2.20937	3.42754	1.01355	1.57338	2.9276	1.78037	1.91231	4.19227	4.44974	2.49067	2.64277
mmu-miR-193b-3p	37.0597	34.1225	25.2169	21.6901	34.7068	24.5593	26.2201	28.4596	21.2009	22.2487	29.888	21.913
mmu-miR-193b-5p	5.18318	3.68229	3.06031	1.8244	5.27544	2.60231	2.42778	2.47475	2.8747	3.02961	4.73227	3.19335
mmu-miR-194-1-3p	0	0	0.122412	0.101355	0.0925516	0	0	0	0	0	0.124533	0
mmu-miR-194-2-3p	1.42537	1.35017	1.10171	2.43253	2.22124	2.11438	1.45667	1.46235	1.07801	1.89351	1.74347	1.32139
mmu-miR-194-5p	191.648	231.125	227.932	243.963	227.862	235.184	209.922	188.531	174.039	226.463	204.484	194.574
mmu-miR-1941-3p	1.94369	0.8592	2.32583	1.21627	1.94358	2.27702	3.07519	1.0124	1.31757	1.32545	3.11334	1.4315
mmu-miR-1941-5p	1.55495	0.736458	0.612061	0.304066	0.647861	1.13851	0	0.112489	0.239559	0.189351	0.622667	0.440462
mmu-miR-1943-3p	0	0.122743	0.244825	0.202711	0.647861	0.162644	0.323705	0.449954	0.119779	0.568052	0.124533	0.330347
mmu-miR-1943-5p	1.42537	1.22743	2.08101	2.7366	3.42441	2.76496	2.58964	3.48715	3.4736	1.89351	2.73973	3.19335
mmu-miR-1945	1.03664	2.08663	2.32583	1.72304	1.01807	1.78909	1.61852	1.12489	0.718676	1.5148	1.61893	0.550578
mmu-miR-1946a	0	0.122743	0	0.304066	0.185103	0	0.809261	0.562443	0	0	0	0
mmu-miR-1946b	0	0	0.612061	0.202711	0.185103	0	0	0.112489	0	0	0.124533	0
mmu-miR-1947-3p	0.12958	0	0	0	0	0.162644	0	0.449954	0	0.0946753	0	0
mmu-miR-1947-5p	5.83108	9.08298	12.4861	9.73012	9.07005	8.29487	5.34112	5.73692	6.3483	9.75155	8.34374	7.92832
mmu-miR-1948-3p	0	0.245486	0	0.101355	0	0	0.485557	0	0.239559	0	0.124533	0
mmu-miR-1948-5p	3.36907	0.613715	1.34654	1.52033	1.20317	2.60231	2.26593	1.57484	1.79669	0.757402	1.61893	0.880925
mmu-miR-1949	0.647898	0.245486	0	0.709488	0.740413	0.813222	1.29482	1.34986	1.19779	0.473376	0.7472	0.220231
mmu-miR-1950	0.12958	0.490972	0	0	0	0.162644	0	0	0	0	0	0
mmu-miR-1951	0	0	0	0	0	0	0	0	0	0	0	0
mmu-miR-1953	0	0	0	0	0	0.325289	0	0.112489	0	0.0946753	0	0.110116
mmu-miR-1954	0	0.122743	0.122412	0.101355	0	0	0	0.337466	0.239559	0.189351	0	0
mmu-miR-1955-3p	0	0.245486	0.612061	0.709488	0.462758	0	0.161852	1.23737	0.119779	0.284026	0.498134	0.330347
mmu-miR-1955-5p	0.259159	0.736458	1.10171	0.405422	0.832964	0.487933	1.45667	1.68733	0.958234	0.284026	0.871734	0.660693
mmu-miR-1956	0	0	0	0	0	0	0	0	0	0	0	0
mmu-miR-1957b	0	0	0	0	0	0	0.323705	0.112489	0	0	0	0
mmu-miR-1958	0	0	0	0	0	0	0	0	0	0	0	0
mmu-miR-195a-3p	50.0177	32.5269	58.3907	51.1845	49.33	41.1491	39.6538	32.5092	50.3073	50.5566	48.568	59.2422
mmu-miR-195a-5p	255.66	193.32	261.105	374.61	248.871	216.317	312.375	196.068	220.633	184.333	216.19	233.225
mmu-miR-195b	0	0	0.244825	0	0.0925516	0	0	0	0.119779	0.0946753	0	0
mmu-miR-1960	0.518318	0.245486	0.734474	0.304066	0.277655	0	0.485557	1.0124	0.119779	0	0	0.330347
mmu-miR-1961	0	0	0	0	0	0	0	0	0	0	0	0
mmu-miR-1962	0	0	0	0	0	0	0.161852	0	0	0	0	0
mmu-miR-1963	0	0	0	0	0	0	0	0	0	0	0	0
mmu-miR-1964-3p	27.2117	23.3212	35.2547	20.9806	32.5782	31.553	22.4975	27.5597	27.3097	45.6335	45.2056	45.5879
mmu-miR-1964-5p	0	0	0	0	0	0	0	0	0	0	0	0
mmu-miR-1966-3p	3.75781	0.981943	1.34654	0.506777	1.29572	1.30116	2.26593	1.57484	0.359338	0.946753	1.4944	0.880925
mmu-miR-1966-5p	0	0	0	0	0	0	0	0.224977	0	0.0946753	0	0
mmu-miR-1967	0	0	0.122412	0	0.0925516	0	0	0	0.119779	0	0	0
mmu-miR-1968-3p	0	0	0	0	0	0	0	0	0	0.189351	0	0
mmu-miR-1968-5p	3.23949	4.90972	5.63097	3.04066	4.44248	2.43967	3.56075	7.08678	4.55161	4.63909	3.98507	3.41358
mmu-miR-1969	9.4593	7.36458	4.28443	6.28404	6.20096	8.94545	4.85557	13.6111	12.9362	5.49116	6.3512	7.59798
mmu-miR-196a-1-3p	0	0	0	0	0	0	0	0	0	0	0	0
mmu-miR-196a-5p	0.12958	0	0.122412	0.506777	0.0925516	0	0	0	0	0	0	0
mmu-miR-196b-5p	0.12958	0.122743	0.489649	0.101355	0.0925516	0	0	0.562443	0.718676	0.568052	0.249067	0.330347
mmu-miR-1970	0	0	0	0	0.0925516	0	0	0	0.119779	0	0	0
mmu-miR-1971	0	0	0	0	0.0925516	0	0	0	0	0	0	0
mmu-miR-1981-3p	27.73	27.0034	33.4186	27.67	32.393	27.6496	16.8326	30.2594	37.0118	31.2428	26.6501	26.2075
mmu-miR-1981-5p	457.157	558.971	560.893	516.71	561.603	534.45	508.054	404.284	542.84	663.011	533.626	603.764
mmu-miR-1982-3p	1.94369	2.82309	1.83618	1.01355	2.684	1.78909	1.61852	2.69973	3.35382	2.27221	1.61893	2.20231
mmu-miR-1982-5p	0	0	0	0	0.185103	0.325289	0.323705	0	0	0	0.124533	0
mmu-miR-1983	152.904	110.591	145.181	110.579	129.942	140.85	168.165	169.97	151.641	141.445	138.855	150.528
mmu-miR-199a-3p	92.7789	72.0501	90.3403	81.6925	75.4295	78.0693	62.3131	75.1424	88.996	76.971	108.718	59.5725
mmu-miR-199a-5p	74.897	26.3897	37.4582	35.6771	33.5962	36.7576	33.3416	25.085	43.3601	28.4973	54.0475	26.8682
mmu-miR-199b-3p	92.7789	72.0501	90.3403	81.5911	75.337	78.0693	62.1513	75.1424	88.996	76.687	108.718	59.5725
mmu-miR-199b-5p	26.1751	8.96023	7.83439	12.5681	8.69985	13.3368	14.4049	7.19927	7.30654	7.00597	12.5779	7.15751
mmu-miR-19a-3p	4.92402	0.736458	0.734474	2.53389	1.66593	1.62644	3.07519	1.68733	1.19779	1.5148	2.9888	2.20231
mmu-miR-19b-1-5p	0	0	0.612061	0.101355	0	0	0.161852	0.224977	0.119779	0.189351	0.124533	0.770809
mmu-miR-19b-2-5p	0	0	0	0	0	0	0.323705	0	0	0	0	0
mmu-miR-19b-3p	21.251	5.40069	5.14132	18.8521	6.29351	8.62016	12.7863	7.53674	11.2593	4.07104	10.4608	7.92832
mmu-miR-1a-1-5p	0.12958	0.122743	0	0.304066	0	0.162644	0	0	0	0.0946753	0	0
mmu-miR-1a-3p	810.52	669.44	771.81	875.711	757.257	668.794	625.235	741.637	628.123	531.886	543.713	464.908
mmu-miR-1b-3p	1.03664	1.10469	0.244825	0.810844	1.01807	0.487933	0.809261	1.57484	1.67691	2.65091	0.622667	0.330347
mmu-miR-1b-5p	0.12958	0	0	0.101355	0.370206	0	0	0	0	0.0946753	0	0
mmu-miR-200a-3p	687.16	395.109	1351.55	260.179	1014.18	2681.03	258.478	227.789	134.153	87.9533	226.028	132.359
mmu-miR-200a-5p	13.6058	10.3104	47.6184	9.22335	21.5645	53.0221	9.54928	6.52434	4.55161	3.78701	3.736	5.17543
mmu-miR-200b-3p	386.536	169.262	684.407	167.946	383.441	946.103	110.545	179.532	103.01	47.0536	130.636	94.8095
mmu-miR-200b-5p	1.55495	2.33212	4.28443	1.41898	4.34992	9.92131	1.45667	1.23737	0.239559	0.378701	1.24533	0.660693
mmu-miR-200c-3p	40.9471	24.5486	76.8749	45.3059	53.4948	143.452	8.41632	19.9105	4.43183	6.81662	9.96267	3.08324
mmu-miR-200c-5p	0	0	0	0	0	0	0	0	0	0	0	0
mmu-miR-201-3p	0.12958	0.122743	0	0	0	0	0	0	0.119779	0	0.124533	0.220231
mmu-miR-201-5p	0.907057	1.10469	0.489649	0.506777	0.185103	0.162644	0.809261	0.224977	0.958234	0.757402	0.3736	0.330347
mmu-miR-202-3p	0	0	0	0	0	0	0.485557	0	0	0.189351	0	0
mmu-miR-202-5p	2.20285	2.33212	2.57066	1.21627	1.11062	2.27702	5.50298	1.91231	2.63514	0.284026	1.74347	1.32139
mmu-miR-203-3p	243.35	341.716	348.018	893.752	272.564	292.272	302.987	270.985	242.673	258.274	294.397	200.3
mmu-miR-203-5p	0.12958	0.245486	0.122412	0.506777	0.462758	1.4638	0.809261	0	0.119779	0.568052	0.124533	0
mmu-miR-204-3p	27.3413	22.0937	33.1737	23.8185	21.9347	25.3725	30.4282	24.185	25.8723	36.734	23.7859	39.6416
mmu-miR-204-5p	1871.78	1156.73	1963.49	1140.05	1359.49	1059.3	1518.34	1994.42	1763.03	1980.8	1627.15	2724.15
mmu-miR-205-3p	0	0	0	0	0	0.325289	0	0	0	0	0	0
mmu-miR-205-5p	4.4057	3.80503	3.42754	65.9824	2.31379	2.27702	3.07519	2.58724	48.0315	3.59766	4.98134	2.86301
mmu-miR-206-3p	16.8453	16.4476	10.7723	9.12199	16.2891	12.0357	9.22558	15.0735	13.1757	16.9469	10.9589	14.9757
mmu-miR-207	0	0.245486	0	0	0	0	0	0	0	0	0	0
mmu-miR-208a-3p	0	0	0	0	0	0	0	0	0.119779	0	0	0
mmu-miR-208b-3p	0.518318	0.245486	0	0	0.0925516	0.487933	0	0.112489	1.31757	0.284026	0.124533	0.550578
mmu-miR-20a-3p	0.777477	0.613715	0	0.405422	0.462758	0	0.809261	0.337466	0.958234	1.23078	0.7472	0.770809
mmu-miR-20a-5p	232.466	97.7034	137.959	179.196	123.371	125.887	159.748	126.775	156.192	73.2786	122.79	100.095
mmu-miR-20b-3p	0	0	0	0	0	0.162644	0	0.674932	0	0.189351	0	0
mmu-miR-20b-5p	5.96066	2.5776	3.42754	3.24337	1.75848	3.74082	2.91334	2.13728	6.58786	2.08286	2.86427	1.87196
mmu-miR-210-3p	36.4118	44.9239	41.2529	54.1238	38.8717	55.1365	42.5671	35.2089	30.7833	33.7044	39.3526	29.0705
mmu-miR-210-5p	1.03664	1.35017	1.22412	0.810844	1.01807	1.13851	0.809261	1.68733	0.838455	0.946753	0.996267	0.330347
mmu-miR-211-3p	0	0	0.367237	0	0	0	0	0	0.359338	0	0	0
mmu-miR-211-5p	2.59159	1.7184	1.10171	1.21627	1.29572	6.66842	0.323705	1.57484	1.19779	2.84026	2.2416	4.40462
mmu-miR-212-3p	147.721	205.594	149.098	180.21	164.094	243.316	227.564	175.37	142.298	142.581	157.037	119.586
mmu-miR-212-5p	320.061	338.893	269.062	251.97	333.186	312.115	305.901	402.259	488.819	340.452	458.034	410.401
mmu-miR-2136	0.12958	0	0	0	0.0925516	0	0	0	0	0	0	0
mmu-miR-214-3p	2.59159	2.45486	1.46895	2.22982	1.94358	1.4638	0.809261	1.46235	4.31205	0.568052	3.86054	0.99104
mmu-miR-214-5p	1.55495	1.84114	3.42754	2.02711	1.85103	0.975867	2.42778	0.449954	3.23404	1.98818	4.1096	2.42254
mmu-miR-215-3p	0.12958	0.245486	0	0	0.185103	0	0	0	0	0	0	0
mmu-miR-215-5p	2.59159	3.4368	2.9379	3.14202	2.22124	6.66842	2.75149	4.9495	2.75492	2.17753	3.23787	1.54162
mmu-miR-216a-3p	0.907057	0.8592	1.9586	0.101355	2.03613	1.62644	0.485557	0.78742	1.07801	1.60948	1.61893	1.4315
mmu-miR-216a-5p	2.46201	5.1552	5.75338	2.22982	5.36799	4.3914	2.75149	2.13728	3.71316	5.86987	4.98134	5.83613
mmu-miR-216b-3p	1.03664	2.20937	2.20342	0.506777	1.57338	1.13851	1.13297	1.46235	1.79669	0.662727	2.2416	2.31243
mmu-miR-216b-5p	6.09024	10.3104	9.9154	3.34473	11.0136	5.20462	4.85557	5.06199	8.50433	16.6628	6.47574	9.02948
mmu-miR-216c-3p	0	0	0.122412	0	0	0	0	0	0	0	0	0
mmu-miR-216c-5p	0	0	0.122412	0	0	0	0	0	0	0	0	0
mmu-miR-217-3p	0	0	0.122412	0	0.185103	0.325289	0.485557	0.112489	0	0.0946753	0.249067	0.330347
mmu-miR-217-5p	16.9749	28.8446	18.7291	9.22335	31.1899	15.6139	9.87299	11.0239	15.5713	25.5623	17.1856	19.8208
mmu-miR-218-1-3p	0.518318	1.7184	2.08101	0.709488	1.20317	1.95173	1.78037	2.58724	1.19779	2.08286	0.622667	1.4315
mmu-miR-218-2-3p	0.259159	0.736458	1.46895	0.810844	1.11062	0.975867	1.45667	1.46235	0.359338	0.662727	0.996267	1.10116
mmu-miR-218-5p	15988.7	19584.4	19386.2	20566	20507.9	20394.6	25154.8	16567.8	17171.7	20700.6	20297.7	20773.6
mmu-miR-219a-1-3p	3.49865	3.06857	2.57066	2.12846	3.70206	3.09024	2.91334	3.03719	3.11426	4.82844	4.4832	3.41358
mmu-miR-219a-2-3p	3220.44	2602.89	3319.09	3273.68	3077.43	2929.88	2916.42	3454.86	2758.4	2725.04	2634.38	2524.4
mmu-miR-219a-5p	77.0998	51.6748	45.0477	69.8339	57.382	63.1061	107.146	55.5694	47.9117	65.894	78.9542	53.9566
mmu-miR-219b-3p	0	0	0.122412	0.101355	0.0925516	0	0	0	0.119779	0.189351	0	0.220231
mmu-miR-219b-5p	0.259159	0.122743	0.122412	0.101355	0	0	0	0.112489	0.479117	0.189351	0	0
mmu-miR-219c-3p	0	0.245486	0	0	0	0	0	0	0	0.0946753	0	0.110116
mmu-miR-219c-5p	0.388739	0.736458	1.10171	0.405422	0.462758	0.162644	0.323705	0.112489	0.598896	0.473376	0.124533	0.550578
mmu-miR-21a-3p	0.777477	0.368229	1.71377	0.608133	1.38827	0.975867	3.3989	0.449954	1.19779	0.378701	0.622667	0.330347
mmu-miR-21a-5p	11304.9	9292.13	11684.3	12222.8	10620.1	11062.6	14807.1	10654.8	9557.31	9806.56	9276.49	9562.55
mmu-miR-21c	0	0.245486	0.122412	0.304066	0	0.325289	0.161852	0	0	0.378701	0.124533	0.110116
mmu-miR-22-3p	2003.95	2540.66	2348.24	1935.79	2472.52	2556.28	2508.71	2409.17	2313.78	3097.87	2297.52	2737.58
mmu-miR-22-5p	152.904	208.417	214.222	157	234.063	225.588	229.668	241.401	241.715	295.671	217.186	288.503
mmu-miR-221-3p	3459.64	3196.84	2487.3	3396.02	3430.24	3467.58	3211.96	4284.13	3994.64	3076.57	3079.71	3104.16
mmu-miR-221-5p	626.517	398.792	326.596	591.308	412.595	430.195	476.979	439.38	488.699	314.985	470.612	395.976
mmu-miR-222-3p	2301.46	2140.88	1630.41	2245.12	2208.28	2121.53	1881.53	2589.82	2812.78	2108.61	1959.28	2228.85
mmu-miR-222-5p	29.1554	30.3175	28.8893	30.7107	33.6888	31.2277	32.3705	38.5836	35.5744	26.8878	27.0237	24.6659
mmu-miR-223-3p	6.60856	6.13715	4.40684	8.10844	5.55309	6.50578	7.76891	7.42425	5.15051	4.26039	10.4608	4.40462
mmu-miR-223-5p	2.72117	1.96389	1.46895	1.62169	1.20317	1.13851	0.647409	3.37466	0.958234	1.32545	4.4832	2.86301
mmu-miR-224-3p	0	0	0	0	0	0	0	0	0	0	0	0
mmu-miR-224-5p	10.1072	4.41875	7.22233	3.6488	3.70206	5.52991	2.58964	7.98669	10.301	5.30181	6.7248	8.4789
mmu-miR-23a-3p	648.545	642.682	491.363	679.791	624.445	725.72	907.344	720.714	625.847	464.003	537.86	478.232
mmu-miR-23a-5p	0.388739	0.490972	0	0.202711	0.277655	0.813222	0	0	0	0.189351	0	0
mmu-miR-23b-3p	853.152	964.391	824.936	963.992	992.986	1124.36	1370.89	1052.56	844.204	830.397	933.751	765.744
mmu-miR-23b-5p	4.27612	3.31406	4.89649	3.95286	4.99778	4.3914	3.88445	3.9371	3.95272	2.55623	3.61147	2.31243
mmu-miR-24-1-5p	59.6066	89.4796	110.416	84.4291	99.7706	83.5993	94.0362	69.4055	72.5862	120.238	84.3091	97.8928
mmu-miR-24-2-5p	337.684	385.536	423.424	360.116	395.103	353.752	477.95	303.494	327.836	396.216	406.726	378.577
mmu-miR-24-3p	2056.95	2982.53	3205.24	2781.4	3176.74	2768.21	3170.2	2842.92	2827.27	3519.84	2973.11	3146.77
mmu-miR-25-3p	500.047	501.528	650.744	418.193	441.656	482.241	335.682	495.175	396.11	511.53	391.907	376.705
mmu-miR-25-5p	4.27612	3.4368	1.59136	2.83795	3.88717	3.90347	2.75149	5.62443	3.95272	3.88169	2.6152	3.74393
mmu-miR-26a-1-3p	2.20285	1.7184	1.83618	2.33118	1.38827	2.43967	1.94223	2.58724	2.03625	1.32545	1.99253	1.87196
mmu-miR-26a-2-3p	21.6398	15.5884	15.1791	16.6223	22.9528	20.0053	12.7863	28.1221	23.8361	17.5149	15.1931	17.5084
mmu-miR-26a-5p	25299.2	25345.8	26694.4	25169.6	28919.3	28520.8	32854.7	35656.2	35856.6	31301.1	25180	33960.6
mmu-miR-26b-3p	2.46201	4.05052	3.54996	3.34473	3.60951	2.9276	3.3989	4.38706	3.59338	3.50298	3.23787	2.64277
mmu-miR-26b-5p	2317.01	1955.66	2351.05	2062.18	2259.92	2206.92	2777.71	2611.76	2501.23	2201.77	1970.37	2291.95
mmu-miR-27a-3p	589.328	1241.79	1216.17	969.87	1055.74	1187.14	1170.84	959.528	768.264	1538.28	1210.84	1073.96
mmu-miR-27a-5p	32.9132	76.3461	75.5284	23.3118	31.8377	29.276	35.1219	22.0478	19.0449	16.0001	14.8195	13.4341
mmu-miR-27b-3p	13885.2	22039.2	19480.6	21329.2	20208.7	20278.7	19274.3	18913.9	14148.6	19136.9	18501.3	14081.8
mmu-miR-27b-5p	13.7354	19.1479	21.667	16.4196	20.0837	17.8909	18.4512	20.6979	18.9251	16.9469	16.4384	12.9936
mmu-miR-28a-3p	28.6371	27.4944	27.7876	31.0148	26.0995	30.0892	20.5552	29.247	28.2679	26.9824	26.2765	27.1985
mmu-miR-28a-5p	21.7694	35.2272	34.7651	30.508	31.6526	32.041	33.1797	32.5092	31.2624	49.2311	32.7523	34.4662
mmu-miR-28b	0	0	0.122412	0	0.185103	0	0.323705	0.112489	0	0.0946753	0	0.220231
mmu-miR-28c	0	0	0.122412	0.202711	0.0925516	0	0	0.112489	0.479117	0	0.124533	0.440462
mmu-miR-290a-5p	0	0	0	0	0	0	0	0	0	0	0	0
mmu-miR-291b-3p	0	0	0	0	0	0	0	0	0	0	0	0
mmu-miR-291b-5p	0	0	0	0	0	0	0	0	0	0	0	0
mmu-miR-292a-3p	0.12958	0	0	0	0	0.162644	0	0	0	0	0	0.220231
mmu-miR-292a-5p	0.907057	0.122743	0	0.405422	0.462758	0.162644	0.323705	0.337466	0.359338	0	0.249067	0.550578
mmu-miR-292b-5p	0	0	0	0	0	0	0	0	0.239559	0	0	0
mmu-miR-293-3p	0.259159	0	0	0	0	0.813222	0	0	0	0	0	0
mmu-miR-293-5p	0	0	0	0	0.277655	0	0	0.112489	0	0	0	0
mmu-miR-294-3p	0	0	0	0	0	0	0	0	0.119779	0	0	0
mmu-miR-295-3p	0.388739	0	0	0.101355	0.277655	0	0	0	0.239559	0	0	0.110116
mmu-miR-295-5p	0	0	0	0	0	0	0	0	0	0	0	0
mmu-miR-296-3p	23.3243	31.9132	28.6445	12.9735	23.8783	21.4691	17.3182	31.4968	28.2679	32.663	27.8955	24.4457
mmu-miR-296-5p	34.0794	55.1116	40.0288	21.8928	33.5037	56.6003	29.619	49.72	33.8975	41.2784	37.7336	34.7965
mmu-miR-297a-3p	0.777477	0.8592	1.34654	0.810844	0.740413	1.4638	0.647409	0.78742	1.07801	0.852077	1.24533	0.550578
mmu-miR-297a-5p	0	0	0.244825	0.101355	0.0925516	0	0.161852	0.224977	0	0	0.124533	0
mmu-miR-297b-3p	0.777477	0.8592	1.34654	0.810844	0.740413	1.4638	0.647409	0.78742	1.07801	0.852077	1.24533	0.550578
mmu-miR-297b-5p	1.2958	2.08663	2.44825	2.02711	2.03613	2.60231	3.56075	2.02479	2.03625	2.17753	1.61893	4.18439
mmu-miR-297c-3p	0.777477	0.8592	1.34654	0.810844	0.740413	1.4638	0.647409	0.78742	1.07801	0.852077	1.24533	0.550578
mmu-miR-297c-5p	0.259159	0	0	0.101355	0.0925516	0.813222	0	0	0	0	0	0.110116
mmu-miR-298-3p	4.14654	2.33212	3.18272	1.92575	1.75848	0.975867	3.56075	3.03719	2.03625	2.17753	1.36987	3.5237
mmu-miR-298-5p	157.31	253.219	180.436	96.085	203.058	210.299	112.811	189.206	183.861	265.375	200.623	221.553
mmu-miR-299a-3p	79.6914	87.6384	63.1647	72.0637	83.0188	85.0631	112.325	71.2053	68.0346	68.2609	79.9504	62.3254
mmu-miR-299a-5p	22.5468	22.9529	14.3222	14.2911	22.2124	18.3788	18.4512	23.9601	19.6438	15.3374	15.0685	16.0769
mmu-miR-299b-3p	0	0.245486	0.367237	0.202711	0.0925516	0	0.161852	0.337466	0.239559	0.284026	0	0.220231
mmu-miR-29a-3p	26074.1	22925.4	21231.4	26174.1	26613.8	25386.4	24174.7	23464.2	23546	22504.4	25225	23378.7
mmu-miR-29a-5p	50.536	35.8409	39.1719	47.9411	31.0973	37.2456	52.602	30.1469	24.0756	32.5683	40.4734	28.8503
mmu-miR-29b-1-5p	5.18318	3.92777	3.30513	3.6488	4.62758	6.18049	3.3989	5.51194	5.39007	2.27221	3.11334	3.63381
mmu-miR-29b-2-5p	35.6344	33.7543	31.5824	38.0083	33.0409	32.041	36.9023	31.6093	39.8865	28.876	31.1334	33.9156
mmu-miR-29b-3p	594.77	575.787	474.47	680.298	626.852	632.036	722.994	492.7	481.513	550.347	634.498	530.207
mmu-miR-29c-3p	240.37	247.941	222.668	278.018	260.255	272.104	296.028	205.179	200.75	229.777	267.747	216.157
mmu-miR-29c-5p	210.696	148.887	181.17	181.73	177.792	174.843	256.698	156.584	160.025	139.741	168.245	166.385
mmu-miR-300-3p	4608.5	6306.53	5170.08	4946.86	5794.47	5794.37	5121.01	4620.47	4003.5	5929.7	5430.03	4398.9
mmu-miR-300-5p	37.3189	24.0576	28.1548	29.7985	26.7474	27.4869	30.5901	19.573	25.513	23.3848	28.2691	21.3624
mmu-miR-301a-3p	9.32973	7.7328	6.24303	7.19624	7.58923	6.01785	10.6822	7.42425	6.10874	7.00597	7.34747	7.70809
mmu-miR-301a-5p	22.806	23.5666	24.7273	22.3996	22.0273	24.722	27.6767	24.185	23.1174	23.4795	37.111	25.767
mmu-miR-301b-3p	2.72117	1.47292	1.9586	2.22982	2.12869	2.27702	2.58964	1.0124	1.31757	1.89351	2.9888	3.19335
mmu-miR-301b-5p	0.647898	0.122743	1.34654	1.41898	1.29572	0.813222	0.971114	0.112489	0.119779	1.23078	1.99253	0.99104
mmu-miR-302a-3p	0	0	0	0	0.0925516	0	0	0	0	0	0	0
mmu-miR-302a-5p	0	0.245486	0	0.101355	0	0	0	0	0	0.0946753	0	0
mmu-miR-302b-3p	0.259159	0.122743	0.612061	0.101355	0.647861	0.162644	0.323705	0	0.359338	0.378701	0.249067	0.220231
mmu-miR-302c-3p	0	0.122743	0	0	0	0	0	0	0	0	0	0
mmu-miR-302d-3p	0	0	0	0	0	0.162644	0	0	0	0	0	0
mmu-miR-3057-3p	0.388739	0.736458	0.489649	0.101355	0.370206	0.487933	0.323705	0.674932	0.119779	1.1361	0.249067	0.550578
mmu-miR-3057-5p	9.58888	4.54149	4.52925	8.71657	5.64565	6.18049	5.01742	8.09918	8.98345	6.15389	5.9776	6.05636
mmu-miR-3058-3p	0	0	0	0	0	0.325289	0	0	0	0.189351	0	0.110116
mmu-miR-3058-5p	0.777477	0.368229	0.367237	0.304066	0.462758	0.325289	0.161852	0.78742	0.239559	0.378701	0.249067	0.330347
mmu-miR-3059-3p	0.259159	0.490972	0.122412	0.202711	0.0925516	0.487933	0.647409	0.449954	0.119779	0.189351	0.622667	0
mmu-miR-3059-5p	123.748	144.223	155.341	118.687	144.566	154.35	121.065	110.464	100.615	165.398	158.531	119.696
mmu-miR-3060-3p	0.647898	1.10469	1.22412	1.31762	0.925516	1.13851	0.809261	1.12489	0.958234	1.04143	1.4944	1.10116
mmu-miR-3060-5p	0	0	0	0.101355	0	0	0.161852	0	0	0.189351	0	0
mmu-miR-3061-3p	1.2958	2.08663	1.46895	1.62169	1.20317	2.11438	2.10408	2.02479	3.71316	2.55623	1.61893	2.31243
mmu-miR-3061-5p	2.59159	5.1552	3.06031	3.54744	4.62758	5.04198	4.20816	5.51194	4.43183	6.05922	3.3624	4.62485
mmu-miR-3062-5p	0.518318	0.981943	0.367237	0.810844	1.20317	0.813222	0.809261	0.899909	1.07801	1.5148	0.3736	0.440462
mmu-miR-3064-3p	0.12958	0.8592	1.34654	0.202711	0.185103	1.13851	0.809261	0.78742	0.239559	0.284026	0.249067	0.110116
mmu-miR-3064-5p	1.55495	0.368229	0.856886	0.912199	2.8691	0.975867	1.94223	0.899909	3.4736	3.40831	2.73973	2.20231
mmu-miR-3065-3p	0	0	0	0	0	0	0	0	0	0	0	0
mmu-miR-3065-5p	0	0	0.367237	0.202711	0	0	0.161852	0.78742	0	0.0946753	0	0
mmu-miR-3066-3p	0.259159	0.122743	0.122412	0.101355	0	0	0	0.337466	0	0.189351	0	0.440462
mmu-miR-3066-5p	6.3494	4.41875	6.85509	5.77726	3.97972	5.20462	4.20816	5.73692	5.98896	5.01779	3.736	3.19335
mmu-miR-3067-5p	0.12958	0	0	0	0.0925516	0	0	0	0	0.378701	0	0
mmu-miR-3068-3p	0.647898	0.8592	0.122412	0.101355	0.462758	2.76496	4.53186	0.562443	0.479117	0.284026	0	0
mmu-miR-3068-5p	0	0.368229	0.122412	0.202711	0.0925516	0.325289	0.485557	0	0	0.378701	0	0
mmu-miR-3069-3p	4.79444	6.38263	4.77408	5.97997	3.79461	5.52991	5.17927	3.59964	2.15603	3.88169	4.1096	3.41358
mmu-miR-3069-5p	0.647898	0.245486	0.244825	0.506777	0.647861	0.650578	0.485557	0.337466	0	0.378701	0.498134	0.330347
mmu-miR-3070-2-3p	0.518318	1.10469	0.367237	0.506777	0.277655	0.162644	2.58964	1.0124	0.479117	0.946753	0.249067	0.110116
mmu-miR-3070-3p	0.388739	0.245486	0.856886	0	0.370206	1.30116	0.971114	0	0	0.473376	0.3736	0.330347
mmu-miR-3070-5p	0.388739	0.613715	0.367237	0.202711	0.370206	0.813222	0.161852	0.337466	0.239559	0.284026	0.124533	0.330347
mmu-miR-3072-3p	29.8033	22.3392	18.7291	20.0684	24.156	31.0651	26.2201	28.1221	20.9614	16.9469	21.5443	16.8477
mmu-miR-3072-5p	0	0.245486	0.489649	0.506777	0.555309	0	0.647409	0.224977	0.239559	0.0946753	0	0.110116
mmu-miR-3073a-3p	0	0	0.244825	0	0	0	0	0	0.239559	0.0946753	0	0
mmu-miR-3073b-5p	0	0	0	0	0	0	0.161852	0	0	0	0	0
mmu-miR-3074-1-3p	0.259159	0.122743	0.122412	0.506777	0.277655	0	0.485557	0.224977	0	0	0.498134	0.330347
mmu-miR-3074-2-3p	0	0	0	0	0	0	0	0	0	0	0	0
mmu-miR-3074-5p	2.85075	3.80503	3.30513	2.43253	3.14675	2.11438	2.91334	3.03719	3.11426	3.88169	2.6152	2.42254
mmu-miR-3075-5p	0	0	0	0.101355	0	0	0	0	0	0.0946753	0	0
mmu-miR-3076-3p	1.55495	0.122743	0.367237	0.709488	1.38827	0.813222	1.78037	1.91231	1.19779	0.662727	0.996267	0.770809
mmu-miR-3076-5p	0	0.368229	0.122412	0	0.370206	0.162644	0	0.337466	0	0.0946753	0	0
mmu-miR-3077-3p	1.03664	0.613715	1.10171	0.608133	0.647861	1.13851	0.161852	0.449954	0.239559	1.1361	0.3736	0.110116
mmu-miR-3077-5p	0	0	0	0	0	0.325289	0	0	0	0	0	0
mmu-miR-3078-3p	0	0.245486	0.122412	0.304066	0.185103	0.162644	1.29482	0.337466	0.119779	0.473376	0.124533	0
mmu-miR-3078-5p	12.1805	7.61006	7.83439	6.5881	7.31157	5.36727	7.76891	11.3613	7.54609	8.14207	10.5853	3.74393
mmu-miR-3079-3p	0.12958	0	0	0	0	0	0	0	0	0	0	0.110116
mmu-miR-3079-5p	0.388739	0	0.244825	0	0	0	0	0	0.119779	0.0946753	0	0.110116
mmu-miR-3080-3p	0	0	0	0	0	0	0	0	0.119779	0.189351	0	0
mmu-miR-3080-5p	0.388739	0.736458	1.46895	0.405422	0.832964	0.487933	1.61852	1.23737	1.07801	0.662727	0.996267	1.32139
mmu-miR-3081-3p	27.6004	35.35	33.7858	34.3595	28.5984	31.553	36.0931	20.023	26.3514	30.5801	33.1259	29.4009
mmu-miR-3081-5p	0	0.245486	0	0	0	0	0	0	0	0	0	0
mmu-miR-3082-3p	1.16622	4.41875	3.79478	2.63524	4.16482	3.09024	1.94223	3.59964	0.958234	3.69233	3.11334	2.64277
mmu-miR-3082-5p	0.12958	0.122743	0	0.202711	0	1.13851	0.323705	0.224977	0	0	0	0.330347
mmu-miR-3083-3p	2.46201	1.22743	1.34654	1.31762	1.66593	2.76496	1.13297	2.58724	1.43735	2.08286	0.7472	2.31243
mmu-miR-3083-5p	19.9552	16.4476	18.4843	26.4538	16.9369	21.6317	21.0408	18.2232	17.7273	12.2131	20.0499	12.1127
mmu-miR-3084-3p	0	0	0	0	0	0	0	0	0.119779	0	0	0
mmu-miR-3084-5p	3.49865	1.96389	2.9379	3.04066	2.684	2.60231	2.91334	2.47475	2.51536	2.55623	2.6152	2.64277
mmu-miR-3085-3p	8.16351	12.397	5.87579	9.52741	7.95944	9.75867	9.87299	9.11158	6.58786	6.81662	7.59654	6.3867
mmu-miR-3085-5p	0.777477	0.245486	0.489649	1.62169	1.11062	0.162644	0.647409	1.12489	0	0.568052	0.871734	0.770809
mmu-miR-3086-3p	0.12958	0	0.122412	0	0	0.325289	0	0	0	0.189351	0	0.330347
mmu-miR-3086-5p	6.86771	7.48732	10.1602	10.1355	7.40413	8.94545	5.82668	7.42425	7.54609	8.71012	9.21547	8.14855
mmu-miR-3087-3p	3.23949	5.76892	8.56886	4.96642	6.29351	6.01785	5.17927	5.73692	5.27029	7.38467	4.8568	6.82717
mmu-miR-3087-5p	0	0.122743	0.244825	0	0.185103	0	0.161852	0.112489	0.239559	0.757402	0	0.110116
mmu-miR-3088-3p	0	0.368229	0.612061	0	0	0	0	0.562443	0	0.0946753	0	0.440462
mmu-miR-3089-3p	0.12958	1.47292	0.734474	0.101355	0.0925516	0.650578	0	0.337466	0.359338	0.378701	0.3736	0.110116
mmu-miR-3089-5p	0	0	0	0	0	0	0	0.112489	0.119779	0	0	0
mmu-miR-3091-3p	0.12958	0.981943	0.122412	0	0	0	0.323705	0	0	0	0	0.330347
mmu-miR-3091-5p	0	0	0	0	0	0	0	0	0	0	0	0
mmu-miR-3093-3p	0.907057	1.59566	2.44825	2.22982	1.66593	2.27702	3.23705	3.48715	4.67139	2.65091	0.996267	4.29451
mmu-miR-3093-5p	9.58888	11.5378	13.3429	8.51386	11.5689	9.10809	5.66483	9.33655	9.94168	13.8226	14.8195	9.13959
mmu-miR-3094-3p	0.12958	0.490972	0.122412	0.101355	0.832964	0.487933	0	0.224977	0.239559	0.189351	0	0.440462
mmu-miR-3094-5p	0.259159	0.368229	1.22412	0.202711	1.11062	0.325289	0.971114	0.674932	0.958234	0.0946753	0.871734	1.21127
mmu-miR-3095-3p	1.55495	1.10469	1.10171	1.62169	0.832964	1.4638	1.45667	1.23737	0.718676	1.5148	0.7472	0.880925
mmu-miR-3095-5p	0.777477	0	0.734474	0.608133	0.462758	0.650578	1.13297	1.0124	0.598896	0.473376	0.996267	0.770809
mmu-miR-3097-3p	0.907057	0.8592	0.367237	1.62169	0.647861	0.975867	0.647409	0.224977	1.07801	0.378701	0.498134	0.330347
mmu-miR-3097-5p	0.259159	1.84114	0.122412	1.11491	0.555309	0.975867	0.647409	0.112489	1.31757	0.568052	0.7472	0.220231
mmu-miR-3098-3p	0.259159	0.368229	0.489649	0.202711	0.740413	0.325289	0.323705	0.674932	0.838455	0.662727	0.498134	1.21127
mmu-miR-3098-5p	0.259159	0.613715	0.244825	0.304066	0.647861	1.13851	0.161852	0.112489	0.239559	0.189351	0.124533	0.660693
mmu-miR-3099-3p	60.9024	132.685	94.5023	71.4556	90.2378	102.629	65.8739	85.8288	70.9093	142.297	110.088	77.6315
mmu-miR-3099-5p	0.259159	0.368229	0.122412	0.101355	0.185103	0.325289	0.161852	0.112489	0.239559	0.568052	0.249067	0.220231
mmu-miR-30a-3p	822.96	1138.81	1079.8	909.057	1093.5	969.361	830.302	1086.98	997.043	1123.32	976.466	934.551
mmu-miR-30a-5p	24228.6	23607.6	22207.9	31835.2	21514.6	23085.9	24268.5	18435.3	16163.1	19083.1	22589	17688
mmu-miR-30b-3p	40.8175	51.0611	54.3511	44.5964	49.5151	43.2634	49.3649	57.0317	52.7029	45.9175	34.7448	38.4303
mmu-miR-30b-5p	1447.92	1639.23	1361.71	1708.35	1450.75	1695.41	1567.7	1334.9	1023.99	1086.97	1275.72	977.056
mmu-miR-30c-1-3p	21.3806	20.8663	24.1152	19.4602	24.8964	17.0777	22.1738	27.5597	29.3459	24.9943	19.3027	21.3624
mmu-miR-30c-2-3p	253.717	266.843	249.721	259.571	256.368	248.195	248.12	243.425	216.202	198.439	218.307	200.851
mmu-miR-30c-5p	11150.1	8784.47	9702.52	8983.13	11204.6	8396.85	7082.17	11441.6	12546.6	9769.54	9604.27	10346
mmu-miR-30d-3p	32.2653	42.7145	41.4978	33.8527	33.4111	39.8479	38.0353	33.8591	32.8195	37.9648	39.228	33.1448
mmu-miR-30d-5p	31624.5	26146.5	27791.4	29133	27554.6	24929.2	23956.9	25992.2	27626.7	27976	28231	27552.5
mmu-miR-30e-3p	823.996	1042.21	1117.99	922.537	1047.87	968.06	886.789	1044.79	1041.36	1245.36	978.708	1066.03
mmu-miR-30e-5p	7356.62	5506.37	6061.98	8315.91	5724.41	6354.19	6993.8	5085.83	5484.09	6594.23	6616.09	6530.62
mmu-miR-30f	0	0	0	0	0	0	0.161852	0	0	0.189351	0	0.220231
mmu-miR-31-3p	6.86771	5.64617	8.44645	8.00708	7.40413	7.80693	11.006	8.21167	6.70764	7.00597	8.5928	5.28555
mmu-miR-31-5p	57.922	67.9996	74.9163	98.7202	78.9465	76.1176	75.9087	74.5799	72.9456	70.3437	66.1272	55.4983
mmu-miR-3100-3p	0	0.122743	0	0	0	0	0	0	0	0	0	0
mmu-miR-3100-5p	0.12958	0	0	0.304066	0.370206	0	0	0	0	0	0.249067	0
mmu-miR-3101-3p	0	0.122743	0	0	0	0	0	0	0	0	0	0.110116
mmu-miR-3101-5p	0.388739	0	0	0	0	0	0	0	0.119779	0.0946753	0	0
mmu-miR-3102-3p	48.8515	46.3968	45.5374	40.8462	55.6235	50.9077	42.5671	58.0441	54.26	44.024	44.832	52.6352
mmu-miR-3102-3p.2-3p	0.647898	2.20937	0.612061	0.912199	2.12869	1.13851	2.10408	1.23737	0.838455	1.04143	1.61893	1.10116
mmu-miR-3102-5p	0	0	0	0	0.0925516	0	0	0	0.119779	0	0	0
mmu-miR-3102-5p.2-5p	1.16622	2.33212	1.34654	1.72304	1.66593	3.25289	0.809261	1.91231	2.27581	2.46156	1.1208	1.4315
mmu-miR-3103-3p	2.59159	0.736458	1.59136	0.810844	1.11062	0.975867	0.647409	0.899909	1.91647	2.17753	1.1208	3.63381
mmu-miR-3103-5p	0	0	0.244825	0	0.277655	0.487933	0.323705	0.337466	0.119779	0.189351	0.124533	0.220231
mmu-miR-3104-3p	0.777477	0.368229	0.856886	0.506777	0.462758	0.650578	0.161852	1.23737	0.239559	0.757402	0.249067	0.550578
mmu-miR-3104-5p	0	0	0	0	0	0	0	0	0	0	0	0
mmu-miR-3105-3p	0	0	0.612061	0.202711	0.462758	0.650578	0.161852	0.337466	0.958234	0.757402	0.249067	0.110116
mmu-miR-3105-5p	0	0	0	0	0	0	0	0.112489	0	0.568052	0	0
mmu-miR-3106-3p	0	0	0.122412	0	0	0	0	0	0	0	0	0
mmu-miR-3106-5p	0.12958	0.122743	0	0.202711	0	0.162644	0	0.562443	0.119779	0.0946753	0.249067	0.110116
mmu-miR-3108-3p	0	0	0	0	0	0	0	0	0	0	0.124533	0
mmu-miR-3108-5p	0	0	0	0	0	0	0	0.112489	0.119779	0.0946753	0.249067	0.220231
mmu-miR-3109-3p	0	0	0	0	0	0	0	0	0	0	0.124533	0.220231
mmu-miR-3109-5p	0	0	0	0	0	0	0	0	0	0	0.249067	0.110116
mmu-miR-3110-5p	0.259159	0.122743	0	0.304066	0.370206	0	0	0.224977	0.239559	0	0.124533	0.220231
mmu-miR-3112-3p	0.12958	0	0	0.101355	0	0	0	0	0	0	0	0
mmu-miR-3112-5p	0.12958	0	0	0	0	0.325289	0	0	0	0	0	0
mmu-miR-3113-5p	0	0	0	0	0.0925516	0	0	0.112489	0	0	0	0
mmu-miR-3154	0	0	0	0	0	0	0	0	0	0	0	0
mmu-miR-32-3p	2.72117	1.84114	3.30513	3.04066	4.07227	1.62644	1.78037	4.04959	1.91647	4.82844	1.36987	2.0922
mmu-miR-32-5p	76.5815	80.5194	85.0765	83.4155	89.5899	93.1953	140.002	73.68	74.3829	115.125	89.0414	94.2589
mmu-miR-320-3p	321.228	158.707	194.391	234.942	205.557	199.89	225.298	210.016	271.061	229.398	228.27	286.521
mmu-miR-320-5p	0	0	0	0	0	0	0	0	0.119779	0.0946753	0	0
mmu-miR-322-3p	61.939	94.3893	94.1351	84.8345	71.3573	82.2981	61.342	60.0689	51.5051	74.4148	69.6142	54.3971
mmu-miR-322-5p	26.6934	21.8482	23.8704	29.5958	24.0634	24.8846	22.1738	17.0983	16.4098	21.1126	19.0536	17.3983
mmu-miR-323-3p	473.613	692.638	531.025	458.532	549.108	600.158	348.144	636.123	497.922	578.087	489.416	449.932
mmu-miR-323-5p	6.86771	14.7292	10.0378	9.42606	13.3274	9.59602	8.41632	10.5739	11.9779	12.9705	12.2043	7.48786
mmu-miR-324-3p	6.3494	24.1804	14.4447	18.9535	14.8083	23.2582	16.5089	18.5606	8.02521	15.5267	17.6837	11.0116
mmu-miR-324-5p	27.6004	38.0503	28.6445	35.5758	39.0568	51.8836	54.2205	36.6713	21.3207	30.9588	30.6352	27.3087
mmu-miR-325-3p	19.9552	34.7362	32.1944	27.0619	28.691	29.7639	23.3067	28.0097	17.6076	29.2547	30.7598	16.5173
mmu-miR-325-5p	112.475	168.649	177.008	122.843	179.457	158.416	141.135	181.557	178.232	222.108	138.979	167.376
mmu-miR-326-3p	114.03	200.685	138.326	144.533	164.834	222.335	196.974	182.119	99.5366	146.652	128.269	101.637
mmu-miR-326-5p	0.647898	0	0.122412	0	0	0	0	0	0.479117	0.0946753	0	0.110116
mmu-miR-328-3p	4644	5652.93	5358.23	4757.73	6372.36	5161.85	3614.48	5968.08	6477.06	6821.92	5404.13	6431.74
mmu-miR-328-5p	0.12958	0	0.122412	0	0.0925516	0	0.161852	0.449954	0	0.284026	0.124533	0.220231
mmu-miR-329-3p	334.833	297.529	269.429	278.93	327.91	336.674	248.605	394.722	337.538	262.629	288.668	255.798
mmu-miR-329-5p	1295.15	715.959	788.213	1028.25	875.075	821.192	1068.22	890.797	1048.07	626.94	916.69	854.167
mmu-miR-33-3p	4.4057	7.7328	3.30513	7.90572	3.51696	7.15636	5.50298	4.27457	2.15603	2.46156	6.22667	3.5237
mmu-miR-33-5p	7.51561	10.9241	8.81369	9.62877	8.42219	10.084	13.2719	6.74932	8.02521	16.8522	13.076	10.1306
mmu-miR-330-3p	418.931	480.17	494.913	472.722	494.873	453.941	357.855	486.963	521.279	595.223	462.268	501.687
mmu-miR-330-5p	2169.94	4000.19	4200.95	3016.03	3428.57	3682.76	3698.49	2683.87	2528.18	4918.19	3623.67	3176.72
mmu-miR-331-3p	27.73	50.0791	46.7615	46.8262	40.0748	62.4555	40.9486	40.1584	30.5437	43.1719	35.9902	34.9066
mmu-miR-331-5p	8.42267	14.9746	13.3429	10.9464	14.0678	16.7524	14.7286	13.1612	16.6493	17.7043	14.0723	14.0948
mmu-miR-335-3p	1292.56	1033.74	840.36	911.084	1081.56	1025.31	818.972	1044.23	1204.74	814.681	1021.42	971.66
mmu-miR-335-5p	560.82	343.68	318.639	643.1	378.073	398.154	380.029	356.026	385.21	305.99	438.482	355.123
mmu-miR-337-3p	13.3467	11.7833	8.20162	8.91928	7.49668	12.8489	10.0348	8.77411	6.58786	4.92311	8.5928	6.82717
mmu-miR-337-5p	753.505	963.777	763.485	733.509	919.13	855.347	609.697	971.002	846.959	866.752	832.257	762.44
mmu-miR-338-3p	515.726	452.553	564.933	453.059	612.876	542.257	816.545	548.044	500.079	636.691	504.111	575.684
mmu-miR-338-5p	652.174	681.469	808.044	578.942	770.307	735.316	748.081	967.402	832.706	878.208	660.027	771.58
mmu-miR-339-3p	9.84804	15.5884	13.8326	14.6965	16.2891	17.8909	17.8037	11.2489	13.5351	22.2487	15.4421	12.0026
mmu-miR-339-5p	64.2714	71.9274	56.3097	79.7667	69.3211	74.0032	53.735	56.1318	59.7699	58.888	71.7312	56.4893
mmu-miR-340-3p	474.909	437.456	558.2	369.947	512.18	424.177	479.406	469.64	612.911	693.118	544.585	660.143
mmu-miR-340-5p	4508.72	4359.71	4435.61	6025.38	3963.34	4593.89	4487.03	3524.38	3111.27	3728.78	4414.46	3291.8
mmu-miR-341-3p	1126.82	2592.7	1751.72	2222.02	1539.69	2333.79	1391.77	1198.68	825.159	1891.99	1872.24	1094.33
mmu-miR-341-5p	2.07327	4.296	5.9982	4.561	3.2393	2.43967	3.56075	2.47475	1.07801	3.88169	2.9888	1.54162
mmu-miR-342-3p	1131.88	605.368	611.694	765.234	741.893	783.133	791.296	864.7	983.627	537.566	722.916	757.595
mmu-miR-342-5p	13.865	15.0974	15.6688	12.5681	18.5103	17.403	14.7286	19.9105	24.0756	24.5209	15.0685	23.4546
mmu-miR-344-3p	1160.77	1017.91	803.025	755.706	964.48	1085.49	783.851	893.272	793.418	829.45	1047.7	862.866
mmu-miR-344-5p	0.12958	0	0.244825	0.405422	0.277655	0.325289	0.161852	0.112489	0	0.473376	0.249067	0.440462
mmu-miR-344b-3p	233.632	220.815	154.607	167.845	212.036	212.088	152.627	206.304	164.936	166.723	207.971	165.504
mmu-miR-344b-5p	0	0	0	0	0	0	0	0	0	0	0	0
mmu-miR-344c-3p	53.3868	73.032	54.3511	49.8669	66.9148	68.4733	70.4057	45.5579	57.1347	76.4976	78.5806	73.0066
mmu-miR-344c-5p	0.12958	0.736458	0.244825	0.506777	1.01807	0.650578	0.809261	0.562443	0.598896	0.662727	0.498134	0.110116
mmu-miR-344d-1-5p	1.16622	0	0.244825	0.304066	0.555309	0	0.161852	0.112489	0.119779	0.189351	0.498134	0.110116
mmu-miR-344d-2-5p	0	0.122743	0.122412	0	0.277655	0	0.161852	0.449954	0.119779	0	0.124533	0.110116
mmu-miR-344d-3-5p	25.1384	19.7616	17.0153	24.528	27.4878	24.0714	20.5552	25.9849	28.5075	24.5209	26.2765	26.5379
mmu-miR-344d-3p	67.7701	65.913	60.1044	63.9553	80.6124	71.7262	56.0009	70.8678	77.7368	83.977	78.7051	77.3011
mmu-miR-344e-3p	2.07327	1.96389	2.08101	1.11491	2.22124	0.975867	0.485557	1.0124	2.27581	2.65091	2.86427	4.40462
mmu-miR-344e-5p	0.12958	0.122743	0.244825	0	0.0925516	0	0.161852	0.337466	0.119779	0	0.498134	0.440462
mmu-miR-344f-3p	18.6595	32.2814	25.3393	16.1155	18.6029	27.4869	16.9945	15.2984	16.29	27.6452	25.4048	17.2881
mmu-miR-344f-5p	0.647898	1.35017	0.979298	0.202711	0.647861	0.162644	0.323705	0.112489	0.119779	0.946753	0.249067	1.32139
mmu-miR-344g-3p	0.647898	2.70034	0.979298	3.44609	1.85103	3.41553	0.647409	2.13728	0.958234	0.568052	2.11707	0.660693
mmu-miR-344g-5p	0	0.245486	0	0	0.185103	0	0	0.112489	0	0.473376	0	0
mmu-miR-344h-3p	3.23949	2.33212	2.08101	0.912199	2.59144	2.11438	2.26593	2.13728	1.67691	3.21896	2.9888	3.19335
mmu-miR-344i	0	0	0.244825	0	0.462758	0.162644	0.323705	0	0.119779	0	0.249067	0.220231
mmu-miR-345-3p	36.9302	36.0864	41.2529	45.2045	44.4248	46.3537	53.2494	43.3081	39.048	43.74	40.7224	39.8618
mmu-miR-345-5p	37.0597	38.9095	34.7651	42.0625	39.3344	57.2509	50.6598	36.3338	26.2317	30.3908	36.1147	26.9783
mmu-miR-346-3p	0	0.245486	0.244825	0	0.185103	0	0	0.112489	0	0	0.124533	0.110116
mmu-miR-346-5p	119.861	134.526	128.166	103.18	152.803	143.29	104.071	181.444	195.001	154.983	116.563	152.951
mmu-miR-3470a	1.55495	4.05052	2.9379	4.35828	7.68178	9.92131	18.7749	4.38706	2.8747	2.65091	1.61893	1.76185
mmu-miR-3470b	4.14654	8.96023	10.5275	9.42606	15.7338	18.8668	40.6249	6.8618	5.27029	5.96454	1.99253	3.74393
mmu-miR-3471	0	0.122743	0	0	0.0925516	0	0.161852	0.112489	0	0	0	0
mmu-miR-3472	0.12958	0	0	0	0	0	0.161852	0	0	0	0	0
mmu-miR-3473a	0.518318	0.736458	1.59136	0.608133	0.647861	3.90347	3.88445	0.562443	0.359338	0.378701	0.249067	0.110116
mmu-miR-3473b	0.12958	1.96389	2.44825	0.912199	1.57338	3.74082	5.34112	2.36226	0.359338	1.42013	0.124533	0.550578
mmu-miR-3473c	0	0	0	0	0	0	0	0	0	0	0	0
mmu-miR-3473d	0.12958	0.122743	0.244825	0.101355	0.185103	0.487933	0.323705	0.224977	0.359338	0.189351	0.3736	0.550578
mmu-miR-3473e	0.518318	0.736458	1.22412	0.506777	0.832964	1.78909	3.3989	1.12489	0.598896	1.32545	0.124533	0.330347
mmu-miR-3473f	0	0.368229	0.856886	0.101355	0.555309	0.650578	0	0	0.119779	0.284026	0.249067	0.330347
mmu-miR-3473g	0	0	0.367237	0.202711	0.0925516	0	0.161852	0.337466	0	0.0946753	0.124533	0
mmu-miR-3474	1.55495	2.33212	3.18272	1.52033	1.75848	1.4638	1.29482	0.899909	2.27581	1.98818	2.2416	2.64277
mmu-miR-3475-3p	3.36907	4.54149	5.50855	5.37184	3.2393	4.3914	2.91334	4.04959	2.63514	5.30181	3.48694	3.96416
mmu-miR-3475-5p	0	0	0	0	0	0	0	0	0	0	0	0
mmu-miR-34a-3p	0.259159	0.245486	0.612061	0.101355	0.740413	0.650578	0.161852	0.112489	0	0.189351	0.124533	0
mmu-miR-34a-5p	390.941	353.377	483.284	484.378	409.17	346.595	449.787	284.146	238.96	341.588	364.634	279.363
mmu-miR-34b-3p	83.0605	55.4798	103.561	73.7868	58.5851	70.5877	73.6428	80.6543	65.5193	81.7047	111.582	84.2384
mmu-miR-34b-5p	34.0794	7.24183	15.7912	18.8521	11.2913	10.7345	25.8964	14.0611	12.6966	12.2131	22.2915	19.7107
mmu-miR-34c-3p	33.1724	18.6569	33.541	26.2511	20.639	22.1196	36.0931	28.4596	17.7273	23.6688	34.7448	24.6659
mmu-miR-34c-5p	3376.06	1603.02	2487.05	2746.83	1309.23	1841.3	2661.17	1703.64	1201.15	1397.22	2540.73	1810.08
mmu-miR-350-3p	49.7585	51.6748	46.1494	49.6642	51.4587	58.2267	47.5846	52.7572	43.7194	42.3198	40.3488	43.826
mmu-miR-350-5p	6.99729	8.10103	8.81369	5.57455	7.77433	6.66842	8.90187	7.98669	7.30654	8.89947	5.47947	6.49682
mmu-miR-351-3p	0.12958	0.490972	0.489649	0.202711	0.0925516	0.162644	0.485557	0.674932	0	0.662727	0.7472	0.110116
mmu-miR-351-5p	55.9784	52.2885	50.4339	42.1639	46.1832	49.2813	38.1971	60.5189	57.3743	48.095	41.8432	46.4688
mmu-miR-3535	2.20285	5.52343	3.67237	5.06777	2.31379	8.45751	5.17927	2.47475	1.91647	5.49116	1.74347	2.0922
mmu-miR-3544-3p	0	0	0	0	0	0	0	0	0	0.0946753	0.124533	0
mmu-miR-3544-5p	0	0	0	0	0	0	0	0	0	0.0946753	0	0.110116
mmu-miR-3547-3p	1.81411	9.08298	3.42754	1.72304	4.81268	4.87933	1.29482	2.13728	3.35382	5.39649	7.472	3.41358
mmu-miR-3547-5p	0	0.122743	0	0	0.185103	0	0	0.112489	0	0.0946753	0	0
mmu-miR-3552	5.0536	7.24183	6.36544	3.04066	4.53503	6.99371	3.7226	5.9619	6.10874	9.08882	3.736	6.49682
mmu-miR-3569-3p	0	0.122743	0	0	0	0	0	0.224977	0.239559	0.0946753	0	0
mmu-miR-3569-5p	0	0.245486	0	0.202711	0	0	0	0	0	0	0.498134	0
mmu-miR-3572-3p	0.388739	0.981943	0.244825	0.912199	0.647861	0.162644	0.485557	0.337466	0.359338	1.1361	0.622667	0.440462
mmu-miR-3572-5p	0.388739	0	0	0	0.0925516	0	0	0.224977	0.119779	0.284026	0	0
mmu-miR-361-3p	2200.78	1498.69	1590.99	1781.83	1702.3	1656.05	1725.51	1703.08	1911.32	1415.49	1710.22	1808.98
mmu-miR-361-5p	172.47	167.912	159.87	166.527	200.467	197.613	200.535	207.991	191.288	174.486	150.312	166.935
mmu-miR-3618-5p	0	0	0	0	0	0	0	0	0	0	0	0
mmu-miR-362-3p	18.5299	18.0432	17.8722	22.9063	18.4178	25.6978	18.4512	21.9353	15.4515	20.4499	20.6725	18.2792
mmu-miR-362-5p	64.1419	30.9312	30.8479	50.475	34.2441	40.4985	43.862	35.6589	38.0898	23.5741	36.8619	32.4841
mmu-miR-363-3p	7.38603	5.03246	5.87579	5.97997	4.34992	6.99371	3.7226	4.49954	32.2206	4.07104	3.23787	7.26763
mmu-miR-363-5p	0.518318	0.613715	1.59136	0.810844	0.462758	0.325289	0	0.449954	1.19779	0.852077	1.24533	0.330347
mmu-miR-365-1-5p	7.90435	4.66423	3.91719	3.75015	4.25737	3.41553	5.17927	1.91231	4.79117	2.46156	2.73973	4.9552
mmu-miR-365-2-5p	1.16622	0.613715	1.9586	0.912199	0.647861	1.13851	1.13297	0.78742	0.718676	0.946753	0.871734	1.10116
mmu-miR-365-3p	67.6405	25.6533	31.5824	38.1096	36.6504	32.5289	37.5497	50.9573	48.8699	23.7635	39.7262	38.7607
mmu-miR-369-3p	1132.78	1078.54	1014.55	1019.84	1175.78	1166.81	1011.09	1300.48	1035.49	1045.78	1185.81	998.198
mmu-miR-369-5p	706.597	879.944	953.469	669.351	995.022	798.259	690.624	828.703	1010.34	1379.32	981.946	1113.27
mmu-miR-370-3p	3589.09	3617.23	4321.03	3339.97	4526.7	3992.92	3225.07	4302.35	5042.35	4872.65	4110.23	4440.41
mmu-miR-370-5p	69.325	95.2485	73.4474	78.8545	82.3709	79.8584	56.1627	79.7544	76.1796	73.184	58.9043	55.3881
mmu-miR-374b-5p	249.052	247.941	257.8	236.868	252.018	298.29	223.194	248.487	216.681	229.682	238.357	208.779
mmu-miR-374c-3p	0	0	0	0	0	0	0	0	0	0	0	0
mmu-miR-374c-5p	0	0	0	0	0	0	0	0	0	0.0946753	0	0
mmu-miR-375-3p	45.612	39.5232	73.4474	60.8133	35.8175	46.0284	37.8734	42.4082	28.747	59.5507	68.3688	45.8081
mmu-miR-375-5p	0	0	0	0	0	0	0	0	0	0	0	0
mmu-miR-376a-3p	26.3046	18.6569	14.9343	19.967	18.5103	26.0231	27.6767	17.9982	19.7636	21.4913	23.5368	20.4815
mmu-miR-376a-5p	94.593	75.1187	71.6112	74.8003	81.723	82.4607	84.1632	75.9298	83.9653	81.326	80.1995	78.0719
mmu-miR-376b-3p	135.411	160.916	124.004	139.06	141.789	156.627	135.632	127.45	97.6201	140.403	152.429	138.415
mmu-miR-376b-5p	545.919	674.104	679.511	567.185	667.204	668.794	781.099	520.035	499.36	650.987	697.387	604.094
mmu-miR-376c-3p	95.1114	62.5989	52.8821	82.402	56.9192	69.2865	73.1572	69.8554	62.8841	41.4678	57.659	48.0104
mmu-miR-376c-5p	0.647898	0.8592	2.20342	1.41898	1.11062	1.13851	0.485557	1.68733	1.55713	2.08286	1.24533	1.87196
mmu-miR-377-3p	24.6201	9.57395	8.9361	13.8857	13.0498	12.8489	25.7345	12.0363	13.8944	10.6036	15.3176	15.4162
mmu-miR-377-5p	14.9016	21.2345	18.117	18.6494	14.6231	19.3547	13.4337	20.9229	20.2427	16.0948	16.3139	18.6095
mmu-miR-378a-3p	985.063	1478.93	1378.61	1312.05	1297.48	1450.79	1092.18	1146.48	916.671	1481.57	1338.36	1152.8
mmu-miR-378a-5p	26.1751	27.7399	25.0945	19.5616	26.9325	28.7881	16.1852	21.2603	17.2482	34.7458	24.284	25.8772
mmu-miR-378b	2.59159	6.62812	6.85509	4.66235	3.88717	7.319	3.07519	3.48715	2.63514	7.00597	6.3512	3.08324
mmu-miR-378c	48.3332	111.205	96.4609	105.815	74.0413	100.352	71.8624	69.518	40.0063	110.013	73.5992	59.2422
mmu-miR-378d	0	0.122743	0.122412	0	0	0.162644	0	0	0	0.0946753	0	0.110116
mmu-miR-379-3p	184.392	277.644	243.478	228.759	283.3	254.213	226.755	305.744	257.046	266.7	227.398	208.669
mmu-miR-379-5p	2968.67	5528.83	4314.79	4614.11	4185.46	4389.77	3878.63	3709.76	3391.55	4712.46	4513.71	3373.72
mmu-miR-380-3p	320.58	428.496	378.866	265.855	394.177	424.665	369.347	291.683	270.102	458.228	383.314	348.185
mmu-miR-380-5p	123.489	151.465	143.467	153.554	134.107	132.393	124.95	120.7	114.269	130.463	131.756	99.3243
mmu-miR-381-3p	12853.3	16295.6	14718.4	13274.4	15332.6	17534.5	14107.5	10621.5	9786.57	15238.3	15620.5	13641.8
mmu-miR-381-5p	3.10991	2.20937	2.81548	3.14202	2.49889	2.43967	2.42778	1.0124	0.479117	1.42013	1.74347	1.21127
mmu-miR-382-3p	1723.54	1790.7	1568.59	1580.44	1504.8	1629.21	1081.17	1505.55	1202.34	1249.05	1413.7	1101.6
mmu-miR-382-5p	1009.55	1451.93	1366.98	1141.87	1363.75	1279.36	1178.45	1519.83	1449.69	1635.99	1358.41	1254.11
mmu-miR-383-3p	0.259159	1.10469	1.34654	1.8244	0.462758	0.813222	0.485557	0.899909	0.359338	0.473376	0.3736	0.770809
mmu-miR-383-5p	1479.28	2034.71	1664.56	1547.8	1888.24	1862.28	1245.45	1808.37	1715.6	1752.15	1734.5	1481.16
mmu-miR-384-3p	381.093	285.868	281.916	297.884	343.459	324.801	361.902	335.666	341.73	315.837	291.906	312.398
mmu-miR-384-5p	603.581	446.048	471.655	510.426	516.715	486.144	524.725	546.807	579.013	458.323	497.262	495.74
mmu-miR-3960	0	0	0	0	0	0	0	0	0	0	0	0
mmu-miR-3962	0	0.122743	0	0.101355	0	0.162644	0	0	0	0	0	0.110116
mmu-miR-3963	4.14654	17.9205	9.79298	15.0006	6.75626	28.6254	6.7978	8.77411	3.95272	9.5622	6.3512	5.39566
mmu-miR-3964	0	0	0	0.101355	0	0	0	0	0	0.189351	0.124533	0
mmu-miR-3967	0	0	0	0	0	0	0	0	0	0	0	0
mmu-miR-3968	0	0.736458	0	0.304066	0.277655	0.162644	0.161852	0.224977	0.239559	0.284026	0	0.220231
mmu-miR-3970	0	0	0.122412	0.202711	0	0	0	0	0	0.568052	0.3736	0
mmu-miR-409-3p	659.819	664.898	596.393	534.853	689.787	662.776	458.527	713.065	821.207	720.668	649.691	698.683
mmu-miR-409-5p	1408.14	1250.75	986.766	1115.52	1081.56	1143.72	941.656	1195.87	1098.5	831.817	995.396	830.712
mmu-miR-410-3p	810.261	832.443	752.713	769.288	839.998	861.202	722.023	720.827	638.903	747.461	727.275	639.331
mmu-miR-410-5p	2.98033	5.1552	3.18272	3.34473	3.14675	3.25289	1.61852	2.69973	2.63514	2.17753	3.23787	3.19335
mmu-miR-411-3p	359.583	518.589	511.806	430.761	578.17	518.185	376.468	573.692	536.971	658.372	506.477	513.249
mmu-miR-411-5p	2522.52	3554.02	3049.78	2840.49	3463.74	3363	3216.65	2889.16	2942.14	3815.22	3732.39	3043.04
mmu-miR-412-3p	2.72117	4.05052	3.18272	3.75015	3.51696	3.25289	4.37001	4.38706	3.71316	4.63909	3.61147	3.19335
mmu-miR-412-5p	100.554	116.115	105.764	78.145	75.4295	93.6832	63.9316	107.652	93.6674	87.2906	81.5694	83.0271
mmu-miR-421-3p	85.2633	68.8588	55.5752	60.3065	70.1541	65.5457	78.0128	83.1291	97.6201	68.2609	62.1422	71.5751
mmu-miR-421-5p	1.03664	0.490972	0.367237	0	0.185103	0.325289	0.323705	0.224977	0.119779	0.0946753	0	0.660693
mmu-miR-423-3p	468.819	410.821	403.471	374.508	452.3	427.755	356.884	531.171	484.148	456.619	418.93	465.128
mmu-miR-423-5p	235.835	160.425	169.174	192.271	175.848	162.157	152.303	202.704	205.421	146.179	160.897	164.623
mmu-miR-425-3p	19.1778	32.4041	27.0531	27.8727	32.4856	33.0168	22.3356	22.2727	18.0867	30.5801	23.7859	24.4457
mmu-miR-425-5p	265.638	228.547	250.7	232.205	227.307	235.834	273.692	171.433	195.959	245.872	252.18	251.284
mmu-miR-429-3p	90.9648	37.0684	161.095	23.7172	96.1611	232.907	29.1334	35.9964	15.4515	10.8877	29.888	19.05
mmu-miR-431-3p	131.523	119.674	127.431	111.288	124.574	126.375	102.614	105.514	103.968	107.362	121.42	105.931
mmu-miR-431-5p	59.6066	130.844	94.0126	77.4356	94.31	106.532	79.955	78.6295	60.0094	94.7699	84.8072	63.3165
mmu-miR-433-3p	1474.36	2163.47	2057.26	1525.3	2184.03	1965.23	1204.02	2436.62	2306.23	2594.86	1827.53	1979
mmu-miR-433-5p	41.2063	33.5088	33.0513	37.2988	34.2441	39.8479	28.3241	39.596	36.892	35.1245	37.7336	34.6864
mmu-miR-434-3p	6979.02	8566.35	7324.17	6041.6	7830.7	6389	4887.61	7916.72	7668.75	8610.62	6751.7	6510.8
mmu-miR-434-5p	14378.3	16983.4	18200.1	14803	17585	15088.9	17506.6	11641.4	14031.7	19042.2	16365.8	15480.7
mmu-miR-448-3p	85.6521	50.0791	62.9199	54.1238	32.4856	38.5467	67.3305	52.5322	39.7667	35.6926	50.0624	61.004
mmu-miR-448-5p	5.0536	3.19132	3.91719	1.72304	5.7382	4.22876	4.04631	5.84941	3.4736	6.53259	6.10214	4.73497
mmu-miR-449a-3p	0	0	0	0	0	0	0	0.112489	0	0	0	0
mmu-miR-449a-5p	6.99729	9.69669	6.73268	4.96642	10.1807	9.43338	3.3989	4.16208	4.19227	7.57402	8.5928	7.48786
mmu-miR-449b	0	0	0	0	0	0	0	0	0	0	0	0
mmu-miR-449c-5p	0.388739	0.245486	0	0.304066	0.370206	0.162644	0	0.224977	0.239559	0	0.249067	0.110116
mmu-miR-450a-1-3p	0	0.122743	0.244825	0.304066	0.277655	0.162644	0.161852	0.112489	0.119779	0.189351	0.7472	0.880925
mmu-miR-450a-2-3p	0.12958	0.122743	0	0.405422	0.185103	0	0	0	0	0.284026	0	0.110116
mmu-miR-450a-5p	17.2341	15.4656	20.198	14.2911	15.1785	15.7765	19.2604	15.8609	14.134	17.6096	17.8083	15.9668
mmu-miR-450b-3p	1.55495	0.8592	0.612061	1.52033	1.29572	0.975867	1.78037	1.34986	1.55713	1.1361	1.61893	1.65173
mmu-miR-450b-5p	5.57192	1.96389	3.18272	3.6488	3.79461	2.27702	5.01742	3.71212	1.91647	3.59766	3.736	3.96416
mmu-miR-451a	3320.6	881.662	1872.05	574.787	553.921	928.7	690.462	962.227	1081.37	546.276	494.647	386.506
mmu-miR-452-3p	0	0	0	0	0	0	0	0	0	0	0	0.110116
mmu-miR-452-5p	0.12958	0	0	2.12846	0	0	0.161852	0	0	0.0946753	0	0
mmu-miR-455-3p	54.4234	50.0791	61.3286	45.914	67.4701	66.3589	44.8331	62.0937	64.3215	65.9887	62.7648	70.9144
mmu-miR-455-5p	350.642	251.623	320.843	285.518	266.919	300.079	386.827	205.517	213.806	256.381	310.337	298.303
mmu-miR-463-3p	0	0	0	0.101355	0	0	0	0	0	0	0	0
mmu-miR-463-5p	0	0	0	0.304066	0.0925516	0	0	0	0	0	0	0
mmu-miR-465a-5p	0	0.122743	0.244825	0	0	0	0	0	0	0.0946753	0.124533	0
mmu-miR-465b-5p	0.12958	0.122743	0	0	0.0925516	0.325289	0.161852	0	0.119779	0	0	0
mmu-miR-465c-5p	0.388739	0.122743	0	0.101355	0.277655	0	0	0	0	0	0	0
mmu-miR-465d-3p	0	0	0	0	0	0	0	0.449954	0	0	0	0
mmu-miR-466a-3p	0.259159	0.490972	0.489649	0.506777	0.277655	0.650578	0.323705	0.449954	0.239559	0.473376	0.498134	0.440462
mmu-miR-466a-5p	0	0	0	0	0.0925516	0	0	0	0	0	0	0
mmu-miR-466b-3p	0.259159	0.490972	0.489649	0.506777	0.277655	0.650578	0.323705	0.449954	0.239559	0.473376	0.498134	0.440462
mmu-miR-466b-5p	0	0.122743	0.244825	0.101355	0	0.162644	0	0.224977	0	0	0	0.110116
mmu-miR-466c-3p	0.259159	0.490972	0.489649	0.506777	0.277655	0.650578	0.323705	0.449954	0.239559	0.473376	0.498134	0.440462
mmu-miR-466c-5p	1.16622	1.47292	1.22412	1.52033	1.38827	2.60231	1.29482	0.674932	0.598896	2.08286	1.74347	1.4315
mmu-miR-466d-3p	1.55495	2.20937	4.03961	2.33118	1.75848	2.43967	2.42778	2.13728	2.15603	3.21896	3.48694	2.42254
mmu-miR-466d-5p	0.777477	0.736458	0.856886	0.912199	0.647861	1.95173	1.13297	0.449954	0.598896	0.946753	0.3736	0.550578
mmu-miR-466e-3p	0.259159	0.490972	0.489649	0.506777	0.277655	0.650578	0.323705	0.449954	0.239559	0.473376	0.498134	0.440462
mmu-miR-466e-5p	0	0.122743	0.244825	0.101355	0	0.162644	0	0.224977	0	0	0	0.110116
mmu-miR-466f	0	0	0.122412	0	0.0925516	0.162644	0.161852	0	0	0.0946753	0	0
mmu-miR-466f-3p	1.2958	1.47292	1.22412	1.21627	1.94358	1.78909	1.94223	2.13728	2.51536	1.70415	1.61893	2.20231
mmu-miR-466f-5p	0	0	0.122412	0	0.0925516	0.162644	0	0	0	0.0946753	0	0
mmu-miR-466g	0.518318	0.981943	0.489649	0.101355	0.185103	0.487933	0	0.449954	0.239559	0.568052	0.622667	0.330347
mmu-miR-466h-3p	0.12958	0.122743	0	0.202711	0	0	0	0.224977	0	0.284026	0.124533	0.330347
mmu-miR-466h-5p	0.777477	1.10469	1.22412	1.8244	1.29572	1.13851	1.78037	2.02479	1.19779	1.89351	0.622667	2.31243
mmu-miR-466i-3p	0.259159	0.490972	0.367237	0.608133	0.462758	0.162644	0.485557	0.337466	0.239559	0.378701	0.3736	0.880925
mmu-miR-466i-5p	0	0	0	0	0	0.162644	0.161852	0.224977	0	0	0	0
mmu-miR-466j	0.12958	0	0	0	0	0	0.161852	0	0	0	0.249067	0.110116
mmu-miR-466k	0	0.245486	0	0.101355	0	0.162644	0	0	0	0	0	0
mmu-miR-466l-3p	0	0.368229	0	0.101355	0	0	0.161852	0	0	0	0.124533	0
mmu-miR-466m-3p	0.12958	0	0.122412	0.101355	0.185103	0	0.161852	0	0	0.662727	0.7472	0.440462
mmu-miR-466n-3p	0	0	0	0.101355	0.185103	0	0	0	0	0.189351	0	0.110116
mmu-miR-466n-5p	0.777477	0.736458	0.856886	0.912199	0.647861	1.95173	1.13297	0.449954	0.598896	0.946753	0.3736	0.550578
mmu-miR-466o-3p	0	0	0	0	0	0	0	0	0	0	0	0
mmu-miR-466o-5p	0.259159	0.245486	0.367237	0.101355	0.185103	0.325289	0.161852	0.224977	0.119779	0.189351	0.124533	0.330347
mmu-miR-466p-3p	0.259159	0.490972	0.489649	0.506777	0.277655	0.650578	0.323705	0.449954	0.239559	0.473376	0.498134	0.440462
mmu-miR-466p-5p	0	0.122743	0.122412	0	0.0925516	0.162644	0.161852	0	0	0.0946753	0.124533	0.110116
mmu-miR-466q	0.777477	1.96389	0.612061	1.62169	1.38827	0.487933	2.10408	0.78742	0.479117	0.946753	1.4944	0.330347
mmu-miR-467a-3p	0.259159	0.368229	0.612061	0.405422	0.462758	0.650578	0.161852	0.562443	0.479117	0.284026	0.3736	0.330347
mmu-miR-467a-5p	15.5495	22.5847	24.7273	18.0413	17.122	20.0053	17.9656	10.6864	11.9779	19.5031	18.9291	16.0769
mmu-miR-467b-3p	0	0	0	0.202711	0	0	0	0.224977	0.119779	0	0.124533	0.330347
mmu-miR-467b-5p	15.5495	22.5847	24.7273	18.0413	17.122	20.0053	17.9656	10.6864	11.9779	19.5031	18.9291	16.0769
mmu-miR-467c-3p	0.12958	0.122743	0	0.202711	0.0925516	0.487933	0.323705	0	0.239559	0.0946753	0.124533	0
mmu-miR-467c-5p	3.36907	4.66423	4.40684	3.95286	4.07227	3.90347	4.69372	1.34986	4.31205	4.92311	4.35867	4.07428
mmu-miR-467d-3p	0.259159	0.368229	0.612061	0.405422	0.462758	0.650578	0.161852	0.562443	0.479117	0.284026	0.3736	0.330347
mmu-miR-467d-5p	1.68453	2.5776	1.83618	2.33118	2.22124	1.95173	4.04631	1.79982	1.91647	1.60948	2.36613	3.74393
mmu-miR-467e-3p	0.12958	0.122743	0.367237	0.202711	0.0925516	0.487933	0.161852	0.224977	0.239559	0.378701	0.124533	0
mmu-miR-467e-5p	12.0509	13.7472	15.0567	11.8586	10.1807	16.2644	10.6822	8.09918	8.74389	12.4025	10.3363	12.3329
mmu-miR-467f	0	0	0	0	0	0	0	0	0.119779	0	0	0
mmu-miR-467g	0	0	0	0.101355	0	0	0	0	0	0	0	0.110116
mmu-miR-467h	0.12958	0	0	0	0	0	0	0	0.119779	0	0	0
mmu-miR-468-3p	0	0.122743	0	0	0.185103	0	0	0	0	0	0	0
mmu-miR-468-5p	0.259159	0	0	0	0	0	0	0	0	0.284026	0	0
mmu-miR-470-5p	0.259159	0.490972	0	0.202711	0	0.162644	0.161852	0.224977	0.119779	0	0.249067	0
mmu-miR-471-3p	0	0	0.122412	0	0.0925516	0	0	0	0	0	0	0
mmu-miR-471-5p	0	0	0	0	0.0925516	0	0	0	0.119779	0	0	0
mmu-miR-483-3p	0.907057	0.613715	2.57066	1.8244	2.12869	1.95173	2.58964	2.58724	1.79669	2.17753	0.498134	1.87196
mmu-miR-483-5p	0.647898	1.96389	2.57066	0.506777	0.740413	1.13851	1.29482	1.0124	0.239559	1.5148	0.996267	0.660693
mmu-miR-484	284.816	357.059	358.178	274.775	370.947	341.879	206.362	391.798	336.58	360.807	329.764	341.358
mmu-miR-485-3p	249.441	336.929	291.586	233.827	342.256	327.729	216.558	331.504	289.147	351.34	296.14	315.151
mmu-miR-485-5p	236.612	256.41	235.521	245.787	255.072	231.768	218.339	296.182	296.574	298.606	257.411	294.339
mmu-miR-486a-3p	10.6255	7.7328	10.2826	5.67591	10.1807	10.5719	8.57817	14.6235	11.4988	10.3196	8.5928	8.91936
mmu-miR-486a-5p	286.371	141.891	284.731	90.5104	111.987	141.989	76.2324	175.707	172.602	135.386	117.684	80.7147
mmu-miR-486b-3p	0.388739	1.47292	0.612061	0.506777	0.462758	0.650578	0.485557	0.78742	0.958234	1.1361	0.3736	0.770809
mmu-miR-486b-5p	350.253	158.093	321.21	95.5782	126.981	164.108	81.088	203.154	202.667	146.368	114.695	89.0835
mmu-miR-487b-3p	452.621	503.491	427.097	393.969	449.801	541.931	379.382	518.235	432.403	425.471	437.735	374.613
mmu-miR-487b-5p	1.68453	1.96389	1.71377	2.33118	3.97972	2.27702	1.94223	3.03719	2.63514	2.84026	3.23787	2.64277
mmu-miR-488-3p	1829.01	1366.37	1309.69	1532.29	1407.99	1360.36	1874.09	1354.59	1494.85	1125.69	1319.93	1215.57
mmu-miR-488-5p	6.21982	4.90972	4.16202	7.90572	6.38606	4.06611	4.69372	8.32416	5.86918	4.82844	4.8568	3.19335
mmu-miR-489-3p	0.518318	0.122743	0.122412	0	0.277655	0	0.323705	0.112489	0.479117	0.0946753	0.249067	0.440462
mmu-miR-489-5p	0	0	0	0	0	0	0	0	0	0	0	0
mmu-miR-490-3p	102.238	123.97	128.288	110.579	124.667	142.151	112.164	60.5189	91.9905	127.906	122.914	104.39
mmu-miR-490-5p	17.3637	43.8192	43.7012	25.2375	29.8942	38.0588	26.2201	10.4614	16.6493	44.8761	33.624	23.8951
mmu-miR-491-3p	1.55495	1.35017	0.122412	0.608133	0.647861	1.4638	2.26593	0.562443	0.958234	0.189351	0.249067	0.660693
mmu-miR-491-5p	14.9016	16.5703	16.2808	17.3318	16.3816	20.0053	16.0234	16.7608	17.4878	11.2664	13.9477	14.315
mmu-miR-493-3p	4.01697	3.06857	2.20342	3.54744	4.81268	2.76496	5.34112	3.71212	2.8747	3.21896	4.98134	4.29451
mmu-miR-493-5p	82.283	103.963	71.4888	92.1321	81.6305	90.593	85.1343	122.388	92.7092	82.5568	94.7699	106.041
mmu-miR-494-3p	55.0713	32.1586	24.2376	43.1774	31.9303	38.7094	47.5846	42.4082	45.9952	22.438	38.979	34.2459
mmu-miR-494-5p	0.777477	0.613715	0	0.202711	0	0	0	0.112489	0.119779	0.0946753	0	0.110116
mmu-miR-495-3p	1380.54	1361.71	1404.07	893.752	1495.91	1477.3	1448.25	1355.71	1409.44	1795.14	1659.03	1841.24
mmu-miR-495-5p	1.03664	0.981943	1.46895	1.92575	0.370206	0.162644	1.29482	1.23737	2.27581	0.662727	1.61893	0.770809
mmu-miR-496a-3p	102.238	116.483	76.018	89.5982	109.026	86.8521	104.718	119.913	101.453	83.5983	75.7163	75.7595
mmu-miR-496a-5p	0.12958	1.7184	0.489649	0.304066	0.740413	0.813222	1.29482	0.449954	0.718676	0.378701	0.7472	0.660693
mmu-miR-497a-3p	0.12958	0.122743	0.122412	0.202711	0.0925516	0	0.485557	0.112489	0	0	0.124533	0.220231
mmu-miR-497a-5p	53.3868	49.5881	57.6562	79.1586	48.9598	55.6244	65.2265	39.821	39.4074	50.5566	58.1571	40.3023
mmu-miR-497b	2.85075	1.59566	1.71377	1.62169	1.94358	1.95173	1.78037	1.34986	1.79669	1.42013	1.74347	1.54162
mmu-miR-499-3p	0	0.122743	0	0.101355	0.0925516	0	0	0	0	0	0	0
mmu-miR-499-5p	31.4878	39.0323	53.739	42.0625	44.3322	38.872	53.2494	38.8086	39.8865	49.1365	40.5979	40.7428
mmu-miR-500-3p	8.81141	10.6786	6.85509	10.541	10.8285	12.1983	10.3585	9.11158	6.46808	9.5622	9.09094	8.91936
mmu-miR-500-5p	1.16622	0.245486	0.734474	1.01355	0.0925516	0	2.10408	0.899909	0.119779	0.0946753	0.7472	0.660693
mmu-miR-501-3p	92.3902	90.4615	82.6283	85.2399	96.4387	91.4062	74.9376	118.001	118.701	99.409	83.4374	92.4971
mmu-miR-501-5p	3.62823	1.35017	1.59136	2.93931	2.12869	1.4638	0.647409	3.59964	3.11426	1.70415	4.4832	2.86301
mmu-miR-503-3p	8.03393	8.46926	10.405	8.61521	9.07005	4.71669	8.25447	11.4738	12.6966	9.37285	10.4608	8.4789
mmu-miR-503-5p	6.09024	6.8736	5.38614	9.3247	6.29351	9.43338	8.74002	5.9619	5.39007	5.11246	5.2304	3.5237
mmu-miR-504-3p	0.12958	0.122743	0.367237	0.608133	0.185103	0.162644	0.161852	0.224977	0	0.568052	0	0
mmu-miR-504-5p	82.8013	110.714	117.761	115.647	117.17	106.369	88.0476	102.59	90.9125	104.711	102.865	103.729
mmu-miR-505-3p	13.3467	9.32846	6.9775	9.02063	9.53281	8.7828	11.1678	10.124	10.0615	6.62727	12.4533	10.3509
mmu-miR-505-5p	3.36907	3.31406	3.79478	2.43253	2.22124	3.57818	3.88445	4.16208	7.06698	4.63909	2.9888	5.61589
mmu-miR-509-5p	0	0	0	0	0	0	0	0	0	0	0	0
mmu-miR-5099	15.9383	56.9527	45.1701	55.1374	43.5918	73.8406	130.291	60.1814	25.8723	65.7993	32.0051	35.4572
mmu-miR-5100	0.777477	0.613715	0.122412	0.810844	0.370206	3.09024	0.323705	0.674932	0.479117	1.1361	0.3736	1.10116
mmu-miR-5101	0	0.245486	0	0	0.185103	0.162644	0.323705	0	1.43735	0.0946753	0.249067	0.220231
mmu-miR-5103	0.259159	0.122743	0.122412	0	0.0925516	0	0	0	0	0	0.124533	0
mmu-miR-5104	0	0	0.122412	0	0.0925516	0	0	0	0	0	0	0.220231
mmu-miR-5106	0	0.245486	0	0	0	0	0	0	0	0.189351	0	0
mmu-miR-5107-3p	0.12958	0	0	0	0	0	0	0	0	0	0	0
mmu-miR-5107-5p	0	0	0.244825	0	0	0	0	0	0	0	0	0
mmu-miR-511-3p	0.907057	0.122743	1.71377	0.506777	0.185103	0.325289	1.45667	0.674932	0.479117	0	1.61893	0.110116
mmu-miR-511-5p	0.777477	0.245486	0.122412	0.202711	0.0925516	1.13851	0	0.224977	0.359338	0.284026	0.124533	0.330347
mmu-miR-5110	0	0	0	0	0	0	0	0	0	0	0	0
mmu-miR-5113	1.2958	0.122743	2.81548	1.72304	1.29572	1.4638	0.323705	3.14968	1.07801	1.5148	1.36987	1.21127
mmu-miR-5114	0.12958	0.245486	0.489649	0.202711	0	0.325289	2.75149	0.112489	0.119779	0.284026	0.249067	0.110116
mmu-miR-5116	0	0	0.856886	0	0.0925516	0	0	0	0	0	0	0
mmu-miR-5118	0	0	0	0	0	0.162644	0	0	0	0	0	0
mmu-miR-5119	0	0	0	0	0	0	0	0	0	0	0	0
mmu-miR-5120	0	0	0.244825	0	0	0	0	0	0	0	0	0
mmu-miR-5121	0	0.122743	0.244825	0.101355	0.0925516	0.325289	0.485557	0	0	0.852077	0	0.220231
mmu-miR-5122	0	0.122743	0	0.101355	0.185103	0.487933	0	0.112489	0.239559	0.473376	0.124533	0.440462
mmu-miR-5123	0	0	0	0.101355	0	0	0	0	0	0.0946753	0	0
mmu-miR-5124a	0	0.122743	0	0	0	0	0	0	0	0	0	0
mmu-miR-5124b	0	0	0	0	0	0	0	0	0	0	0	0.110116
mmu-miR-5125	1.16622	0	0.489649	0.506777	0.647861	0.325289	0.323705	0.562443	0.838455	0.378701	0.3736	0.660693
mmu-miR-5126	0	0.490972	0.979298	0.810844	0.277655	3.41553	2.26593	1.12489	0.239559	0.0946753	0	0.220231
mmu-miR-5128	0.518318	0.245486	0.612061	0.912199	1.57338	0.325289	0.485557	0.562443	0.598896	0.0946753	0.498134	0.660693
mmu-miR-5129-3p	23.5835	28.9673	28.7669	34.8663	25.0815	34.4806	32.5323	23.2851	21.5603	26.225	27.0237	18.059
mmu-miR-5129-5p	1.03664	0.245486	0.244825	0.912199	0.555309	1.13851	0.647409	1.34986	1.19779	0.852077	0	0.440462
mmu-miR-5130	0	0	0	0.304066	0	0.487933	0.809261	0	0.239559	0	0	0
mmu-miR-5132-3p	0.388739	0.122743	0.122412	0.101355	0	0	0	0	0	0.378701	0	0
mmu-miR-5132-5p	0.777477	0.490972	0.734474	0.608133	1.01807	0.650578	0.323705	0.562443	0.239559	0.946753	0.124533	1.21127
mmu-miR-5133	0	0.122743	0	0	0	0	0	0	0.239559	0	0	0
mmu-miR-5134-3p	0	0.736458	0.122412	0.202711	0.0925516	0.813222	0	0	0.239559	0	0.249067	0
mmu-miR-5134-5p	0	0	0.122412	0.405422	0	0.325289	0.161852	0	0.119779	0.189351	0	0.110116
mmu-miR-532-3p	36.5414	57.8119	41.0081	45.8127	46.9236	54.4859	32.3705	42.1832	36.4129	49.0418	47.6963	31.8234
mmu-miR-532-5p	981.047	1286.35	1066.58	1086.33	1072.02	1207.15	892.615	1082.14	913.796	1078.92	989.044	900.415
mmu-miR-539-3p	0.777477	0.613715	0.979298	0.810844	0.555309	1.62644	0.971114	0.562443	0.958234	0.378701	0.871734	0.770809
mmu-miR-539-5p	23.5835	19.1479	18.6067	18.1426	21.3794	20.8185	25.5727	22.7227	24.3152	20.7339	21.1707	23.0142
mmu-miR-540-3p	74.7674	99.79	90.3403	83.3142	104.398	103.117	78.4983	100.34	90.6729	107.835	106.974	88.7532
mmu-miR-540-5p	3.10991	6.62812	3.67237	5.67591	7.58923	7.64429	4.85557	4.72452	4.43183	7.85805	6.10214	4.51474
mmu-miR-541-3p	4.01697	3.55954	4.16202	4.05422	4.16482	3.09024	3.88445	4.27457	3.11426	3.12428	3.3624	3.74393
mmu-miR-541-5p	3297.02	2508.62	2382.27	2398.88	2653.64	2576.61	2491.88	2771.49	3439.94	2704.59	2867.13	3074.21
mmu-miR-542-3p	19.5665	28.1081	31.7048	42.4679	18.5103	20.3306	28.3241	12.7112	14.2537	17.8936	20.6725	15.0858
mmu-miR-542-5p	0.518318	0	0.489649	0.304066	0.370206	0	0.161852	0	0.239559	0.284026	0	0.550578
mmu-miR-543-3p	1526.45	1609.53	1747.8	951.322	1939.79	1474.7	938.258	1794.76	2135.43	2850.58	2010.09	2749.92
mmu-miR-543-5p	6.60856	4.78697	5.26373	3.6488	5.9233	3.90347	3.56075	6.29936	5.74941	5.39649	4.73227	5.28555
mmu-miR-544-3p	4.4057	3.06857	3.06031	2.63524	2.59144	2.76496	4.53186	1.68733	3.4736	3.12428	3.3624	2.86301
mmu-miR-544-5p	5.57192	6.0144	2.32583	5.06777	4.34992	5.69256	6.15039	4.61203	5.03073	3.21896	4.1096	3.30347
mmu-miR-547-3p	1.94369	2.5776	1.22412	1.21627	1.11062	0.325289	0.485557	1.91231	1.07801	2.46156	1.4944	1.54162
mmu-miR-551b-3p	74.7674	67.8768	70.3871	92.9429	68.2105	87.3401	91.4465	45.7829	35.9338	62.107	68.1198	52.415
mmu-miR-551b-5p	1.81411	0.613715	2.20342	1.01355	0.832964	1.30116	0.971114	1.34986	2.8747	0.946753	0.871734	0.660693
mmu-miR-5615-3p	0.12958	0	0	0.101355	0	0	0	0	0	0.473376	0	0
mmu-miR-5615-5p	2.98033	3.80503	3.18272	3.95286	4.07227	3.09024	4.04631	2.58724	3.4736	3.40831	3.48694	3.08324
mmu-miR-5616-3p	0	0	0.122412	0	0	0	0	0.112489	0	0	0	0
mmu-miR-5616-5p	0	0	0	0	0	0	0	0	0	0	0	0
mmu-miR-5617-3p	0.259159	0.613715	0.244825	0.506777	0.277655	0.325289	0.485557	0.337466	0.598896	0.757402	0.249067	0
mmu-miR-5617-5p	0.388739	1.10469	0.979298	1.41898	1.38827	0.487933	0.647409	0.449954	1.43735	0.284026	2.49067	0.550578
mmu-miR-5618-5p	0	0	0	0	0	0	0	0	0	0	0	0
mmu-miR-5619-3p	0	0	0.122412	0	0	0	0	0	0	0.0946753	0	0.110116
mmu-miR-5619-5p	0	0	0	0	0	0	0.323705	0	0	0	0	0.110116
mmu-miR-5620-3p	0	0	0	0	0	0.162644	0	0	0	0	0	0
mmu-miR-5620-5p	1.03664	1.10469	1.46895	1.21627	0.647861	1.4638	1.29482	0.674932	0.718676	1.04143	0.498134	1.32139
mmu-miR-5621-3p	3.10991	3.80503	2.08101	3.34473	3.14675	3.57818	3.23705	4.16208	3.11426	4.35506	3.48694	3.30347
mmu-miR-5621-5p	0	0	0	0.101355	0.0925516	0	0.323705	0	0	0	0	0
mmu-miR-5622-3p	0	0	0	0	0	0	0	0	0	0	0	0
mmu-miR-5623-3p	0	0	0	0	0	0	0	0.112489	0	0	0.124533	0
mmu-miR-5623-5p	0.12958	0	0	0	0	0	0	0	0.239559	0	0.498134	0
mmu-miR-5624-3p	0	0	0.122412	0	0	0	0	0	0	0	0	0
mmu-miR-5624-5p	0.259159	0.8592	0	0.304066	0.0925516	0.487933	0.971114	0	0	0	0.3736	0.550578
mmu-miR-5625-3p	0	0	0	0	0	0	0	0	0	0	0	0
mmu-miR-5626-3p	0	0.368229	0.244825	0	0.0925516	0	0	0.337466	0	0	0	0
mmu-miR-5626-5p	0	0	0	0	0	0.162644	0	0	0	0.189351	0	0
mmu-miR-5627-3p	0	0	0	0	0.0925516	0	0	0.112489	0	0.0946753	0	0.220231
mmu-miR-5627-5p	0.12958	0	0	0	0.0925516	0	0	0	0	0	0	0
mmu-miR-5709-3p	0	0	0	0.101355	0.0925516	0	0	0.224977	0.239559	0	0.124533	0
mmu-miR-5709-5p	0.388739	0.368229	0.244825	0.608133	0.0925516	0	0	0	0.239559	0.189351	0.124533	0.110116
mmu-miR-5710	0.259159	0.368229	0	0.304066	0.185103	0.162644	0	0	0	0	0	0
mmu-miR-574-3p	22.9356	27.1262	26.9307	26.0483	27.6729	26.6737	15.8615	20.6979	20.602	24.8049	22.2915	26.9783
mmu-miR-574-5p	6.21982	6.38263	5.75338	8.4125	7.21902	7.80693	6.47409	8.8866	6.82742	7.28999	9.09094	6.60693
mmu-miR-582-3p	215.232	288.2	236.501	259.673	219.07	253.563	249.9	228.352	172.243	221.256	194.148	167.706
mmu-miR-582-5p	46.3895	54.1296	32.1944	46.6235	35.7249	52.8595	44.9949	43.0831	31.6217	34.9352	34.8694	26.0974
mmu-miR-592-3p	0	0.245486	0.122412	0.304066	0.185103	0.325289	0	0.112489	0.359338	0.473376	0.249067	0.220231
mmu-miR-592-5p	363.082	381.853	353.649	348.156	319.395	374.733	305.253	292.133	271.54	248.523	315.568	232.014
mmu-miR-598-3p	1851.43	2916.99	1934.6	2101.5	2109.53	2476.91	1852.4	1949.09	1551.74	2262.64	2492.79	1945.41
mmu-miR-598-5p	0.259159	0.613715	1.22412	0.101355	0.185103	0.487933	0.323705	0.337466	0.239559	0.284026	0.124533	0.220231
mmu-miR-615-3p	0.259159	0.122743	0.489649	0.405422	0.925516	0	0.161852	0.224977	0.598896	1.23078	0	0.440462
mmu-miR-6236	0	0	0	0	0	0	0	0	0.119779	0	0	0
mmu-miR-6237	0	0	0	0	0	0	0	0.112489	0	0	0	0
mmu-miR-6238	0	0	0	0	0	0	0	0	0	0	0	0
mmu-miR-6338	0	0	0	0	0.0925516	0	0	0	0	0	0	0
mmu-miR-6343	0	0	0	0	0	0	0	0	0	0	0	0
mmu-miR-6347	0	0	0	0	0	0	0.161852	0	0	0	0	0
mmu-miR-6352	0	0	0	0	0	0	0.161852	0	0	0	0	0
mmu-miR-6357	0	0	0	0.101355	0	0	0	0	0	0	0	0
mmu-miR-6363	0	0	0	0	0.0925516	0	0	0	0	0	0	0.110116
mmu-miR-6365	0	0	0	0	0	0.325289	0	0	0	0	0	0
mmu-miR-6367	0	0	0	0	0	0.325289	0	0.112489	0	0	0	0
mmu-miR-6371	0	0	0	0	0	0	0	0	0	0	0	0
mmu-miR-6375	0	0	0	0	0	0	0	0	0	0	0	0
mmu-miR-6380	0.259159	0.122743	0	0	0	0.325289	0.971114	0.112489	0	0	0	0.220231
mmu-miR-6381	0	0	0	0	0.185103	0	0	0	0	0	0	0
mmu-miR-6382	0	0	0	0	0	0	0	0	0	0.0946753	0	0
mmu-miR-6384	0	0	0	0.101355	0	0	0	0	0	0	0	0
mmu-miR-6385	0	0	0	0	0	0	0	0	0	0	0	0
mmu-miR-6390	0	0.736458	0.244825	1.11491	0.185103	1.4638	0.485557	0.224977	0.119779	0.0946753	0.249067	0.110116
mmu-miR-6392-3p	0	0	0	0	0	0	0	0	0	0	0	0
mmu-miR-6392-5p	0	0	0.244825	0.101355	0	0	0	0	0	0	0.124533	0.550578
mmu-miR-6394	0	0	0	0	0	0	0.161852	0	0	0	0	0
mmu-miR-6395	0.12958	0.368229	0.122412	1.11491	0.370206	0.975867	0.971114	0.337466	0	0.378701	0.871734	0.110116
mmu-miR-6399	0	0	0	0.202711	0.185103	0	0	0.224977	0.359338	0	0	0
mmu-miR-6406	0	0	0	0	0	0	0	0	0	0	0	0
mmu-miR-6409	0	0	0	0	0	0	0	0	0	0	0	0
mmu-miR-6410	0	0	0	0	0	0	0	0	0	0	0	0
mmu-miR-6412	0.12958	1.47292	0.612061	1.21627	0	2.11438	0.161852	0.337466	0.119779	0.378701	0.3736	0.220231
mmu-miR-6414	0	0	0	0	0	0	0	0	0	0	0	0.110116
mmu-miR-6416-5p	0	0	0	0	0	0	0.161852	0	0	0	0	0
mmu-miR-6418-3p	0.388739	0.490972	0.489649	0.405422	0.277655	0.813222	0.161852	0.112489	0	0.852077	0.498134	0.220231
mmu-miR-6418-5p	0	0.122743	0	0	0	0	0	0	0	0	0	0
mmu-miR-6516-3p	0.259159	0.245486	0	1.92575	0.740413	1.62644	6.47409	1.23737	0.479117	0.473376	0.498134	0.99104
mmu-miR-6516-5p	11.7917	12.0288	11.874	16.3182	11.5689	12.8489	10.5204	14.2861	16.4098	10.793	13.9477	15.0858
mmu-miR-652-3p	153.293	235.421	186.679	161.054	207.223	231.443	198.431	201.13	159.905	218.037	194.646	168.477
mmu-miR-652-5p	6.3494	3.68229	4.77408	4.05422	3.79461	4.06611	5.34112	4.61203	3.11426	2.08286	5.10587	3.5237
mmu-miR-653-3p	0	0	0	0	0	0	0	0	0	0	0.3736	0.110116
mmu-miR-653-5p	7.64519	10.3104	11.9964	2.02711	10.1807	13.4995	2.91334	7.53674	7.42632	12.0238	21.2952	14.9757
mmu-miR-6537-3p	0.12958	0.736458	0.244825	0.608133	0.740413	0.650578	0.647409	0.112489	0.239559	0.189351	0.124533	0
mmu-miR-6537-5p	0	0	0	0	0	0	0	0	0	0	0.124533	0
mmu-miR-6538	0.388739	0.8592	0.122412	0.101355	0.370206	3.41553	5.01742	1.12489	0.119779	0.284026	0.124533	0
mmu-miR-6539	0	0.122743	0	0.101355	0.185103	0	0	0	0	0	0	0
mmu-miR-654-3p	0	0	0	0.101355	0	0	0	0	0	0.189351	0	0
mmu-miR-654-5p	0	0.122743	0	0	0	0	0	0	0	0	0	0
mmu-miR-6540-3p	1.03664	2.94583	2.9379	1.41898	3.51696	2.9276	2.10408	1.79982	2.03625	5.49116	2.11707	2.42254
mmu-miR-6540-5p	112.864	166.685	135.51	100.443	136.699	147.519	81.7354	138.136	155.953	194.747	141.594	130.047
mmu-miR-6541	0	0	0	0	0	0	0	0	0	0	0	0
mmu-miR-6546-3p	0	0	0.122412	0	0	0	0	0	0	0	0	0
mmu-miR-6546-5p	0	0.245486	0.122412	0	0	0.162644	0	0	0.239559	0	0.124533	0
mmu-miR-664-3p	0	0	0	0.202711	0.185103	0.162644	0.161852	0	0	0.0946753	0.249067	0
mmu-miR-665-3p	20.0848	22.5847	20.198	26.0483	25.174	27.4869	21.6882	21.1479	20.1229	23.7635	22.1669	13.5442
mmu-miR-665-5p	0	0	0	0.101355	0.0925516	0	0	0	0.239559	0.284026	0	0
mmu-miR-666-3p	0.907057	1.96389	3.18272	1.52033	2.684	2.11438	1.29482	2.13728	1.31757	2.17753	3.23787	0.880925
mmu-miR-666-5p	150.571	386.149	324.882	240.01	238.876	287.067	188.72	199.33	155.713	378.796	249.939	207.017
mmu-miR-667-3p	61.4207	59.2848	50.3115	58.3807	68.5807	66.5216	49.0412	79.7544	74.8621	59.3614	67.1235	51.8644
mmu-miR-667-5p	31.0991	32.7724	29.0117	28.4809	27.858	28.3001	34.6364	29.697	30.1844	33.515	32.2542	29.2907
mmu-miR-668-3p	184.132	169.999	154.852	140.884	199.541	169.476	119.447	180.207	204.703	193.99	173.35	188.628
mmu-miR-668-5p	1.16622	0.613715	0.734474	0.608133	0.925516	1.4638	1.29482	0.224977	0.838455	2.65091	1.4944	0.880925
mmu-miR-669a-3-3p	0.388739	0.613715	0	0.101355	0	0.325289	0.161852	0.674932	0	0.473376	0.3736	0.110116
mmu-miR-669a-3p	0.777477	0.8592	1.34654	1.01355	0.832964	1.30116	0.647409	0.78742	0.598896	0.568052	0.7472	0.770809
mmu-miR-669a-5p	0.647898	0.736458	0.979298	0.709488	0.647861	0.487933	0.809261	0.674932	0.718676	1.04143	0.7472	0.99104
mmu-miR-669b-3p	0.12958	0.122743	0.122412	0.202711	0	0	0	0.337466	0.119779	0.0946753	0.249067	0.110116
mmu-miR-669b-5p	1.03664	0.613715	0.489649	1.11491	0.555309	0.975867	1.29482	0.562443	0.958234	0.473376	0.996267	0.660693
mmu-miR-669c-3p	0	0	0	0.405422	0	0	0	0.449954	0	0	0	0
mmu-miR-669c-5p	34.8569	34.4908	39.784	33.7514	29.7091	39.5226	30.5901	43.3081	44.6777	39.8583	29.1408	47.4598
mmu-miR-669d-5p	1.16622	1.59566	1.10171	1.21627	0.925516	1.4638	1.13297	0.674932	0.958234	1.32545	0.3736	0.880925
mmu-miR-669e-3p	0.12958	0	0	0.506777	0.185103	0.162644	0.647409	0.112489	0	0.0946753	0	0
mmu-miR-669e-5p	2.33243	2.45486	2.44825	2.22982	1.48083	1.4638	1.29482	1.46235	2.15603	1.89351	2.86427	3.08324
mmu-miR-669f-3p	3.36907	3.06857	3.06031	3.85151	4.72013	3.90347	3.7226	3.59964	4.31205	2.46156	4.1096	2.97312
mmu-miR-669f-5p	0.907057	0.8592	0.612061	0.506777	0.740413	0.975867	1.45667	0.449954	0.598896	1.04143	0.622667	1.4315
mmu-miR-669h-3p	0	0.122743	0	0	0	0	0	0	0	0	0	0
mmu-miR-669h-5p	2.20285	2.20937	2.69307	2.02711	2.96165	3.25289	2.10408	2.81221	2.51536	3.69233	3.48694	3.08324
mmu-miR-669i	0	0	0	0	0	0	0	0	0	0	0	0
mmu-miR-669k-3p	0	0	0	0	0	0	0	0	0	0	0	0
mmu-miR-669k-5p	0	0	0	0	0	0	0	0	0	0	0	0
mmu-miR-669l-3p	0	0	0.244825	0	0	0	0	0	0.119779	0	0.249067	0
mmu-miR-669l-5p	1.2958	1.35017	0.856886	0.405422	1.11062	1.62644	2.42778	0.337466	1.67691	1.70415	1.99253	2.64277
mmu-miR-669m-3p	0	0	0.122412	0	0	0	0	0.112489	0	0.189351	0.124533	0
mmu-miR-669n	0	0.122743	0	0.810844	0	0	0	0	0	0	0	0
mmu-miR-669o-3p	0.777477	0.8592	1.34654	1.01355	0.832964	1.30116	0.647409	0.78742	0.598896	0.568052	0.7472	0.770809
mmu-miR-669o-5p	2.98033	0.736458	2.81548	1.31762	2.40634	2.27702	2.10408	3.48715	2.15603	2.55623	2.11707	3.74393
mmu-miR-669p-3p	0	0.122743	0.122412	0	0	0.162644	0	0.112489	0	0.0946753	0	0.220231
mmu-miR-669p-5p	0.647898	0.736458	0.979298	0.709488	0.647861	0.487933	0.809261	0.674932	0.718676	1.04143	0.7472	0.99104
mmu-miR-670-3p	1.68453	2.20937	2.08101	1.11491	2.22124	2.27702	2.26593	1.57484	2.99448	2.65091	1.99253	1.4315
mmu-miR-670-5p	1.16622	1.22743	1.34654	1.8244	1.85103	2.43967	1.45667	0.899909	2.03625	1.70415	2.11707	1.76185
mmu-miR-671-3p	50.9248	69.9635	74.9163	58.178	79.5018	58.0641	40.3012	65.0184	79.8928	105.184	87.1734	98.9939
mmu-miR-671-5p	25.1384	15.9566	18.9739	31.2175	18.1401	15.6139	16.1852	14.8485	19.8834	14.296	20.9216	25.4367
mmu-miR-6715-3p	0	0	0	0	0	0	0	0	0	0	0	0
mmu-miR-6715-5p	0	0.368229	0.244825	0.202711	0.462758	0	0	0.449954	0.598896	1.04143	0.124533	0.110116
mmu-miR-672-3p	2.33243	2.08663	2.69307	3.04066	3.33186	3.74082	1.94223	3.59964	2.63514	3.12428	2.36613	3.85405
mmu-miR-672-5p	40.8175	51.9203	47.0063	46.0154	53.1246	43.914	41.9197	47.3577	48.5106	58.604	50.6851	45.8081
mmu-miR-673-3p	33.0428	30.1948	32.072	30.7107	38.1312	37.8962	30.4282	30.8219	38.2096	30.8641	32.6278	42.3945
mmu-miR-673-5p	16.5862	37.1911	37.703	33.65	37.3908	38.872	20.8789	38.1336	34.4964	50.1779	36.7374	44.2665
mmu-miR-674-3p	274.061	530.372	560.526	420.017	543.093	467.115	390.388	411.258	473.727	735.437	543.09	596.056
mmu-miR-674-5p	96.5367	165.703	140.652	134.499	133.182	137.109	102.129	105.514	88.3971	146.747	134.745	123.44
mmu-miR-676-3p	93.0381	170.858	138.203	124.667	142.9	150.283	98.7299	154.897	161.103	197.682	134.247	152.51
mmu-miR-676-5p	61.4207	73.4003	72.7129	58.0767	79.5018	72.8647	43.862	64.9059	74.9818	87.8586	81.0712	82.4766
mmu-miR-6769b-3p	0.12958	0	0.244825	0.202711	0.740413	0.813222	0	0.337466	0.119779	0.946753	1.24533	0.550578
mmu-miR-6769b-5p	0.12958	0.122743	0.489649	0.304066	0.462758	0.325289	0	0.224977	0	0.662727	0.249067	0.220231
mmu-miR-677-3p	0	0.245486	0	0.101355	0.277655	0.813222	1.45667	0.899909	0.239559	0	0	0.220231
mmu-miR-677-5p	18.6595	10.8014	10.8947	11.2505	12.8647	15.7765	35.4456	13.9486	17.2482	8.89947	10.8344	13.324
mmu-miR-678	0	0	0	0	0	0	0	0	0	0	0	0
mmu-miR-679-3p	0.388739	0.245486	0.122412	0	0.0925516	0.162644	0	0.224977	0	0.0946753	0	0.660693
mmu-miR-679-5p	10.4959	16.4476	14.5671	11.6559	11.9392	13.9874	14.7286	12.3737	12.0977	10.4143	12.5779	11.5621
mmu-miR-682	0	0	0	0	0	0	0	0	0	0	0	0
mmu-miR-686	0	0.122743	0	0	0	0	0	0	0	0	0	0
mmu-miR-688	0	0	0	0	0	0	0	0	0	0	0	0
mmu-miR-6896-3p	0	0	0	0	0	0	0	0.224977	0	0.0946753	0	0.110116
mmu-miR-6896-5p	6.3494	3.92777	7.83439	8.00708	6.47861	4.71669	4.37001	6.18687	8.14499	4.82844	3.98507	3.41358
mmu-miR-6897-3p	0	0	0	0	0	0	0	0	0	0	0	0
mmu-miR-6897-5p	0.518318	0	0	0.405422	0.185103	0.325289	0	0.674932	0	0.0946753	0.3736	0.220231
mmu-miR-6898-3p	0	0	0.122412	0.101355	0.0925516	0	0	0	0	0.189351	0	0
mmu-miR-6898-5p	0	0.122743	0	0	0	0.162644	0	0	0.359338	0	0	0
mmu-miR-6899-3p	2.59159	3.06857	2.57066	2.12846	3.51696	3.25289	3.23705	3.48715	3.59338	3.97636	4.23414	3.5237
mmu-miR-690	6.21982	11.5378	12.4861	13.7843	19.6209	61.9675	87.5621	23.3976	9.8219	6.43792	4.1096	10.6812
mmu-miR-6900-3p	0.12958	0.613715	0.244825	0.202711	0.277655	0.487933	0.485557	0.449954	0.119779	1.04143	0.124533	0.660693
mmu-miR-6900-5p	0.518318	0.122743	0.122412	0.202711	0.0925516	0.162644	0.647409	0.337466	0	0.852077	0	0
mmu-miR-6901-3p	0	0.122743	0	0	0.0925516	0.162644	0	0.224977	0	0.189351	0	0
mmu-miR-6901-5p	0	0	0	0.202711	0	0	0	0.112489	0	0	0	0
mmu-miR-6902-3p	0	0	0	0	0.0925516	0	0	0.337466	0	0.0946753	0	0
mmu-miR-6902-5p	0	0.368229	0	0	0.370206	0.162644	0.161852	0.112489	0.479117	0	0	0.110116
mmu-miR-6903-3p	0	0	0.489649	0	0.185103	0	0.323705	0.112489	0.119779	0.0946753	0	0.550578
mmu-miR-6903-5p	0.12958	0.368229	0	0	0	0	0	0.112489	0.359338	0.284026	0	0.110116
mmu-miR-6904-3p	0	0	0	0.101355	0	0	0	0	0	0	0	0
mmu-miR-6904-5p	0	0	0	0.101355	0.185103	0	0	0	0	0.189351	0	0.220231
mmu-miR-6905-5p	0	0	0	0	0	0	0	0.112489	0	0.0946753	0	0
mmu-miR-6906-5p	0	0.122743	0.244825	0.101355	0.185103	0.162644	0	0.224977	0.239559	0.378701	0.249067	0.660693
mmu-miR-6907-3p	0.647898	0	0	0.506777	0	0.325289	0	0.337466	0.239559	0.378701	0.249067	0.110116
mmu-miR-6907-5p	0	0	0	0	0	0	0	0	0	0	0	0
mmu-miR-6908-3p	0	0	0.367237	0	0.277655	0	0	0.224977	0.239559	0	0	0
mmu-miR-6908-5p	0	0	0	0	0	0	0	0	0	0	0.249067	0
mmu-miR-6909-3p	0	0	0	0	0.0925516	0	0	0	0.119779	0	0	0
mmu-miR-6909-5p	0.12958	0	0	0.101355	0	0	0	0	0	0	0.249067	0
mmu-miR-6910-3p	0	0	0	0	0	0.162644	0	0.112489	0	0	0	0
mmu-miR-6911-3p	2.72117	4.17326	5.38614	2.53389	4.34992	2.60231	1.94223	3.48715	3.35382	3.59766	2.86427	3.08324
mmu-miR-6911-5p	0	0.122743	0.122412	0.405422	0.462758	0.162644	0	0	0.239559	0.189351	0	0
mmu-miR-6912-3p	0	0	0.244825	0	0.0925516	0	0.161852	0.112489	0	0	0.124533	0
mmu-miR-6912-5p	0	0	0.122412	0.101355	0.0925516	0	0.161852	0	0	0	0.124533	0
mmu-miR-6913-3p	0.388739	0.245486	0.489649	0.405422	0.0925516	0	0	1.0124	0.239559	0.662727	0.249067	1.10116
mmu-miR-6913-5p	0	0	0	0.202711	0	0	0.485557	0	0	0	0	0
mmu-miR-6914-3p	0	0	0.367237	0.202711	0	0	0.647409	0	0.119779	0.0946753	0.3736	0.110116
mmu-miR-6914-5p	0	0	0	0	0.0925516	0	0.161852	0	0	0	0	0
mmu-miR-6915-3p	0.12958	0	0	0	0.555309	0.325289	0.323705	0.112489	0.119779	0.378701	0	0.110116
mmu-miR-6915-5p	0	0.245486	0	0.304066	0	0	0.323705	0.449954	0.239559	0.473376	0.124533	0.220231
mmu-miR-6916-3p	0	0	0	0	0	0	0	0	0	0.0946753	0	0.110116
mmu-miR-6916-5p	0	0	0	0	0	0	0	0	0	0	0	0
mmu-miR-6917-3p	0	0	0	0	0	0	0	0	0	0	0	0
mmu-miR-6917-5p	0	0	0.122412	0	0	0	0	0	0	0	0	0
mmu-miR-6918-3p	0	0	0	0	0	0	0	0	0	0	0	0
mmu-miR-6918-5p	0.518318	0.736458	0	0.912199	0.740413	0.325289	0	0.449954	0.838455	0.0946753	0.498134	0.110116
mmu-miR-6919-3p	0	0	0	0.101355	0	0	0	0	0	0	0	0
mmu-miR-6919-5p	0.12958	0.122743	0	0.304066	0	0.162644	0	0.112489	0	0.0946753	0	0
mmu-miR-6920-3p	0	0	0	0	0	0	0	0.112489	0	0	0	0
mmu-miR-6920-5p	0	0.122743	0	0.202711	0.370206	0.325289	0.161852	0.112489	0.119779	0.0946753	0.124533	0
mmu-miR-6921-3p	0	0	0.122412	0.101355	0.277655	0	0	0	0	0.378701	0.249067	0.110116
mmu-miR-6921-5p	0	0	0	0	0	0	0	0.112489	0	0	0	0
mmu-miR-6922-3p	0.259159	0	0	0	0.277655	0	0	0.112489	0.359338	0.284026	0	0.770809
mmu-miR-6922-5p	0	0	0	0.101355	0	0	0	0	0	0	0	0
mmu-miR-6923-5p	0	0	0	0	0	0	0	0	0	0	0	0
mmu-miR-6925-3p	0	0.245486	0	0	0	0	0	0	0	0	0.124533	0
mmu-miR-6925-5p	0.518318	0	0	0.101355	0	0	0	0.112489	0.119779	0	0	0.110116
mmu-miR-6926-3p	0.12958	0.368229	0.244825	0	0	0	0	0.224977	0	0.189351	0	0.110116
mmu-miR-6926-5p	0	0	0	0.101355	0	0	0	0	0	0.189351	0	0
mmu-miR-6927-5p	0	0	0	0	0	0	0	0.112489	0	0	0	0.220231
mmu-miR-6928-3p	1.81411	1.22743	1.34654	0.912199	1.01807	0.650578	0.809261	2.36226	1.79669	2.46156	1.36987	1.76185
mmu-miR-6928-5p	0.12958	0.368229	0	0	0.185103	0.162644	0.161852	0.112489	0.239559	0	0.7472	0.110116
mmu-miR-6929-3p	1.03664	0.736458	0.979298	1.11491	0.925516	0.487933	0.647409	1.12489	0.718676	1.23078	0.871734	1.10116
mmu-miR-6929-5p	0	0	0	0	0	0	0	0	0	0	0	0
mmu-miR-693-3p	0	0	0.244825	0.101355	0	0.162644	0	0	0	0.0946753	0.124533	0
mmu-miR-693-5p	0	0	0	0	0	0	0	0	0.119779	0	0	0
mmu-miR-6930-5p	0.388739	0	0	0	0	0	0	0	0	0	0	0.220231
mmu-miR-6931-3p	0	0	0	0	0.0925516	0	0	0	0	0.0946753	0.124533	0
mmu-miR-6931-5p	0	0.122743	0	0	0	0	0	0	0	0	0	0
mmu-miR-6932-3p	0.12958	0.368229	0.612061	0	0.0925516	0	0.323705	0.899909	0.718676	0.852077	0.249067	0.330347
mmu-miR-6932-5p	0.777477	0.368229	0.122412	0.304066	0.0925516	0.650578	0.809261	0.112489	0.359338	0.662727	0	0.110116
mmu-miR-6933-3p	0	0	0	0	0	0	0	0	0	0	0	0
mmu-miR-6933-5p	0.777477	0.245486	0.122412	0	0.370206	0.325289	0.161852	0.899909	0.718676	0.378701	0.498134	0.440462
mmu-miR-6934-3p	0	0	0	0	0	0	0	0	0	0	0	0
mmu-miR-6934-5p	0	0	0.489649	0.202711	0	0.487933	0.161852	0.224977	0.119779	0.284026	0	0.440462
mmu-miR-6935-3p	0	0	0	0	0	0	0	0	0	0	0	0.220231
mmu-miR-6935-5p	0	0	0	0.101355	0	0	0	0	0	0	0	0
mmu-miR-6936-3p	0	0.122743	0	0.101355	0	0.325289	0	0	0	0	0	0.220231
mmu-miR-6936-5p	0	0	0	0	0	0	0.161852	0	0	0	0	0
mmu-miR-6937-3p	0	0	0	0	0	0.162644	0.161852	0	0.239559	0	0	0
mmu-miR-6937-5p	0.777477	0.368229	0.122412	0.709488	0.370206	0.162644	0	0	0	0.473376	0	0.440462
mmu-miR-6938-3p	0	0.245486	0.244825	0.912199	0.185103	1.4638	0.809261	1.34986	0	0.473376	0.498134	0.220231
mmu-miR-6938-5p	0.12958	0	0	0	0	0	0	0.112489	0	0	0	0
mmu-miR-6939-3p	0	0	0	0.101355	0.0925516	0	0	0	0	0.284026	0	0
mmu-miR-694	0.259159	0.490972	0.244825	0.405422	0.462758	0.813222	0.485557	0.449954	0.359338	0.284026	0.3736	0.110116
mmu-miR-6940-3p	0.647898	1.7184	1.59136	1.21627	1.29572	1.62644	0.485557	1.12489	2.03625	1.42013	1.24533	1.65173
mmu-miR-6940-5p	0	0	0	0	0	0	0	0	0	0	0	0
mmu-miR-6941-3p	0	0.245486	0.244825	0.101355	0	0	0	0	0	0	0	0
mmu-miR-6941-5p	0	0	0	0	0	0	0.161852	0	0	0	0.124533	0
mmu-miR-6942-3p	0	0	0	0	0.0925516	0	0	0	0	0.0946753	0	0
mmu-miR-6942-5p	0	0	0	0.202711	0.370206	0	0	0.112489	0.239559	0	0	0.330347
mmu-miR-6943-3p	0.12958	0.122743	0.122412	0	0	0	0.323705	0	0.119779	0.0946753	0	0
mmu-miR-6943-5p	0.12958	0	0	0	0	0	0	0	0.119779	0	0	0
mmu-miR-6944-3p	6.60856	6.8736	6.9775	5.67591	8.51474	7.80693	5.01742	8.21167	5.15051	7.19532	8.09467	9.13959
mmu-miR-6944-5p	0	0	0	0.101355	0	0	0	0	0	0	0	0
mmu-miR-6945-3p	1.68453	2.70034	2.69307	2.33118	2.03613	1.30116	1.29482	1.79982	2.39559	4.82844	2.36613	2.42254
mmu-miR-6945-5p	0	0	0	0.304066	0	0	0	0	0	0.0946753	0	0
mmu-miR-6946-3p	0.12958	0.736458	0.612061	0.709488	1.48083	1.30116	1.13297	0.562443	1.07801	1.42013	1.1208	0.770809
mmu-miR-6946-5p	0.518318	0	0.612061	0.101355	0	0	0	0.112489	0.119779	0	0	0
mmu-miR-6947-3p	0	0	0	0	0	0	0	0	0	0	0	0
mmu-miR-6947-5p	0.12958	0.245486	0.367237	0.304066	0.185103	0.162644	0.161852	0	0.359338	0.757402	0	0
mmu-miR-6948-3p	1.03664	2.33212	2.32583	1.21627	1.38827	1.78909	0.485557	1.68733	1.19779	2.17753	1.1208	1.98208
mmu-miR-6948-5p	0.259159	1.35017	0.734474	0.912199	0.740413	0.487933	0.647409	0.337466	0.239559	0.568052	1.1208	0.330347
mmu-miR-6949-5p	0	0	0	0	0	0	0	0	0	0	0	0
mmu-miR-6950-3p	0	0	0	0	0	0	0	0	0	0	0	0
mmu-miR-6951-5p	0.777477	0.613715	0.122412	0.101355	0.555309	0.813222	0	0.899909	0.838455	0.473376	0.996267	0.770809
mmu-miR-6952-3p	3.36907	3.80503	4.52925	2.7366	2.59144	3.25289	2.10408	1.91231	1.31757	2.84026	2.11707	2.75289
mmu-miR-6952-5p	0	0	0	0.304066	0	0	0	0.224977	0	0.0946753	0.124533	0
mmu-miR-6953-3p	0.647898	0.613715	1.10171	0.912199	0.740413	1.30116	0.323705	0.562443	0.479117	0.757402	0.249067	0.220231
mmu-miR-6953-5p	0	0	0	0.101355	0	0	0	0	0	0	0	0
mmu-miR-6954-3p	0	0.245486	0.612061	0.202711	0.277655	0.650578	0.161852	0.562443	0.119779	0.0946753	0.124533	0.220231
mmu-miR-6954-5p	0	0	0	0.405422	0	0.325289	0	0	0	0	0	0
mmu-miR-6955-3p	0	0	0.122412	0.101355	0.277655	0	0.161852	0	0	0	0.124533	0
mmu-miR-6955-5p	0	0.490972	0.489649	0.304066	0.555309	0.325289	0.647409	0.224977	0.119779	0.284026	0.124533	0.440462
mmu-miR-6956-3p	0	0	0	0	0	0	0	0	0	0	0	0
mmu-miR-6956-5p	0	0	0	0	0	0	0.323705	0	0	0.0946753	0	0
mmu-miR-6957-3p	0	0	0	0	0.0925516	0.162644	0.161852	0	0	0	0	0
mmu-miR-6958-3p	0.777477	1.84114	1.59136	1.21627	2.684	2.11438	1.61852	1.91231	1.79669	1.98818	1.99253	2.31243
mmu-miR-6958-5p	0	0.122743	0	0.101355	0	0	0.323705	0	0	0	0	0
mmu-miR-6959-3p	0	0	0.244825	0	0	0	0	0.224977	0.239559	0.0946753	0	0.110116
mmu-miR-6959-5p	0.259159	0.368229	0.367237	0.304066	0.0925516	0.162644	0.323705	0.224977	0.119779	0.378701	0	0.550578
mmu-miR-696	0	0	0	0	0	0.487933	0.161852	0.112489	0	0.0946753	0	0.330347
mmu-miR-6960-5p	0	0	0	0	0	0	0	0	0	0	0	0
mmu-miR-6961-3p	0	0	0	0.405422	0	0	0	0	0.239559	0	0	0.110116
mmu-miR-6962-3p	0.388739	0.122743	0.244825	0.101355	0.555309	0	0	0.674932	0.359338	0.284026	0.249067	0
mmu-miR-6962-5p	0	0	0.244825	0.202711	0.277655	0.650578	0	0.224977	0.598896	0	0.3736	0.330347
mmu-miR-6963-3p	0.12958	0	0	0	0	0	0	0	0	0.0946753	0	0
mmu-miR-6963-5p	0	0	0	0.101355	0	0	0	0	0	0	0	0
mmu-miR-6964-3p	0	0.8592	0.734474	0.709488	0.185103	0	0.161852	0.224977	0.119779	0.662727	0.124533	0.220231
mmu-miR-6964-5p	0	0	0.734474	0.304066	0	0	0	0	0	0	0.3736	0
mmu-miR-6965-3p	0	0	0.244825	0.101355	0	0.162644	0.161852	0.224977	0.239559	0.284026	0.124533	0.110116
mmu-miR-6966-3p	1.16622	3.92777	2.08101	1.21627	2.40634	1.95173	2.58964	0.562443	1.55713	2.46156	2.11707	1.76185
mmu-miR-6966-5p	0	0	0.244825	0.506777	0	0	0	0	0.239559	0.378701	0	0.110116
mmu-miR-6967-3p	0	0	0.122412	0	0	0	0	0.112489	0	0	0	0
mmu-miR-6967-5p	0	0	0	0	0	0	0	0	0	0	0.124533	0
mmu-miR-6968-3p	0	0.368229	0.122412	0.405422	0.462758	0.162644	0.971114	0	0.359338	0.189351	0.3736	0.110116
mmu-miR-6968-5p	0	0	0.244825	0	0.0925516	0	0	0	0	0	0	0
mmu-miR-6969-3p	0	0	0	0	0	0	0	0	0	0	0	0
mmu-miR-6970-3p	0.12958	1.84114	0.979298	0.608133	0.832964	0.650578	0	1.23737	0.119779	1.42013	0.249067	0.880925
mmu-miR-6970-5p	0	0.245486	0.122412	0	0.185103	1.30116	0.161852	0	0.359338	0.473376	0	0.110116
mmu-miR-6971-3p	0.259159	0.122743	0.122412	0.101355	0.0925516	0.325289	0.485557	0.224977	0.359338	0.568052	0	0
mmu-miR-6971-5p	0	0	0	0	0	0.162644	0	0	0	0	0	0.220231
mmu-miR-6972-3p	0	0	0	0	0	0	0	0	0	0.0946753	0	0
mmu-miR-6972-5p	0	0	0	0	0	0	0	0	0	0	0	0
mmu-miR-6973a-5p	0	0	0	0	0	0	0	0	0	0	0	0
mmu-miR-6973b-3p	0.12958	0	0.489649	0.101355	0	0.162644	0.161852	0.112489	0	0.0946753	0	0
mmu-miR-6973b-5p	0	0	0	0	0	0	0	0	0	0	0	0
mmu-miR-6974-3p	0	0	0	0	0	0	0	0	0	0	0	0
mmu-miR-6974-5p	0	0	0	0	0	0	0	0	0	0	0	0
mmu-miR-6975-3p	0.12958	0.245486	0.244825	0	0.277655	0.162644	0.161852	0.224977	0.239559	0.473376	1.36987	0.220231
mmu-miR-6975-5p	0	0	0	0	0	0	0	0	0	0	0.124533	0
mmu-miR-6976-3p	0.259159	0.122743	0	0	0.0925516	0.162644	0.161852	0.224977	0	0.0946753	0	0.110116
mmu-miR-6976-5p	0	0	0.122412	0.405422	0	0	0	0.224977	0.119779	0	0.3736	0
mmu-miR-6977-3p	1.2958	2.82309	0.979298	1.52033	1.85103	0.975867	0.485557	2.13728	1.79669	1.42013	0.996267	0.440462
mmu-miR-6977-5p	0	0.122743	0	0	0.0925516	0	0	0	0	0	0.124533	0.220231
mmu-miR-6978-5p	0	0	0	0	0	0	0	0	0.119779	0	0	0
mmu-miR-6979-3p	0.12958	0.122743	0.244825	0.202711	0.185103	0.162644	0	0	0.119779	0.378701	0	0
mmu-miR-6979-5p	0	0.245486	0.244825	0	0	0	0.161852	0	0	0	0	0
mmu-miR-698-3p	0	0	0	0	0.185103	0	0	0	0	0	0	0
mmu-miR-698-5p	0	0	0.612061	0.101355	0.277655	0.325289	0.161852	0	0	0.189351	0	0
mmu-miR-6980-3p	0	0	0.122412	0	0.0925516	0	0	0	0	0.0946753	0	0
mmu-miR-6980-5p	0	0	0	0	0	0	0	0	0	0	0	0
mmu-miR-6981-3p	0	0	0	0	0.0925516	0	0	0	0	0	0	0
mmu-miR-6981-5p	0	0.122743	0	0	0	0	0	0	0	0	0	0
mmu-miR-6982-3p	0.12958	0.122743	1.22412	0.202711	0.740413	0.975867	0.323705	0.449954	1.67691	0.757402	0.249067	0.660693
mmu-miR-6982-5p	0	0	0	0	0	0	0	0	0	0	0	0
mmu-miR-6983-3p	0	0	0	0	0	0	0	0	0.119779	0	0	0.110116
mmu-miR-6983-5p	0	0	0	0	0	0	0	0	0	0	0	0
mmu-miR-6984-3p	0	0	0	0	0	0.325289	0.485557	0.112489	0	0	0.249067	0
mmu-miR-6984-5p	0	0	0.122412	0	0.0925516	0	0	0.337466	0.119779	0.189351	0	0.220231
mmu-miR-6985-3p	0.12958	0.490972	0	0.101355	0.185103	0.162644	0	0	0.119779	0.189351	0.124533	0
mmu-miR-6985-5p	0	0	0	0.101355	0.0925516	0	0	0.337466	0	0.189351	0.124533	0.220231
mmu-miR-6986-3p	0	0	0	0	0.0925516	0	0	0	0.119779	0	0	0
mmu-miR-6986-5p	0.259159	0	0	0.405422	0.277655	0.162644	0	0.899909	0	0.473376	0.3736	0.110116
mmu-miR-6987-3p	0	0	0	0	0	0	0	0	0	0	0	0.330347
mmu-miR-6987-5p	0	0	0	0	0.0925516	0.162644	0	0	0	0	0	0
mmu-miR-6988-3p	2.20285	2.20937	1.71377	2.53389	1.75848	1.30116	1.61852	1.46235	2.99448	2.93493	2.9888	2.31243
mmu-miR-6988-5p	0	0	0	0	0	0	0.161852	0	0	0	0	0
mmu-miR-6989-3p	2.98033	2.33212	2.20342	2.33118	3.42441	2.43967	3.07519	2.02479	2.03625	3.88169	2.86427	2.31243
mmu-miR-6989-5p	0	0	0	0	0	0.162644	0	0	0	0	0	0
mmu-miR-6990-3p	0	0	0	0	0	0	0	0.112489	0	0	0	0.110116
mmu-miR-6990-5p	0.388739	0	0	0.202711	0.0925516	0.162644	0	0.112489	0	0.189351	0.124533	0.110116
mmu-miR-6991-3p	0	0	0.244825	0	0.0925516	0	0.323705	0.224977	0	0	0.124533	0
mmu-miR-6991-5p	0	0	0	0.304066	0.462758	0	0	0	0	0	0	0
mmu-miR-6992-3p	0	0	0	0.101355	0	0	0	0	0.119779	0	0	0
mmu-miR-6993-3p	0	0	0	0	0	0	0	0	0	0	0	0
mmu-miR-6993-5p	0	0	0	0	0	0	0	0.112489	0.359338	0	0	0
mmu-miR-6994-3p	1.81411	2.33212	4.40684	2.63524	2.31379	2.9276	1.78037	1.12489	2.27581	5.20714	3.23787	2.64277
mmu-miR-6994-5p	0	0	0.244825	0.202711	0.185103	0	0.161852	0	0.119779	0	0	0.110116
mmu-miR-6995-3p	0.518318	0.245486	0.122412	0	0	0	0.323705	0.224977	0.119779	0.0946753	0	0
mmu-miR-6995-5p	0	0	0	0	0	0	0	0	0	0	0	0
mmu-miR-6996-3p	0.12958	0.122743	0.122412	0	0.185103	0.162644	0.485557	0.224977	0	0.0946753	0.249067	0
mmu-miR-6996-5p	0	0	0	0	0	0	0	0.112489	0	0	0	0
mmu-miR-6997-3p	0.647898	0	0.612061	0.506777	0.555309	0.813222	0.323705	0.674932	0.838455	0.189351	0.124533	0
mmu-miR-6997-5p	0.388739	0	0.734474	0.405422	0.555309	0.487933	0.323705	0.449954	0.239559	0.284026	0.498134	0
mmu-miR-6998-3p	0.518318	0.368229	0	0.304066	0.370206	0.325289	0.323705	0.112489	0.239559	0.0946753	0.124533	0.220231
mmu-miR-6998-5p	0.12958	0.122743	0	0	0.185103	0.813222	0	0.224977	0.359338	0.284026	0	0
mmu-miR-6999-3p	0	1.10469	0	0.304066	0.185103	0.162644	0.161852	0	0.479117	0	0.249067	0
mmu-miR-6999-5p	0	0	0	0	0	0	0	0.112489	0.119779	0	0	0
mmu-miR-700-3p	28.1188	45.0467	35.622	23.3118	43.6843	34.9686	18.4512	36.1088	31.8613	57.7519	40.9715	35.5673
mmu-miR-700-5p	43.9275	36.2092	38.0702	31.0148	38.1312	45.7031	30.9138	34.8715	24.5548	36.734	31.3824	34.7965
mmu-miR-7000-3p	0.12958	0.122743	0.122412	0.202711	0.185103	0	0.809261	0.224977	0.479117	0.568052	0	0.330347
mmu-miR-7000-5p	0.12958	0.368229	0.244825	0	0.277655	0	0	0.562443	0	0.378701	0.124533	0
mmu-miR-7001-3p	0	0.122743	0	0	0	0	0.161852	0.449954	0	0	0	0.110116
mmu-miR-7001-5p	0	0	0.244825	0.101355	0	0	0.161852	0	0	0	0	0
mmu-miR-7002-3p	0	0	0	0	0	0	0	0	0	0	0	0
mmu-miR-7002-5p	0	0	0	0	0	0	0.161852	0	0	0	0	0
mmu-miR-7003-5p	0	0	0	0	0	0	0	0	0	0	0.124533	0
mmu-miR-7004-3p	0.12958	0.490972	0	0	0.0925516	0.325289	0	0	0	0	0	0
mmu-miR-7004-5p	0.777477	0.613715	0.367237	0.304066	0.0925516	0.487933	0.971114	0.337466	0.119779	0.0946753	0	0.880925
mmu-miR-7005-3p	0	0	0	0	0	0	0	0	0	0	0	0.110116
mmu-miR-7005-5p	0	0	0	0	0	0	0	0	0	0	0	0
mmu-miR-7006-3p	0	0	0.122412	0.202711	0.0925516	0.162644	0	0.112489	0	0.662727	0.124533	0.220231
mmu-miR-7006-5p	0	0	0	0	0	0	0	0	0	0	0	0
mmu-miR-7007-3p	0	0	0	0	0	0	0	0	0	0.0946753	0	0
mmu-miR-7008-3p	0.907057	0.490972	0.734474	0.506777	0.277655	0.325289	0.323705	0	0.598896	0.662727	0.498134	0.550578
mmu-miR-7008-5p	0.518318	0	0.367237	0	0.0925516	0	0	0	0	0.0946753	0.124533	0.220231
mmu-miR-7009-3p	0	0	0	0	0	0.162644	0	0	0	0	0	0
mmu-miR-7009-5p	0	0	0	0	0	0	0	0	0	0	0	0
mmu-miR-701-3p	0.259159	0.122743	0.122412	0	0.370206	0	0.161852	0	0	0	0	0
mmu-miR-701-5p	0.777477	0.613715	0.244825	0.810844	0.370206	0.162644	0.323705	0.449954	0.718676	0.568052	1.1208	0.440462
mmu-miR-7010-3p	0.12958	0.245486	0	0	0.0925516	0.162644	0	0	0	0.0946753	0.498134	0
mmu-miR-7010-5p	0.12958	0.368229	0.122412	0	0.185103	0.162644	0	0.337466	0.119779	0.473376	0.124533	0.110116
mmu-miR-7011-3p	0	0	0	0	0	0	0	0.224977	0	0	0	0
mmu-miR-7011-5p	0	0	0	0	0	0	0	0.112489	0	0	0	0
mmu-miR-7012-3p	0	0	0.122412	0	0.185103	0	0	0	0	0.284026	0	0
mmu-miR-7012-5p	0	0.122743	0	0	0	0	0.161852	0	0	0	0	0
mmu-miR-7013-3p	0.388739	0.245486	0.489649	0.405422	0.370206	0	0.323705	0.337466	0.479117	0.662727	0.7472	0.550578
mmu-miR-7013-5p	0.259159	0.613715	0.612061	0.506777	0.925516	0.975867	0.323705	0.899909	0.958234	0.378701	0.3736	0.550578
mmu-miR-7014-5p	0	0.245486	0	0	0	0	0	0	0	0.378701	0	0
mmu-miR-7015-3p	3.75781	6.13715	6.24303	4.561	9.07005	5.52991	2.26593	6.29936	5.03073	9.1835	6.7248	6.60693
mmu-miR-7015-5p	0	0.736458	0.489649	0.101355	0.0925516	0.325289	0.647409	0.112489	0.239559	0.284026	0	0.110116
mmu-miR-7016-3p	0	0	0.122412	0	0.0925516	0.162644	0.161852	0.224977	0	0	0	0
mmu-miR-7016-5p	0	0.245486	0	0.304066	0.740413	0.487933	0.161852	0.112489	0.479117	0.189351	0.249067	0
mmu-miR-7017-3p	0	0	0	0	0	0	0	0	0	0	0.124533	0
mmu-miR-7017-5p	0.12958	0.122743	0.489649	0.405422	0.740413	0	0	0.112489	0.359338	0.284026	0	0.110116
mmu-miR-7018-5p	0	0	0	0	0	0	0	0	0	0	0	0
mmu-miR-7019-3p	1.2958	1.10469	0.489649	1.21627	1.38827	0.975867	0.485557	0.899909	1.43735	1.32545	0.996267	2.97312
mmu-miR-7019-5p	0	0	0	0	0	0.162644	0.161852	0	0.239559	0	0.124533	0
mmu-miR-702-3p	3.10991	2.70034	3.06031	2.02711	4.53503	1.4638	1.61852	3.48715	4.0725	4.82844	1.99253	2.86301
mmu-miR-702-5p	0	0	0.122412	0.101355	0.555309	0.162644	0	0	0.359338	0.189351	0.498134	0
mmu-miR-7020-5p	0.12958	0	0.367237	0	0	0	0	0.562443	0.239559	0.0946753	0.124533	0
mmu-miR-7021-3p	0	0	0	0	0	0	0	0	0	0	0	0
mmu-miR-7021-5p	1.2958	0.981943	1.83618	1.8244	1.48083	2.11438	3.56075	0.562443	1.55713	1.1361	1.1208	0.880925
mmu-miR-7022-3p	0	0	0	0	0.0925516	0.162644	0	0	0	0	0.124533	0
mmu-miR-7022-5p	0.388739	0.122743	0.612061	0.912199	0	0.975867	0.647409	0	0.119779	1.70415	0.3736	0.220231
mmu-miR-7023-5p	0	0	0	0	0	0	0	0	0	0.0946753	0	0
mmu-miR-7024-3p	0	0	0	0	0	0	0	0	0	0	0	0
mmu-miR-7024-5p	0.259159	0	0.244825	0	0	0	0	0.224977	0.119779	0	0.124533	0
mmu-miR-7025-3p	0	0	0	0	0	0.162644	0	0.112489	0	0	0	0.220231
mmu-miR-7025-5p	0	0	0	0	0	0	0	0	0	0	0	0
mmu-miR-7026-3p	0.259159	0.368229	0.122412	0.506777	0.277655	0.162644	0.323705	0.674932	0.239559	0.284026	0.124533	0.220231
mmu-miR-7026-5p	0.518318	0	0.122412	0.810844	0.370206	0.487933	0.323705	0.449954	0.718676	0.568052	0.3736	0.440462
mmu-miR-7027-3p	0.388739	0.490972	0.612061	0.202711	0.925516	0.325289	0.647409	0.449954	0.119779	0.662727	0.996267	0.110116
mmu-miR-7027-5p	0.12958	0	0	0	0	0	0	0	0	0.189351	0	0.110116
mmu-miR-7028-5p	0	0	0	0	0	0	0	0	0	0.0946753	0	0
mmu-miR-7029-3p	0	0.613715	0.367237	0.506777	0.185103	0.162644	0.161852	0.224977	0	0.0946753	0.249067	0.550578
mmu-miR-7029-5p	0	0	0	0	0	0	0	0.112489	0	0	0	0
mmu-miR-703	0	0	0	0.101355	0	0	0	0	0	0	0	0
mmu-miR-7030-3p	0.259159	0.245486	0	0.304066	0.370206	0.162644	0.323705	0.337466	0.239559	0.189351	0.249067	0
mmu-miR-7031-3p	0	0	0	0.101355	0	0	0	0.562443	0	0	0	0
mmu-miR-7031-5p	0.388739	0.122743	0.367237	0.202711	0.0925516	0.487933	0.161852	0.337466	0	0.662727	0.3736	0.440462
mmu-miR-7032-3p	0.12958	0.245486	0.122412	0.304066	0.185103	0.813222	0.323705	0.224977	0.359338	0.189351	0.249067	0.770809
mmu-miR-7032-5p	0	0	0	0	0	0	0	0.112489	0	0	0	0
mmu-miR-7033-5p	0.388739	0.122743	0	0	0.277655	0.650578	0.809261	0	0	0.0946753	0.3736	0
mmu-miR-7034-3p	0	0	0	0.202711	0	0	0	0.112489	0	0	0.249067	0.220231
mmu-miR-7034-5p	0	0	0.244825	0	0.0925516	0.325289	0.323705	0	0	0	0.622667	0
mmu-miR-7035-3p	0	0.368229	0.122412	0	0	0	0	0	0	0	0	0
mmu-miR-7035-5p	0	0	0	0	0	0	0	0	0	0	0	0.110116
mmu-miR-7036a-3p	0.12958	0.122743	0.122412	0.101355	0.462758	0	0	0.562443	0.239559	0.284026	0.124533	0
mmu-miR-7036a-5p	0	0	0	0	0	0	0	0.112489	0	0	0	0
mmu-miR-7036b-3p	0	0	0	0	0	0	0	0	0	0	0	0
mmu-miR-7036b-5p	0.12958	0.122743	0.979298	0.101355	0.555309	0.162644	0.809261	0.337466	0.239559	0.284026	0.498134	0
mmu-miR-7037-3p	0	0	0	0	0	0	0	0	0	0.0946753	0	0
mmu-miR-7037-5p	0.259159	0	0	0.202711	0.185103	0.162644	0.323705	0.224977	0	0.378701	0	0.110116
mmu-miR-7038-3p	0	0	0	0	0	0	0	0	0	0	0	0
mmu-miR-7038-5p	0	0.122743	0.244825	0	0.185103	0.162644	0.485557	0	0	0.189351	0	0.110116
mmu-miR-7039-3p	0	0	0.122412	0	0	0	0	0.112489	0	0	0	0
mmu-miR-7039-5p	0.12958	0	0	0	0	0.162644	0	0	0	0.0946753	0	0
mmu-miR-704	0.777477	1.10469	1.34654	0.912199	1.01807	1.13851	2.26593	0.78742	0.359338	1.5148	2.2416	1.21127
mmu-miR-7040-3p	0.259159	0.245486	0	0	0	0	0	0	0	0	0	0
mmu-miR-7040-5p	0	0	0.122412	0	0	0	0	0	0	0	0	0
mmu-miR-7041-3p	0	0	0	0	0	0	0	0	0	0	0	0
mmu-miR-7041-5p	0	0	0.122412	0	0	0.325289	0	0	0	0	0	0
mmu-miR-7042-3p	0.259159	0	0	0	0.0925516	0	0	0	0	0	0	0
mmu-miR-7042-5p	0.12958	0	0	0	0	0.162644	0.647409	0	0	0	0	0
mmu-miR-7043-3p	2.07327	4.17326	4.65167	3.44609	4.81268	2.9276	1.94223	2.58724	3.35382	5.68052	4.8568	3.19335
mmu-miR-7043-5p	0	0	0	0	0	0	0	0	0	0	0	0
mmu-miR-7044-3p	0.647898	1.35017	0.612061	0.810844	1.48083	1.4638	1.94223	0.899909	2.27581	1.5148	1.868	2.0922
mmu-miR-7044-5p	0	0.122743	0.122412	0.101355	0	0	0.323705	0.449954	0.119779	0.0946753	0	0.440462
mmu-miR-7045-3p	0	0	0	0	0.0925516	0	0	0.112489	0.119779	0	0	0
mmu-miR-7045-5p	0	0	0	0	0	0	0	0	0	0.0946753	0	0
mmu-miR-7046-3p	0.12958	0.613715	0.367237	0.506777	0.462758	0.162644	0.161852	0.224977	0.359338	0.378701	0.124533	1.10116
mmu-miR-7046-5p	0	0.245486	0	0.405422	0	0	0	0	0	0	0	0
mmu-miR-7047-3p	2.59159	4.90972	4.16202	4.45964	4.25737	6.01785	3.56075	3.03719	4.43183	4.54441	4.73227	4.62485
mmu-miR-7047-5p	0.388739	0.368229	0.122412	0.101355	0	0.162644	0.161852	0	0.119779	0	0	0.110116
mmu-miR-7048-3p	0.388739	0.8592	0.367237	0.810844	0.740413	0.325289	0.809261	0.337466	0.359338	0.946753	0.7472	0.220231
mmu-miR-7048-5p	0	0	0.244825	0	0	0	0	0	0	0	0	0
mmu-miR-7049-5p	0	0.490972	0	0	0	0.325289	0	0	0.239559	0	0	0
mmu-miR-7051-3p	0	0.245486	0	0	0	0	0	0.112489	0	0	0	0
mmu-miR-7052-3p	0	0.490972	0.367237	0.304066	0.462758	0	0.161852	0.449954	0.598896	1.32545	0.124533	0.220231
mmu-miR-7052-5p	0.12958	0	0.122412	0.101355	0.0925516	0	0	0	0	0	0	0
mmu-miR-7053-3p	0	0	0	0	0	0	0	0	0	0	0	0.330347
mmu-miR-7054-3p	0	0	0	0	0.185103	0.487933	0.161852	0	0	0	0	0
mmu-miR-7054-5p	0.259159	0.490972	0	0.202711	0.0925516	0	0.485557	0	0.239559	0	0	0.330347
mmu-miR-7055-3p	0.12958	0.736458	0.612061	0.810844	0.555309	1.13851	0.647409	0.449954	0.598896	0.284026	0.249067	0.550578
mmu-miR-7055-5p	0	0.122743	0	0	0	0	0.161852	0.112489	0.598896	0.473376	0	0.220231
mmu-miR-7056-3p	0.12958	0	0.122412	0	0.185103	0	0	0.337466	0	0.0946753	0	0
mmu-miR-7056-5p	0.388739	0.613715	0.489649	0	0	0.325289	0.323705	0.562443	0	0.757402	0	0.550578
mmu-miR-7057-3p	0	0.122743	0	0	0	0	0	0	0	0	0	0
mmu-miR-7057-5p	0	0	0	0	0	0	0	0	0	0	0	0
mmu-miR-7058-3p	0	0.122743	0	0	0	0	0	0.112489	0.239559	0	0	0
mmu-miR-7058-5p	0	0	0	0	0	0	0	0	0	0.0946753	0	0
mmu-miR-7059-3p	0	0	0	0	0.0925516	0.325289	0	0	0	0	0	0
mmu-miR-7059-5p	0.907057	1.47292	0.734474	1.52033	1.29572	1.4638	0.485557	1.91231	0.958234	0.284026	0.622667	1.21127
mmu-miR-706	0.12958	0.490972	0.122412	0.405422	0.462758	0.325289	1.61852	0.337466	0.119779	0.189351	0	0.110116
mmu-miR-7060-5p	0	0	0	0	0	0	0	0	0	0	0	0
mmu-miR-7061-3p	0	0	0	0	0	0	0	0	0	0	0	0.110116
mmu-miR-7061-5p	0.259159	0.122743	0	0.202711	0.0925516	0	0	0.337466	0.359338	0.378701	0.124533	0.220231
mmu-miR-7062-5p	0.12958	0.245486	0	0.101355	0.0925516	0	0	0	0	0	0	0
mmu-miR-7063-3p	0	0.490972	0.367237	0.202711	0.185103	0	0	0.449954	0	0.0946753	0	0
mmu-miR-7063-5p	0.259159	0.490972	0.122412	0.101355	0.0925516	0	0.809261	0.112489	0.359338	0.378701	0.249067	0.660693
mmu-miR-7064-5p	0	0	0.122412	0	0	0	0	0	0	0	0	0
mmu-miR-7065-3p	0	0.490972	0	0.202711	0.185103	0.162644	0	0.224977	0.119779	0.378701	0.249067	0.440462
mmu-miR-7065-5p	0	0	0	0	0	0	0	0	0	0	0	0
mmu-miR-7066-3p	0.518318	0	0	0.304066	0.277655	0.162644	0.161852	0.449954	0.359338	0.189351	0.124533	0
mmu-miR-7066-5p	0.12958	0.613715	0.612061	0.810844	0	0.162644	0	0.224977	0.119779	0.473376	0.249067	0.660693
mmu-miR-7067-3p	0	0.122743	0	0	0.0925516	0.325289	0	0	0	0	0	0
mmu-miR-7068-3p	0.12958	0.490972	0.489649	0.202711	0.647861	0.325289	0.161852	0.78742	0.119779	1.04143	0.622667	0.880925
mmu-miR-7068-5p	0	0.613715	0	0	0	0.650578	0.161852	0.224977	0	0.0946753	0.124533	0
mmu-miR-7069-3p	0.388739	0.368229	0	0	0	0.162644	0.323705	0	0	0	0	0
mmu-miR-7069-5p	0	0	0	0	0	0.325289	0.161852	0.112489	0.359338	0.189351	0.124533	0
mmu-miR-7070-3p	0.12958	0.122743	0.612061	0.101355	0.462758	0.162644	0	0	0	1.32545	0	0.880925
mmu-miR-7070-5p	0.388739	0	0	0	0.0925516	0.162644	0	0.112489	0	0	0	0
mmu-miR-7071-3p	0	0	0.367237	0.101355	0	0	0	0	0	0	0	0.110116
mmu-miR-7071-5p	0	0.122743	0	0	0	0.162644	0	0	0	0.284026	0	0
mmu-miR-7073-3p	0	0	0	0	0.0925516	0	0	0	0	0	0	0
mmu-miR-7073-5p	2.85075	1.7184	3.06031	1.8244	2.77655	1.30116	5.66483	2.13728	2.8747	1.79883	2.73973	1.98208
mmu-miR-7074-3p	0	0.245486	0	0	0	0	0	0	0	0	0	0
mmu-miR-7074-5p	0	0	0.122412	0	0	0	0	0	0	0	0	0
mmu-miR-7075-3p	0.259159	0.122743	0.489649	1.01355	0.462758	1.13851	0	0.224977	0.239559	0.852077	0.996267	0.330347
mmu-miR-7075-5p	0	0	0	0	0	0	0	0	0	0	0	0
mmu-miR-7077-3p	0	0	0	0	0	0	0	0	0.119779	0	0	0
mmu-miR-7078-3p	0	0	0.122412	0	0	0	0	0	0	0	0	0
mmu-miR-7078-5p	0	0	0	0.506777	0	0.162644	0.161852	0	0.119779	0.284026	0	0.110116
mmu-miR-7079-3p	0.259159	1.35017	2.32583	0.405422	0.277655	0.813222	0.161852	0.449954	1.43735	1.23078	0.7472	0.550578
mmu-miR-7079-5p	0	0	0	0	0	0.325289	0	0	0	0	0	0
mmu-miR-708-3p	1078.1	2424.66	2037.68	1881.87	1850.29	2168.7	1637.62	1341.65	1122.81	2325.79	1941.6	1510.68
mmu-miR-708-5p	481.647	462.741	443.989	542.86	483.212	539.654	515.823	499.449	478.638	453.116	549.317	415.136
mmu-miR-7080-3p	5.31276	4.41875	9.79298	6.5881	5.18289	5.20462	5.50298	9.33655	7.90543	7.57402	3.3624	6.71705
mmu-miR-7080-5p	3.88739	2.33212	2.81548	2.83795	3.51696	2.43967	4.20816	3.82461	2.75492	3.97636	1.99253	2.86301
mmu-miR-7081-3p	0.12958	0	0.122412	0	0.0925516	0.162644	0	0	0.359338	0.378701	0	0.440462
mmu-miR-7081-5p	0	0	0	0	0.0925516	0	0	0.112489	0.119779	0	0	0
mmu-miR-7082-3p	0	0	0	0	0	0	0	0.112489	0	0	0.124533	0
mmu-miR-7083-3p	0	0	0	0	0	0	0	0	0	0	0	0.220231
mmu-miR-7083-5p	0.12958	1.22743	1.10171	0.608133	0.555309	0.975867	0.971114	0.449954	0.239559	0.757402	0.996267	0.660693
mmu-miR-7084-5p	0.12958	0.368229	0.612061	0.202711	0.0925516	0.162644	0	0.224977	0	0.0946753	0.3736	0.440462
mmu-miR-7085-3p	0	0.122743	0	0.101355	0	0	0.323705	0.224977	0.239559	0	0	0.220231
mmu-miR-7085-5p	0	0	0	0	0	0	0	0.112489	0	0	0	0
mmu-miR-7086-3p	0.12958	0	0	0.202711	0	0	0	0	0	0.0946753	0	0
mmu-miR-7086-5p	0	0.122743	0	0	0	0	0	0	0	0	0	0
mmu-miR-7087-3p	0	0	0	0	0	0	0	0	0	0	0	0
mmu-miR-7087-5p	0	0.368229	0.122412	0	0.0925516	0	0.323705	0.224977	0	0.189351	0	0
mmu-miR-7089-3p	0	0	0	0.304066	0	0	0	0	0	0	0	0
mmu-miR-7089-5p	0	0	0	0	0.0925516	0	0.323705	0	0	0.0946753	0	0
mmu-miR-709	0	0.245486	0.122412	0.304066	0.925516	0.325289	1.29482	0.224977	0.359338	0.0946753	0	0
mmu-miR-7090-3p	0	0.122743	0.244825	0.608133	0.185103	0	0	0	0	0.189351	0.249067	0
mmu-miR-7090-5p	0	0	0	0	0	0	0	0	0.119779	0.284026	0	0.110116
mmu-miR-7091-3p	0	0	0.244825	0	0.0925516	0.162644	0	0	0.239559	0	0	0
mmu-miR-7091-5p	0	0	0.122412	0	0.0925516	0	0	0.224977	0	0	0	0
mmu-miR-7092-3p	0.12958	0.122743	0.244825	0.304066	0	0.162644	0.161852	0.449954	0.119779	0.378701	0.124533	0.440462
mmu-miR-7092-5p	3.10991	1.10469	1.10171	2.7366	1.20317	1.30116	2.26593	1.23737	3.11426	0.852077	1.4944	0.99104
mmu-miR-7093-3p	0.647898	0.490972	0.856886	0.709488	0.647861	0.487933	0.971114	0.562443	0.718676	1.79883	0.996267	0.99104
mmu-miR-7093-5p	0	0	0.489649	0	0	0.162644	0	0	0	0	0	0
mmu-miR-7115-5p	0.259159	0.613715	0.734474	0.912199	0.555309	0.162644	0.971114	1.0124	0.359338	0.946753	0.124533	0.99104
mmu-miR-7116-3p	0	0.368229	0	0.101355	0.185103	0.162644	1.13297	0	0	0.189351	0.124533	0
mmu-miR-7116-5p	0	0	0.367237	0	0	0	0	0	0	0	0	0
mmu-miR-7117-3p	0	0	0	0	0.277655	0	0	0	0	0	0.124533	0.110116
mmu-miR-7117-5p	0	0	0.122412	0.202711	0.277655	0.162644	0.161852	0	0.359338	0.189351	0.622667	0
mmu-miR-7118-3p	0.259159	0	0.122412	0.101355	0	0	0	0.112489	0	0.0946753	0	0
mmu-miR-7118-5p	0	0	0	0	0	0	0	0.112489	0	0	0	0
mmu-miR-712-5p	0	0	0	0.101355	0.0925516	0.325289	0.161852	0	0	0	0	0
mmu-miR-713	0	0	0	0	0	0	0	0	0	0	0	0
mmu-miR-714	0	0	0	0	0	0	0	0	0	0	0	0
mmu-miR-719	0	0.122743	0	0	0	0	0	0	0	0.189351	0	0
mmu-miR-7211-3p	0	0	0.244825	0	0.0925516	0.162644	0.161852	0.112489	0	0	0	0
mmu-miR-7211-5p	0	0.122743	0	0.506777	0	0	0	0	0.239559	0.189351	0	0
mmu-miR-7212-5p	0	0	0.122412	0	0	0	0	0.112489	0	0.0946753	0.124533	0
mmu-miR-7213-3p	0	0	0	0	0	0	0	0	0	0	0	0
mmu-miR-7213-5p	0.259159	0.122743	0.244825	0.709488	0.0925516	0	0.323705	0	0	0.757402	0	0.440462
mmu-miR-7215-5p	0	0	0	0	0	0	0	0	0	0	0	0
mmu-miR-7216-5p	0	0	0	0	0	0	0	0	0	0	0	0
mmu-miR-7219-3p	0	0.245486	0.489649	0	0.185103	0	0	0	0.119779	0	0	0.110116
mmu-miR-7219-5p	0	0	0	0	0	0	0	0	0	0	0	0
mmu-miR-7220-3p	0.388739	1.47292	0.734474	0.405422	0.740413	1.13851	0	0.78742	2.03625	0.852077	0.249067	0.660693
mmu-miR-7220-5p	0.259159	1.22743	1.10171	0.912199	1.11062	0.975867	2.10408	1.12489	0.838455	1.42013	1.36987	1.10116
mmu-miR-7221-3p	0	0	0	0	0	0	0	0	0	0.0946753	0	0
mmu-miR-7222-3p	0	0	0	0	0	0	0	0	0	0	0	0
mmu-miR-7224-3p	1.16622	0.981943	2.9379	1.41898	3.2393	1.4638	2.10408	1.79982	0.598896	2.74558	2.9888	1.10116
mmu-miR-7224-5p	0	0	0	0.405422	0	0	0.161852	0.224977	0.119779	0	0	0
mmu-miR-7225-3p	0	0	0	0	0	0.162644	0	0	0	0	0	0
mmu-miR-7225-5p	0	0.245486	0	0	0	0	0	0	0	0	0	0
mmu-miR-7226-3p	3.10991	3.80503	2.9379	2.93931	3.51696	3.25289	3.88445	3.37466	3.83294	3.88169	5.2304	2.75289
mmu-miR-7226-5p	0	0.368229	0	0	0	0	0	0	0	0	0	0
mmu-miR-7227-3p	0	0	0	0	0.0925516	0	0	0	0	0	0	0
mmu-miR-7228-5p	0	0.122743	0	0	0	0	0	0	0	0	0	0
mmu-miR-7229-3p	0	0	0	0.101355	0	0	0	0	0	0	0	0
mmu-miR-7230-5p	0	0.245486	0	0	0	0	0	0	0	0	0	0
mmu-miR-7231-5p	0.259159	0.368229	0	0	0	0.162644	0	0	0	0	0	0
mmu-miR-7235-3p	0.518318	0.613715	0.489649	0.304066	0.462758	0.325289	0	0.78742	0.598896	0.284026	0.622667	0.330347
mmu-miR-7236-3p	1.03664	1.22743	0.367237	0.506777	0.832964	0.975867	1.29482	1.57484	1.43735	1.1361	0.7472	0.770809
mmu-miR-7236-5p	0	0	0	0	0.370206	0	0	0	0	0	0	0
mmu-miR-7237-3p	0.12958	0.122743	0.122412	0	0.0925516	0.162644	0.323705	0.112489	0	0.473376	0.124533	0.99104
mmu-miR-7237-5p	0	0	0	0	0	0	0.323705	0	0	0.0946753	0.498134	0
mmu-miR-7238-5p	0	0	0	0	0	0	0	0	0	0	0	0
mmu-miR-7239-3p	0	0	0	0	0	0.162644	0	0	0	0	0	0
mmu-miR-7240-3p	0	0.122743	0	0.101355	0	0	0	0.112489	0	0	0.124533	0.110116
mmu-miR-7240-5p	1.03664	1.59566	1.10171	2.93931	1.29572	1.13851	1.45667	1.79982	0.718676	2.17753	0.7472	1.21127
mmu-miR-7241-3p	0	0	0	0	0	0	0.161852	0	0	0	0	0
mmu-miR-7242-3p	0	0	0	0.202711	0.0925516	0	0	0	0	0	0	0
mmu-miR-7243-3p	0	0.245486	0.122412	0.304066	0.185103	0.325289	0.161852	0	0.119779	0	0.124533	0.110116
mmu-miR-741-3p	0.259159	0.368229	0.122412	1.21627	0.555309	0.325289	0	0.449954	0.479117	0.189351	0.249067	0.330347
mmu-miR-741-5p	0	0	0	0	0	0	0	0	0	0	0	0
mmu-miR-743a-3p	0	0	0	0	0	0	0	0	0	0.662727	0.124533	0
mmu-miR-743b-3p	0	0.245486	0	0	0.277655	0	0	0	0.239559	0	0	0
mmu-miR-744-3p	4.79444	4.54149	5.50855	5.16913	4.72013	6.01785	7.28335	4.72452	3.95272	5.20714	5.604	4.73497
mmu-miR-744-5p	735.753	1201.78	1068.05	920.713	1193.36	1067.6	886.627	1238.95	1324.04	1548.13	954.549	1283.07
mmu-miR-7578	0	0	0	0	0	0	0	0	0	0	0	0
mmu-miR-758-3p	119.343	133.667	135.633	80.8816	141.511	107.508	95.4928	86.5037	118.462	165.492	113.45	136.323
mmu-miR-758-5p	0.12958	0	0	0	0	0	0	0	0	0	0	0
mmu-miR-760-3p	44.9641	91.689	69.2854	44.9005	72.4679	90.9183	45.6423	82.1167	74.2632	103.101	81.8184	72.4561
mmu-miR-760-5p	0.12958	0.368229	0.734474	0.506777	0.647861	0	0	0.112489	0.119779	0.378701	0.124533	0.330347
mmu-miR-762	0	0	0	0	0	0	0	0	0.598896	0	0	0
mmu-miR-763	0	0	0.122412	0	0	0	0	0	0	0	0	0
mmu-miR-764-3p	1.42537	1.22743	0.979298	2.33118	1.20317	1.78909	0.809261	0.562443	1.07801	1.23078	0.498134	0.330347
mmu-miR-764-5p	5.18318	5.03246	7.34474	5.57455	4.72013	7.319	4.20816	5.39945	3.59338	4.73376	4.98134	5.61589
mmu-miR-7646-3p	0	0	0	0	0	0	0	0	0	0	0	0
mmu-miR-7646-5p	0	0	0	0	0	0.325289	0	0	0	0	0	0
mmu-miR-7647-3p	0	0	0	0.101355	0	0	0	0.224977	0.119779	0	0	0
mmu-miR-7647-5p	0.259159	0.122743	0	0.506777	0	0	0.161852	0.337466	0	0	0.124533	0.110116
mmu-miR-7648-3p	0	0	0	0	0	0.162644	0	0	0	0.189351	0	0
mmu-miR-7648-5p	0	0	0	0	0.0925516	0	0	0	0	0	0	0
mmu-miR-7649-3p	0.12958	0	0	0	0	0	0	0	0	0	0	0
mmu-miR-7649-5p	0	0	0	0	0	0.325289	0	0	0	0	0	0
mmu-miR-7651-3p	0	0	0	0	0	0	0	0	0	0	0.124533	0
mmu-miR-7651-5p	0.777477	0	0.489649	0.202711	0.462758	0	1.29482	1.12489	0.119779	1.04143	0.871734	0.550578
mmu-miR-7652-3p	0	0	0.367237	0.202711	0.185103	0.487933	0	0	0	0	0	0.110116
mmu-miR-7652-5p	0	0	0	0	0.0925516	0	0	0	0	0.0946753	0	0
mmu-miR-7653-3p	0.259159	0	0	0	0	0	0	0	0	0.284026	0	0.330347
mmu-miR-7653-5p	0.12958	0.368229	0.367237	0	0.277655	0.162644	0	0.112489	0.119779	0	0	0
mmu-miR-7654-3p	0	0	0	0	0	0	0	0.337466	0	0	0	0
mmu-miR-7655-3p	0	0	0	0.202711	0.0925516	0	0	0	0	0.189351	0	0
mmu-miR-7655-5p	0	0	0	0.101355	0	0	0	0	0.479117	0	0	0
mmu-miR-7656-3p	0	0	0.367237	0	0	0	0	0.337466	0	0.189351	0.124533	0
mmu-miR-7656-5p	0.777477	0.736458	1.9586	1.01355	1.01807	0.650578	0.809261	0.78742	0.838455	1.04143	1.36987	0.440462
mmu-miR-7657-3p	0	0	0	0	0	0	0	0	0	0	0	0
mmu-miR-7657-5p	0	0	0	0	0	0	0.161852	0	0	0	0	0
mmu-miR-7658-3p	0	0	0	0	0	0	0	0	0	0.0946753	0	0
mmu-miR-7658-5p	0	0.245486	0	0	0	0.325289	0	0.224977	0	0.0946753	0.124533	0
mmu-miR-7659-5p	0.907057	0.8592	0.856886	0.506777	0.462758	0.813222	0.647409	0.224977	0.119779	0.378701	0.249067	0.220231
mmu-miR-7660-3p	0	0	0	0	0	0	0	0	0	0	0	0
mmu-miR-7661-3p	0.777477	0	0.244825	0.304066	0.462758	0.650578	0	0.674932	0	0.473376	0.124533	0.550578
mmu-miR-7661-5p	0	0	0	0	0	0	0	0.337466	0	0	0	0
mmu-miR-7662-3p	0	0	0.122412	0	0	0	0	0	0	0	0.124533	0
mmu-miR-7662-5p	0	0	0	0	0	0	0.161852	0	0	0	0	0
mmu-miR-7663-3p	0	0	0	0	0	0.162644	0	0	0.119779	0	0	0
mmu-miR-7663-5p	0	0	0	0	0	0	0.323705	0	0	0	0	0
mmu-miR-7664-3p	0.259159	0.613715	0.979298	0.608133	0.647861	1.30116	0.647409	0.78742	2.03625	1.79883	0.622667	2.0922
mmu-miR-7664-5p	0.259159	0	0	0.202711	0	0.162644	0.161852	0	0	0.0946753	0	0
mmu-miR-7665-3p	0	0	0	0	0.185103	0	0	0	0	0	0	0
mmu-miR-7665-5p	0	0	0	0.101355	0	0.162644	0	0	0	0.0946753	0	0
mmu-miR-7666-3p	0	0	0.122412	0.101355	0.185103	0	0	0	0	0.189351	0	0
mmu-miR-7666-5p	0	0	0	0	0	0	0	0.337466	0	0	0	0
mmu-miR-7667-3p	0	0	0.122412	0.202711	0	0.162644	0.161852	0	0.119779	0	0.249067	0
mmu-miR-7667-5p	0	0.245486	0	0.101355	0	0	0	0.112489	0.479117	0.473376	0.249067	0
mmu-miR-7668-3p	0	0.245486	0	0.101355	0	0.162644	0	0.224977	0.119779	0	0.124533	0
mmu-miR-7668-5p	0.388739	0.613715	0.367237	0.608133	0.370206	0.487933	0	0.337466	0.119779	0	0.124533	0.220231
mmu-miR-7669-3p	0	0.122743	0.122412	0.304066	0	0.487933	0	0	0	0.0946753	0	0
mmu-miR-7669-5p	0	1.10469	0.122412	0.202711	0.0925516	0	0.485557	0.112489	0.239559	0.0946753	0	0.330347
mmu-miR-767	0	0	0	0	0	0	0	0	0	0	0	0
mmu-miR-7670-3p	0	0.122743	0	0.202711	0	0	0	0	0.119779	0	0	0
mmu-miR-7670-5p	0	0.122743	0	0	0	0	0	0	0	0	0	0
mmu-miR-7671-5p	0.259159	0	0	0	0	0	0.323705	0	0	0.189351	0	0
mmu-miR-7672-3p	0	0	0	0	0	0	0.161852	0	0	0	0	0
mmu-miR-7672-5p	0	0	0	0	0	0	0	0	0	0	0	0
mmu-miR-7673-5p	0	0.122743	0.244825	0.101355	0	0.487933	0	0	0	0.0946753	0	0.110116
mmu-miR-7674-3p	0	0	0	0	0	0	0.323705	0.112489	0	0.473376	0.124533	0
mmu-miR-7674-5p	0.12958	0.122743	0	0	0	0	0	0.112489	0.479117	0	0	0
mmu-miR-7675-3p	0.518318	0	0.612061	0	0.370206	0.487933	0.485557	0	0	0.284026	0.871734	0
mmu-miR-7676-3p	0	0	0	0	0	0	0	0	0	0	0	0
mmu-miR-7677-3p	0	0	0	0.304066	0.0925516	0	0	0	0	0	0	0.110116
mmu-miR-7679-3p	0	0	0	0	0	0	0	0	0	0	0	0
mmu-miR-7679-5p	0	0	0	0	0	0	0	0.112489	0	0.0946753	0.498134	0
mmu-miR-7680-3p	0	0	0	0.101355	0	0	0.323705	0	0	0	0	0
mmu-miR-7682-3p	0.12958	0	0	0.101355	0.0925516	0.487933	0	0	0	0	0	0
mmu-miR-7682-5p	0	0	0	0	0	0	0	0	0	0	0	0
mmu-miR-7684-3p	0	0.368229	0	0	0	0	0	0	0	0	0	0
mmu-miR-7685-3p	0	0.245486	0	0.304066	0	0	0	0.112489	0.119779	0.189351	0.7472	0.110116
mmu-miR-7685-5p	0.388739	0.245486	0.489649	0.506777	0.740413	0	0.161852	0.78742	1.19779	0.662727	0.7472	0.770809
mmu-miR-7686-5p	0	0	0	0	0	0	0.161852	0	0	0	0	0
mmu-miR-7687-3p	0	0	0.122412	0	0	0.162644	0	0	0	0	0.124533	0.220231
mmu-miR-7687-5p	0.259159	0	0	0	0	0	0	0	0	0.0946753	0	0
mmu-miR-7688-5p	6.47898	5.64617	4.28443	2.63524	5.27544	3.41553	2.91334	2.69973	4.0725	3.97636	4.23414	4.18439
mmu-miR-7689-3p	1.42537	0	1.34654	0.405422	0.277655	0	1.61852	0.562443	0.359338	0.284026	0.498134	0.770809
mmu-miR-7689-5p	0	0	0	0	0	0	0	0	0	0.0946753	0	0
mmu-miR-770-3p	192.037	484.957	405.919	264.943	392.048	401.894	260.097	355.689	369.04	577.14	330.138	326.272
mmu-miR-770-5p	84.745	88.3749	63.8992	60.5092	89.5899	82.9487	61.1802	113.276	127.325	85.8705	67.248	80.4945
mmu-miR-7a-1-3p	85.3929	84.0789	82.3835	97.9094	94.1249	95.4723	107.47	82.4541	65.5193	69.2076	75.7163	70.3639
mmu-miR-7a-2-3p	25.268	34.6135	29.5014	24.8321	28.2282	33.6674	21.0408	30.4844	29.9448	32.947	27.2728	34.2459
mmu-miR-7a-5p	38405.3	18956.7	17233.4	17456.8	18641.3	18995.9	20987.4	21729.3	29951	16355.6	29253.3	29604.8
mmu-miR-7b-3p	2.33243	6.13715	6.36544	6.79081	5.7382	4.3914	7.60706	3.9371	4.19227	1.32545	2.73973	0.330347
mmu-miR-7b-5p	13392.7	8154.55	7693.49	7902.08	8136.58	7962.91	9244.52	10034.3	12819.5	7248.43	10953.2	11463.4
mmu-miR-802-3p	0	0.122743	0.122412	0	0	0.162644	0	0	0	0.378701	0.622667	0.110116
mmu-miR-802-5p	0.907057	0.245486	0.244825	0.912199	0.462758	0	1.45667	0.562443	0.359338	0.0946753	0.124533	0.220231
mmu-miR-8091	0	0	0	0	0	0	0	0	0	0	0	0
mmu-miR-8092	0	0	0	0	0	0	0	0	0	0	0	0
mmu-miR-8093	0	0	0	0	0	0	0	0	0	0.189351	0	0.110116
mmu-miR-8094	0	0	0.244825	0.101355	0.185103	0	0	0.337466	0	0	0	0.330347
mmu-miR-8095	0	0	0	0	0	0	0	0	0	0.0946753	0	0
mmu-miR-8096	0	0	0	0	0	0	0	0	0	0	0	0
mmu-miR-8097	0	0	0	0	0.277655	0	0	0	0.239559	0	0	0
mmu-miR-8098	0	0	0	0	0	0	0.161852	0	0	0	0	0
mmu-miR-8100	0	0	0	0	0	0	0	0	0	0	0	0
mmu-miR-8101	0	0	0	0	0	0	0	0	0	0.0946753	0	0
mmu-miR-8102	0	0	0	0	0	0	0	0	0	0	0	0
mmu-miR-8103	1.03664	1.59566	1.71377	1.41898	2.12869	1.13851	2.42778	2.69973	1.07801	3.50298	1.36987	3.85405
mmu-miR-8104	0	0.122743	0	0	0	0	0	0	0	0	0	0
mmu-miR-8105	0	0	0	0	0	0	0	0	0	0	0	0
mmu-miR-8106	0	0	0	0.405422	0.0925516	0.162644	0.323705	0	0	0	0	0.660693
mmu-miR-8107	0.12958	0	0	0.101355	0	0.162644	0	0	0	0.0946753	0	0.220231
mmu-miR-8108	0	0.122743	0	0	0	0.162644	0.161852	0	0	0	0	0
mmu-miR-8110	0	0	0.122412	0	0	0	0	0	0	0	0	0
mmu-miR-8111	0.12958	1.10469	0.734474	0.912199	1.57338	1.30116	0.323705	1.68733	2.03625	2.46156	0.7472	1.10116
mmu-miR-8112	1.03664	1.47292	1.10171	1.92575	0.832964	1.95173	0.971114	1.34986	1.43735	4.63909	2.11707	3.30347
mmu-miR-8113	0	0	0	0.101355	0	0	0	0	0	0	0	0
mmu-miR-8114	2.33243	1.84114	4.16202	4.66235	2.40634	3.74082	3.56075	3.03719	2.99448	4.63909	2.86427	2.64277
mmu-miR-8115	0	0	0	0	0.0925516	0	0	0	0	0	0	0
mmu-miR-8116	0	0	0	0	0	0	0	0	0	0	0	0
mmu-miR-8117	0	0.122743	0	0	0	0	0	0	0	0	0	0
mmu-miR-8118	0.12958	0	0.122412	0.101355	0.185103	0.162644	0	0.112489	0	0.189351	0	0
mmu-miR-8119	0	0	0	0	0	0	0.161852	0	0	0.0946753	0	0
mmu-miR-8120	2.85075	2.20937	2.69307	2.83795	2.49889	3.25289	2.10408	1.0124	0.598896	0.946753	2.6152	1.65173
mmu-miR-871-3p	1.03664	0.613715	1.46895	0	1.11062	0.650578	0	0.562443	0.958234	0.0946753	0.124533	0.660693
mmu-miR-871-5p	0	0	0.122412	0	0.277655	0.325289	0	0	0	0	0	0
mmu-miR-872-3p	72.5645	65.5447	55.4528	65.2729	65.6191	76.9308	52.7638	74.0175	66.7171	64.0005	59.776	60.2332
mmu-miR-872-5p	634.162	935.792	938.413	820.979	799.646	913.411	921.101	781.008	679.388	1039.82	871.609	760.678
mmu-miR-873a-3p	88.1141	146.432	118.74	118.687	130.498	118.893	89.9899	122.613	120.618	146.273	103.985	107.803
mmu-miR-873a-5p	156.791	372.893	285.588	300.722	253.036	333.421	233.877	216.428	196.797	305.801	234.123	203.714
mmu-miR-874-3p	135.151	129.862	106.499	118.079	139.29	118.73	89.1806	148.035	149.964	125.445	120.175	115.291
mmu-miR-874-5p	1.55495	1.96389	1.46895	2.33118	2.77655	3.41553	2.26593	1.91231	1.31757	1.70415	1.868	0.770809
mmu-miR-875-3p	0	0	0	0	0	0	0	0	0	0	0	0
mmu-miR-875-5p	0	0	0	0	0	0	0	0	0	0	0	0
mmu-miR-876-3p	0	0	0	0	0	0	0	0	0	0	0	0
mmu-miR-876-5p	0.907057	0.736458	1.22412	1.11491	0.647861	0.487933	0.323705	0.224977	0.479117	1.60948	0.871734	1.54162
mmu-miR-877-3p	14.2537	26.6352	18.2394	21.7914	23.7858	23.0955	13.7574	21.8228	17.4878	29.2547	21.1707	24.4457
mmu-miR-877-5p	13.865	17.4295	17.0153	15.7101	14.2529	18.7041	12.4626	13.3861	11.9779	15.148	11.3325	9.13959
mmu-miR-878-3p	0	0	0	0	0.0925516	0	0	0	0	0	0	0
mmu-miR-878-5p	0	0	0	0	0	0.162644	0	0	0	0.284026	0	0
mmu-miR-879-3p	2.07327	3.4368	1.83618	1.31762	2.40634	3.41553	1.61852	2.02479	1.79669	2.84026	2.49067	0.880925
mmu-miR-879-5p	16.1974	36.8229	29.1341	32.1297	27.0251	29.1134	31.5612	20.023	16.29	37.8701	27.7709	20.5916
mmu-miR-880-3p	0	0.368229	0	0.405422	0.185103	0.813222	0	0	0.239559	0	0	0.110116
mmu-miR-881-3p	5.18318	4.17326	6.12061	2.7366	4.90523	5.20462	5.98853	2.02479	2.15603	2.08286	1.36987	2.64277
mmu-miR-882	0	0	0	0	0	0	0	0	0	0	0	0
mmu-miR-883a-3p	0	0	0	0	0.0925516	0	0	0.224977	0.119779	0	0	0.220231
mmu-miR-9-3p	2914.5	2684.02	2756.85	2908.5	2868.08	2799.27	2964.81	3193.78	3235.48	3115.76	2640.48	2896.04
mmu-miR-9-5p	74687.8	68838.2	66945.6	78868.3	68222.7	72922	76801.8	65724.6	65463.9	59909.9	63762.7	61827.5
mmu-miR-92a-1-5p	0.647898	0.122743	0.856886	0.101355	0.277655	1.13851	0.647409	2.36226	0.718676	1.32545	0.498134	0.660693
mmu-miR-92a-3p	36.9302	26.5125	33.541	23.9199	27.4878	27.3243	18.9367	34.1965	26.8306	25.7517	27.6464	23.0142
mmu-miR-92b-3p	449.771	512.083	475.817	445.254	477.566	460.284	396.862	538.933	499.001	499.223	466.502	459.292
mmu-miR-92b-5p	39.5218	40.8734	26.3186	29.1904	34.1515	39.0347	26.5438	35.5464	37.0118	40.805	38.1072	38.4303
mmu-miR-93-3p	10.1072	7.24183	6.73268	4.86506	8.14454	8.94545	5.82668	6.52434	7.06698	7.28999	4.8568	4.73497
mmu-miR-93-5p	430.074	229.038	308.846	322.918	273.027	288.369	302.502	287.521	312.863	222.203	293.65	246.218
mmu-miR-935	21.6398	26.758	23.748	26.2511	25.8219	29.276	25.4108	33.7466	37.6107	31.5269	24.4085	23.6748
mmu-miR-96-3p	0	0	0	0	0	0	0	0	0.119779	0	0	0
mmu-miR-96-5p	106.126	43.942	140.162	22.3996	102.64	280.399	22.4975	22.0478	9.34278	11.7397	22.416	8.80925
mmu-miR-9768-5p	0	0	0.244825	0.506777	0.462758	0.325289	0	0.337466	0.718676	0.568052	0.249067	0.330347
mmu-miR-9769-3p	0.12958	0.122743	0.122412	0.912199	0.555309	1.13851	0.485557	0.112489	0.119779	0.378701	0.498134	0.110116
mmu-miR-98-3p	5.44234	6.0144	6.9775	6.48675	6.38606	7.80693	7.60706	6.52434	6.22852	5.77519	4.98134	10.5711
mmu-miR-98-5p	1151.44	1048.22	1083.59	1010.82	1100.25	1179.17	1419.44	1547.06	1428.37	1099.46	1047.82	1315.88
mmu-miR-99a-3p	6.86771	3.68229	4.03961	5.57455	4.72013	5.69256	5.66483	3.03719	5.62963	3.50298	3.86054	5.28555
mmu-miR-99a-5p	43130.8	59148.1	73895.8	54933.9	61748.1	57990.6	62119.4	55808.3	51424	75217.9	60813.6	67976
mmu-miR-99b-3p	125.303	169.876	166.848	145.445	163.168	170.777	132.719	141.848	134.273	163.694	155.916	144.251
mmu-miR-99b-5p	3852.01	4270.84	6368.5	4185.17	5850.83	4588.2	4171.9	5931.75	5894.46	5691.88	6467.02	5963.53
novel_miR_1	0	0	0	0	0	0	0	0	0.119779	0	0	0.220231
novel_miR_10	0	0	0	0.101355	0	0	0	0	0	0	0	0.220231
novel_miR_100	0.12958	0	0.122412	0.101355	0	0.162644	0.161852	0	0.479117	0	0	0
novel_miR_1000	0	0.122743	0.979298	0.101355	0.832964	0.487933	1.13297	0	0.239559	0.378701	0.249067	0.550578
novel_miR_1001	0.12958	0.122743	0	0.202711	0.0925516	0.162644	0.485557	0	0	0.0946753	0	0
novel_miR_1002	0	0	0	0	0	0	0	0.112489	0	0	0	0.110116
novel_miR_1003	0	0	0	0	0	0	0.161852	0	0	0	0	0
novel_miR_1004	0	0	0.122412	0.202711	0.0925516	0.162644	0	0.224977	0	0	0	0.110116
novel_miR_1005	0	0	0	0	0	0	0	0	0	0	0	0
novel_miR_1006	0.518318	0.122743	0	0	0.0925516	0	0	0.112489	0	0	0	0
novel_miR_1007	0	0	0	0.101355	0	0.162644	0.161852	0.224977	0	0	0	0
novel_miR_1008	0.518318	0.245486	0	0.405422	0.277655	0.487933	0.485557	0.224977	0.119779	0.189351	0	0.330347
novel_miR_1009	0.12958	0	0	0.304066	0.0925516	0.325289	0.647409	0.112489	0	0.189351	0.124533	0
novel_miR_101	0.259159	0.122743	0.979298	0.608133	0.0925516	0.325289	0.485557	0.562443	0.359338	0.0946753	0	0
novel_miR_1010	0	0.122743	0	0.101355	0	0	0.485557	0	0	0.0946753	0.124533	0
novel_miR_1011	0	0	0	0.304066	0.0925516	0.162644	0	0.112489	0	0.189351	0	0.330347
novel_miR_1012	0	0	0.244825	0	0	0	0.161852	0	0	0.0946753	0	0
novel_miR_1013	0	0	0	0	0	0	0	0	0.119779	0.473376	0	0
novel_miR_1014	0	0	0	0	0	0	0	0	0	0	0	0.660693
novel_miR_1015	0	0	0	0	0	0	0	0	0	0	0	0
novel_miR_1016	0.388739	1.10469	0.122412	0.709488	0.277655	0.325289	0.161852	0	0.239559	0.473376	0	0.550578
novel_miR_1017	0	0	0	0	0	0.325289	1.78037	0.112489	0	0	0	0
novel_miR_1018	0	0	0	0	0	0.325289	0.647409	0	0.119779	0.0946753	0	0
novel_miR_1019	0	0	0.122412	0.304066	0	0	0.485557	0.224977	0	0.378701	0.249067	0
novel_miR_102	0	0.613715	0.489649	0.304066	0.277655	0.487933	0	0.224977	0.359338	0.946753	0.249067	0
novel_miR_1020	0	0	0	0	0	0	0.161852	0	0.359338	0	0	0
novel_miR_1021	0.518318	2.94583	0.734474	3.44609	1.94358	5.69256	11.9771	4.27457	1.43735	0.568052	0.498134	1.54162
novel_miR_1022	0.388739	0.122743	0.122412	0.304066	0.0925516	1.13851	0.647409	0.674932	0.119779	0.189351	0.622667	0.880925
novel_miR_1023	0	0	0	0	0	0	0	0	0	0	0.124533	0
novel_miR_1024	0	0	0	0.202711	0	0	0	0.112489	0	0	0.3736	0
novel_miR_1025	0	0	0	0	0.0925516	0	0.323705	0	0.119779	0.189351	0.249067	0.440462
novel_miR_1026	0.647898	0.8592	0.367237	0.202711	0.0925516	0.325289	0.161852	0.899909	0.598896	0.662727	0.124533	0
novel_miR_1027	0	0	0.122412	0	0	0	0	0	0	0.0946753	0	0
novel_miR_1028	1.03664	0.490972	0.122412	1.11491	0.832964	1.62644	3.88445	0.449954	0.239559	0.0946753	0.124533	0.110116
novel_miR_1029	0	0	0	0	0	0.162644	0	0	0	0	0	0
novel_miR_103	0	0	0	0.304066	0.0925516	0	0	0	0	0.189351	0	0
novel_miR_1030	0	0.490972	0	0.304066	0.0925516	0	0	0	0	0.189351	0	0.440462
novel_miR_1031	0.777477	0.122743	0.612061	0.912199	0.647861	0	0.971114	0.337466	0.239559	1.04143	1.24533	0.440462
novel_miR_1032	0	0	0	0	0	0	0.809261	0	0	0.189351	0	0.110116
novel_miR_1033	0	0.122743	0	0	0	0.162644	0	0.112489	0	0	0	0
novel_miR_1034	0	0	0	0	0	0	0.161852	0	0	0	0	0
novel_miR_1035	0	0	0	0.101355	0.0925516	0.325289	0	0	0	0	0	0
novel_miR_1036	0	0	0.244825	0.405422	0	0.650578	0.971114	0	0	0.189351	0	0.220231
novel_miR_1037	0	0.245486	0	0.101355	0.277655	0	0	0.112489	0	0.0946753	0.3736	0
novel_miR_1038	0	0	0.244825	0.101355	0	0	0	0	0	0	0.249067	0
novel_miR_1039	0	0.245486	0.122412	0.202711	0	0	0.323705	0	0.359338	0	0	0
novel_miR_104	1.16622	5.76892	2.44825	7.09488	3.60951	8.94545	1.78037	2.58724	0.838455	3.21896	2.11707	1.76185
novel_miR_1040	0.647898	2.08663	1.10171	0.912199	0.0925516	2.27702	0	0	0.359338	1.98818	0.622667	0.440462
novel_miR_1041	0	0.122743	0	0	0.0925516	0	0.323705	0	0	0	0	0
novel_miR_1042	0.12958	0	0.244825	0.101355	0.277655	0.162644	0.647409	0.112489	0	0.0946753	0.498134	0.330347
novel_miR_1043	0	0	0	0	0	0	0	0	0	0	0	0
novel_miR_1044	0.518318	0.368229	0.367237	0.202711	0.555309	0	0.161852	0	0.359338	0.568052	0.996267	0.220231
novel_miR_1045	0	0	0	0.101355	0	0	0.161852	0.224977	0.119779	0	0	0
novel_miR_1046	0	0	0	0	0.0925516	0	0.809261	0	0	0.189351	0	0
novel_miR_1047	0	0.613715	0	0	0	0	0.161852	0.224977	0.119779	0.284026	0.498134	0
novel_miR_1048	0	0.368229	0	0.101355	0	0.162644	0	0.224977	0	0	0.124533	0
novel_miR_1049	0.12958	0.245486	0.489649	0.202711	0.277655	0.487933	0.161852	0.112489	0.479117	0.189351	0.622667	0.220231
novel_miR_105	0	0	0	0	0	0	0	0	0	0	0	0
novel_miR_1050	0.259159	0.245486	0	0.405422	0.462758	0.162644	0	0	0.119779	0.284026	0.124533	0
novel_miR_1051	0	0.245486	0	0.405422	0	0	0	0	0	0	0	0
novel_miR_1052	0.259159	0.981943	0.244825	0	0.740413	0	0.161852	0.562443	0.359338	0.568052	0.124533	0.220231
novel_miR_1053	0	0	0	0.101355	0	0	0.161852	0.337466	0	0.0946753	0	0
novel_miR_1054	3.62823	1.96389	1.9586	2.93931	1.75848	2.43967	0.809261	1.57484	1.67691	1.98818	1.74347	3.41358
novel_miR_1055	3.62823	1.96389	1.9586	2.93931	1.75848	2.43967	0.809261	1.57484	1.67691	1.98818	1.74347	3.41358
novel_miR_1056	0	0	0	0.101355	0	0	0.161852	0	0	0	0	0
novel_miR_1057	1.16622	3.06857	3.54996	1.11491	1.29572	2.27702	1.45667	2.36226	2.39559	2.36688	1.4944	2.31243
novel_miR_1058	0	0	0.122412	0	0	0.650578	0	0	0	0	0	0
novel_miR_1059	0	0	0.244825	0.202711	0	0	0	0	0.119779	0	0.249067	0.220231
novel_miR_106	0	0	0	0.101355	0	0	0	0	0	0	0	0
novel_miR_1060	0	0	0	0.101355	0.0925516	0.162644	0.809261	0	0	0.0946753	0	0
novel_miR_1061	0	0	0	0	0	0	0	0	0	0	0	0
novel_miR_1062	0	0	0	0	0	0	0	0	0	0.473376	0	0
novel_miR_1063	0	0	0	0	0.462758	0	0	0	0	0	0	0
novel_miR_1064	0	0	0	0	0	0	0	0	0	0	0	0
novel_miR_1065	0	0	0	0	0	0.162644	0	0	0	0	0	0.330347
novel_miR_1066	0	0	0	0.101355	0	0.487933	0	0.337466	0	0	0.3736	0.110116
novel_miR_1067	0.12958	0	0	0	0	0	0.161852	0	0	0	0.124533	0.440462
novel_miR_1068	0	0	0	0.101355	0.370206	0.487933	0	0	0	0	0	0
novel_miR_1069	0	0.122743	0	0.506777	0.0925516	0	0	0	0	0	0	0
novel_miR_107	0.12958	0.122743	0	0	0	0	0	0	0	0	0.124533	0
novel_miR_1070	0	0	0	0	0	0	0	0	0	0	0	0
novel_miR_1071	0	0	0	0	0	0	0.161852	0.112489	0	0	0	0
novel_miR_1072	0.12958	0.122743	0.122412	0.202711	0.185103	0.325289	0.647409	0.224977	0.119779	0	0	0
novel_miR_1073	0	0	0	0	0.0925516	0.162644	0	0	0	0	0	0
novel_miR_1074	0	0	0	0.202711	0	0	0.161852	0	0	0.189351	0	0
novel_miR_1075	0	0.122743	0.489649	0.202711	0.0925516	0.813222	0	0	0.119779	0	0	0
novel_miR_1076	0	0	0	0	0	0.325289	0.161852	0	0	0	0	0
novel_miR_1077	0	0	0	0.202711	0	0	0.161852	0.112489	0	0	0	0
novel_miR_1078	0.259159	0	0.244825	0.304066	0.555309	0.487933	0.161852	0.112489	0	0.473376	0	0.110116
novel_miR_1079	0	0.245486	0	0	0	0	0.485557	0	0	0	0	0
novel_miR_108	0.259159	0.122743	0	0	0	0	0	0	0.239559	0	0	0
novel_miR_1080	0	0	0	0	0	0	0.323705	0	0	0	0.124533	0
novel_miR_1081	0	0	0.367237	0	0.370206	0	0	0.224977	0	0	0	0.770809
novel_miR_1082	0	0	0	0	0.0925516	0	0.323705	0.112489	0	0	0	0
novel_miR_1083	0	0	0.122412	0.202711	0	0	0	0.449954	0	0.568052	0	1.32139
novel_miR_1084	2.33243	3.19132	1.22412	1.41898	1.48083	2.76496	1.61852	0.674932	1.79669	1.60948	0.7472	1.4315
novel_miR_1085	0.12958	0.368229	0	0	0	0	0	0	0	0.0946753	0	0
novel_miR_1086	0	0	0.244825	0.101355	0.185103	0	0	0	0	0	0	0
novel_miR_1087	0.259159	0	0	0.101355	0.0925516	0.162644	0	0	0	0.284026	0.3736	0.110116
novel_miR_1088	0.259159	0	0.244825	0.709488	0.462758	0.487933	0	0	0	0.284026	0.249067	0.110116
novel_miR_1089	0	0.122743	0.122412	0.101355	0.0925516	0	0.161852	0	0	0.0946753	0	0
novel_miR_109	0	0	0	0	0	0.162644	0.647409	0.78742	0.119779	0.189351	0	0
novel_miR_1090	0	0.122743	0	0	0.277655	0.162644	0	0	0	0.189351	0	0
novel_miR_1091	0	0	0	0	0	0.650578	0	0	0	0	0	0
novel_miR_1092	0	0	0	0	0	0.650578	0	0	0.119779	0	0	0
novel_miR_1093	0	0	0	0	0	0	0	0	0	0	0	0
novel_miR_1094	0	0.368229	0.122412	0.101355	0.0925516	0.813222	0.161852	0.112489	0	0.0946753	0	0
novel_miR_1095	0	0	0	0	0	0	0	0	0	0	0	0
novel_miR_1096	0	0	0	0.101355	0.370206	0	0	0	0	0	0	0
novel_miR_1097	0.518318	0.368229	1.22412	1.21627	2.59144	1.13851	0.647409	1.79982	1.67691	2.08286	0.7472	1.98208
novel_miR_1098	0	0.245486	0.122412	0.202711	0.0925516	0	0.161852	0.224977	0.239559	0	0.249067	0.220231
novel_miR_1099	0	0	0	0	0	0	0	0	0	0.284026	0	0
novel_miR_11	0.259159	0.490972	0.244825	0.101355	0.370206	0.650578	0.485557	0	0.359338	0.568052	0.3736	0
novel_miR_110	0	0	0	0.405422	0	0.162644	1.45667	0.112489	0	0	0	0
novel_miR_1100	0	0	0.122412	0	0	0.325289	0.971114	0.224977	0	0	0	0
novel_miR_1101	1.68453	1.96389	1.59136	1.8244	1.48083	1.95173	3.3989	1.91231	1.43735	1.1361	0.7472	0.770809
novel_miR_1102	0.259159	0.368229	0.244825	0.202711	0.277655	0.487933	0.485557	0.337466	0.359338	0.378701	0.249067	0.330347
novel_miR_1103	0.12958	0.122743	0	0	0	0	0	0	0	0	0	0
novel_miR_1104	0.12958	0.122743	0.122412	0.101355	0.0925516	0.162644	0.971114	0.224977	0.119779	0.0946753	0	0
novel_miR_1105	0.518318	0.8592	0.122412	0.608133	0.740413	1.95173	2.58964	1.46235	0.239559	0.946753	0.622667	1.76185
novel_miR_1106	0.12958	0.368229	0	0.101355	0.0925516	0	0.323705	0.112489	0.119779	1.04143	0.249067	0.110116
novel_miR_1107	0.12958	0.368229	0.122412	0	0.370206	0	0	0.78742	0.239559	0	0	0.110116
novel_miR_1108	0.12958	0	0	0	0	0	0	0.337466	0	0	0	0.440462
novel_miR_1109	0.12958	0.122743	0	0	0.185103	0	0	0.112489	0	0	0	0
novel_miR_111	0.388739	0.122743	0	0.304066	0.0925516	0	0.323705	0.449954	0.598896	1.1361	0.498134	0.330347
novel_miR_1110	0.12958	0.122743	0	0	0.185103	0	0	0.112489	0	0	0	0
novel_miR_1111	0	0	0.122412	0	0.370206	0.162644	0	0	0	0.189351	0	0
novel_miR_1112	0	0.368229	0	0	0.185103	0	0	0.112489	0.359338	0.0946753	0	0
novel_miR_1113	0.647898	0.613715	1.9586	1.8244	0.925516	0.487933	1.13297	1.91231	0.359338	0.378701	1.74347	2.0922
novel_miR_1114	0	0.490972	0.244825	0	0	0.162644	0.161852	0.449954	0.359338	0.378701	0.3736	0.770809
novel_miR_1115	0.12958	0.490972	0.122412	0.709488	0	0	0.161852	0.562443	0.119779	0.189351	0.249067	0.110116
novel_miR_1116	0	0	0	0	0	0	0.161852	0.112489	0	0	0.249067	0
novel_miR_1117	0	0	0.244825	0	0.0925516	0.162644	0	0	0	0.284026	0	0.220231
novel_miR_1118	0.518318	0	0.244825	0.405422	0.277655	0	0.161852	0.224977	0.119779	0.0946753	0.249067	0
novel_miR_1119	0.12958	0.245486	0.244825	0.405422	0	0.325289	0	0.112489	0	0.378701	0	0
novel_miR_112	0	0	0.122412	0	0	0	0	0	0	0	0	0
novel_miR_1120	0	0	0	0.202711	0	0	0	0.112489	0	0	0.622667	0.110116
novel_miR_1121	0	0.122743	0	0.202711	0	0	0	0	0	0.0946753	0	0
novel_miR_1122	0	0.122743	0	0.202711	0	0	0	0	0	0.0946753	0	0
novel_miR_1123	0	0	0	0.304066	0	0	0	0	0	0	0	0
novel_miR_1124	0.12958	0	0.122412	0	0.0925516	0.487933	0.161852	0	0.119779	0	0	0.110116
novel_miR_1125	0	0	0	0	0	0.162644	0	0	0	0	0	0
novel_miR_1126	0	0	0.122412	0	0	0	0	0	0	0	0	0.110116
novel_miR_1127	1.94369	7.11909	3.91719	7.5003	5.27544	10.4092	3.88445	5.62443	2.75492	5.77519	2.36613	4.29451
novel_miR_1128	0	2.70034	0.612061	0.506777	0	0.650578	0	0	0	0	0	0
novel_miR_1129	0	0.245486	0.122412	0	0	0.162644	0	0	0	0	0	0
novel_miR_113	0.259159	0	0.122412	0.101355	0.277655	0.162644	0.323705	0.224977	0.119779	0	0	0.110116
novel_miR_1130	0	0	0.122412	0	0.277655	0.162644	0	0	0	0	0	0
novel_miR_1131	0.12958	0.122743	0	0.101355	0.0925516	0	0.323705	0.112489	0	0	0	0
novel_miR_1132	0	0	0.122412	0.101355	0.740413	0.162644	0	0.112489	0.598896	0.189351	0	0.660693
novel_miR_1133	0	0	0	0	0	0	0	0	0	0	0	0
novel_miR_1134	0.518318	0.736458	2.08101	0.405422	0.370206	0.650578	0.485557	1.23737	0.598896	0.473376	0.996267	0.770809
novel_miR_1135	0	0.122743	0.244825	0.202711	0	0.325289	0	0.112489	0.119779	0.189351	0	0
novel_miR_1136	0	0.8592	0	0	0.832964	2.9276	10.3585	0.78742	0.239559	0	0	0
novel_miR_1137	0	0	0	0	0	0.162644	0	0	0.119779	0	0	0
novel_miR_1138	0.12958	0.245486	0	0	0	0.162644	0	0	0	0	0	0
novel_miR_1139	0	0	0	0	0	0	0.161852	0	0	0.0946753	0	0
novel_miR_114	0	0.122743	0.122412	0	0.185103	0.487933	0.971114	0.224977	0.119779	0.0946753	0	0
novel_miR_1140	0	0.122743	0	0	0.185103	0.162644	0.647409	0.224977	0	0	0	0
novel_miR_1141	0	0.122743	0.244825	0.202711	0.370206	0.325289	0.971114	0.112489	0	0	0	0.220231
novel_miR_1142	0.12958	0.736458	0	0.202711	0	0	0.323705	0.112489	0	0	0	0.220231
novel_miR_1143	0.388739	0.368229	0.612061	1.01355	0.555309	1.30116	0.485557	0.674932	0.598896	0.568052	0.7472	1.10116
novel_miR_1144	0	0	0	0	0.0925516	0	0	0	0.359338	0	0.124533	0.110116
novel_miR_1145	0.259159	0.368229	0.244825	0.202711	0.277655	0.325289	0.323705	0.337466	0.359338	0.284026	0.249067	0.330347
novel_miR_1146	0.259159	0	0.122412	0.304066	0.832964	0.487933	0.485557	0.112489	0.359338	0.473376	0.498134	0.110116
novel_miR_1147	0	0	0	0	0	0	0	0	0.598896	0	0	0
novel_miR_1148	0	0	0.122412	0	0	0.162644	0	0	0	0	0	0
novel_miR_1149	0	0.736458	0	0.304066	0	0.162644	0	0	0	0	0	0
novel_miR_115	0	0	0	0	0	0	0	0	0	0	0	0
novel_miR_1150	0.259159	0.122743	0	0.101355	0	0.162644	0.161852	0.224977	0.239559	0.0946753	0.124533	0.220231
novel_miR_1151	0.12958	0.122743	0	0.304066	0.462758	0.325289	0.485557	0.337466	0	0.0946753	1.1208	0
novel_miR_1152	0	0.245486	0.122412	0.101355	0.0925516	0	0	0.112489	0	0.0946753	0.249067	0.110116
novel_miR_1153	0	0	0	0.405422	0.0925516	0.162644	0	0	0	0	0	0.330347
novel_miR_1154	0	0.368229	0.979298	0.304066	0.0925516	0	0.161852	0	0.359338	0	0.249067	0.220231
novel_miR_1155	0	0	0	0	0	0	0	0	0	0	0	0
novel_miR_1156	0	0	0	0	0	0	0	0	0.479117	0	0	0
novel_miR_1157	0	0	0	0	0	0	0	0	0.239559	0.0946753	0	0.110116
novel_miR_1158	0.12958	0.122743	0	0	0.185103	0.162644	0	0	0	0.189351	0.3736	0
novel_miR_1159	0.12958	0.368229	0	0.101355	0.0925516	0.162644	0.161852	0.337466	0.359338	0.189351	0	0.330347
novel_miR_116	0	0	0	0	0	0	0	0	0	0	0	0
novel_miR_1160	0.388739	0.122743	0.122412	0.101355	0	0	0.485557	0	0.119779	0.0946753	0.249067	0.110116
novel_miR_1161	0	0.613715	0	0	0	0.325289	0	0.112489	0	0	0	0
novel_miR_1162	0	0	0	0.101355	0	0.162644	0.971114	0.112489	0	0	0	0.110116
novel_miR_1163	0	0	0	0.101355	0	0	0	0	0	0	0	0
novel_miR_1164	0	0	0.367237	0	0	0	0	0.112489	0.119779	0.378701	0	0
novel_miR_1165	2.59159	0.613715	1.34654	1.92575	1.29572	0.650578	0.647409	1.23737	2.03625	1.42013	2.11707	2.20231
novel_miR_1166	0	0	0	0	0	0	0	0	0	0	0	0
novel_miR_1167	0.388739	0.368229	0	0	0.0925516	0	0.323705	0.112489	0.359338	0.0946753	0	0
novel_miR_1168	0	0	0	0	0	0	0	0.899909	0.119779	0	0	0
novel_miR_1169	0.259159	1.35017	0.244825	1.21627	0.185103	1.30116	0.323705	0.449954	0	0.378701	0	0.110116
novel_miR_117	1.03664	0.613715	1.46895	1.11491	1.94358	0.650578	0.809261	1.12489	1.31757	1.23078	1.61893	0.660693
novel_miR_1170	0	0	0	0	0	0	0	0	0	0	0	0
novel_miR_1171	0	0	0	0	0	0	0	0	0	0	0	0
novel_miR_1172	0	0	0.122412	0	0.0925516	0.487933	0	0.337466	0.119779	0.189351	0.249067	0
novel_miR_1173	0.12958	0	0	0.405422	0	0	0	0	0	0	0	0
novel_miR_1174	0	0	0.734474	0.101355	0	0	0.647409	0	0	0	0.124533	0
novel_miR_1175	0.259159	0.368229	0.244825	0.202711	0.277655	0.487933	0.485557	0.337466	0.359338	0.378701	0.249067	0.330347
novel_miR_1176	0	0.613715	0.244825	0	0	0	0	0	0	0	0.124533	0.220231
novel_miR_1177	0	0	0	0	0	0	0	0	0	0	0	0
novel_miR_1178	0.12958	0.490972	0.244825	0.405422	0.370206	0.813222	0.323705	0.449954	0.718676	0.473376	0	0.550578
novel_miR_1179	0	0.122743	0	0.304066	0	0.162644	0.161852	0.112489	0	0.0946753	0.124533	0
novel_miR_118	1.2958	0.368229	0.612061	0.709488	1.11062	0.813222	0.485557	1.34986	0.598896	0.378701	0.622667	1.76185
novel_miR_1180	0	0	0	0.202711	0	0	0.161852	0.112489	0	0	0	0
novel_miR_1181	0	0	0.122412	0	0	0	0	0.112489	0	0	0	0
novel_miR_1182	0	0.122743	0.122412	0	0.0925516	0	0	0	0	0.189351	0.124533	0
novel_miR_1183	0.12958	0.122743	0.244825	0.304066	0.277655	3.41553	5.82668	2.13728	0.838455	0	0.124533	0.110116
novel_miR_1184	0	0	0	0	0	0	0	0	0	0	0	0
novel_miR_1185	0	0.245486	0.122412	0	0.0925516	0	0	0	0	0	0	0.110116
novel_miR_1186	0	0	0.367237	0.405422	0	0.162644	0	0	0	0	0	0
novel_miR_1187	0.12958	0.122743	0	0.101355	0	0	0	0.112489	0	0	0	0
novel_miR_1188	0.907057	8.34652	3.30513	9.52741	2.22124	8.45751	4.85557	3.03719	1.31757	3.88169	0.622667	1.65173
novel_miR_1189	0	0	0.122412	0.101355	0	0	0	0.337466	0.119779	0	0	0
novel_miR_119	0	0	0	0.101355	0	0	0	0	0	0	0	0
novel_miR_1190	0	0.122743	0.122412	0.101355	0	0	0.161852	0	0.239559	0.284026	0.124533	0
novel_miR_1191	0	0	0	0.101355	0	0	0	0.449954	0	0	0	0
novel_miR_1192	0	0.122743	0	0	0.0925516	0	0.161852	0	0	0	0	0
novel_miR_1193	0.259159	0	0	0	0	0	0	0	0	0	0	0
novel_miR_1194	0	0	0	0	0	0	0.323705	0.337466	0.359338	0	0	0
novel_miR_1195	0	0	0	0	0	0	0	0	0	0	0	0
novel_miR_1196	0	0.122743	0	0	0	0	0	0	0	0	0.124533	0
novel_miR_1197	0	0.122743	0	0.202711	0.0925516	0.162644	0	0.112489	0	0.284026	0	0
novel_miR_1198	0	0	0.612061	0.202711	0	0	0	0	0	0	0.124533	0
novel_miR_1199	0	0.122743	0	0	0	0	0	0	0	0	0	0
novel_miR_12	0	0.122743	0	0	0	0	0	0	0	0.189351	0.498134	0
novel_miR_120	0	0	0	0	0	0.325289	0	0	0.239559	0.189351	0	0.330347
novel_miR_1200	0	0	0	0	0	0	0	0	0	0	0	0
novel_miR_1201	0	0.736458	0	0.101355	0	0.162644	0	0	0	0.0946753	0	0
novel_miR_1202	0	0.122743	1.10171	0.506777	0	0	0	0	0.239559	0.0946753	0.124533	0
novel_miR_1203	0	0	0	0.101355	0.0925516	0.162644	0.647409	0.224977	0	0.757402	0	0.550578
novel_miR_1204	0	0	0	0	0	0	0	0	0	0	0.124533	0
novel_miR_1205	0.12958	0.122743	0	0.101355	0.0925516	0	0.323705	0.112489	0	0	0	0
novel_miR_1206	0.12958	0.245486	0.367237	0.101355	0	0.162644	0	0	0	0	0	0
novel_miR_1207	0	0	0	0	0	0.325289	0	0.224977	0	0	0	0
novel_miR_1208	0.12958	0.122743	0.122412	0	0.555309	0	0	0	0	0	0	0
novel_miR_1209	0	0	0	0	0	0	0	0	0	0	0	0
novel_miR_121	0.388739	0.245486	0.122412	0	0.0925516	0	0.323705	0.224977	0	0.0946753	0	0
novel_miR_1210	0	0.368229	0	0.101355	0	0	0	0	0	0.0946753	0.124533	0
novel_miR_1211	1.16622	3.31406	1.10171	6.68946	0.370206	2.43967	0.323705	2.24977	0.838455	0.757402	0.249067	0.880925
novel_miR_1212	0.388739	0.122743	0.367237	0.101355	0.277655	1.13851	2.58964	0.674932	0.239559	0	0	0.110116
novel_miR_1213	0.907057	0.368229	0.122412	0.101355	0.277655	0.487933	0.323705	0.337466	0	0.757402	0.3736	0.330347
novel_miR_1214	0	0	0	0	0	0.162644	0	0	0.119779	0	0	0
novel_miR_1215	0.12958	0	0	0	0.185103	0	0.161852	0.337466	0	0	0	0
novel_miR_1216	0.12958	0.122743	0.122412	0	0.0925516	0.325289	0.323705	0	0	0.0946753	0	0.110116
novel_miR_1217	0.259159	0	0	0.101355	0	0	0.161852	0.112489	0	0	0	0
novel_miR_1218	0.259159	0.981943	0.122412	0.810844	0.832964	0.813222	2.58964	0.674932	0.718676	0.284026	0.249067	0.880925
novel_miR_1219	0	0.245486	0.244825	0	0	0.162644	0	0.224977	0	0	0	0
novel_miR_122	0	0	0	0	0	0	1.13297	0	0	0	0	0
novel_miR_1220	0	0	0.122412	0	0.0925516	0	0	0.112489	0	0.0946753	0	0.220231
novel_miR_1221	0	0	0	0	0	0	0.161852	0	0	0.0946753	0	0
novel_miR_1222	0	0.122743	0	0	0.370206	0.325289	1.61852	0.337466	0	0	0	0.330347
novel_miR_1223	0.12958	0.122743	0.244825	0.101355	0.0925516	0.162644	0.809261	0.224977	0	0.0946753	0	0.110116
novel_miR_1224	0	0	0	0.101355	0	0	0.161852	0	0	0	0	0
novel_miR_1225	0	0	0	0	0	0	1.61852	0.337466	0.239559	0	0	0
novel_miR_1226	0	0.122743	0	0.304066	0.185103	0	0	0.224977	0	0	0	0
novel_miR_1227	0	0.122743	0	0	0.0925516	0	0	0.112489	0	0.284026	0	0
novel_miR_1228	0	0.122743	0.244825	0.608133	0	0	0	0	0	0.0946753	0.124533	0
novel_miR_1229	0	0	0	0	0	0	0	0	0	0.189351	0	0
novel_miR_123	0.388739	0.122743	0	0.202711	0.185103	0	0	0.224977	0.359338	0	0.124533	0.660693
novel_miR_1230	0	0.736458	0.367237	0.405422	0.0925516	0.650578	0.323705	0.562443	0	0.378701	0	0.110116
novel_miR_1231	0	0.245486	0.244825	0.405422	0	0	0	0.337466	0	0	0.7472	0
novel_miR_1232	0	0	0	0	0	0.162644	0	0	0	0	0	0
novel_miR_1233	0	0.122743	0	0	0.185103	0.325289	0.161852	0	0	0	0.249067	0
novel_miR_1234	0.647898	1.84114	1.34654	0.202711	0.647861	0.487933	0.323705	1.12489	0.479117	1.1361	0.249067	0.99104
novel_miR_1235	0	0	0	0.101355	0	0.162644	0	0.112489	0	0	0	0
novel_miR_1236	0	0	0.367237	0	0.185103	0.487933	0.323705	0.224977	0.119779	0	0	0
novel_miR_1237	0	0.613715	0	0	0.185103	0.325289	0.161852	0	0	0.378701	0	0.220231
novel_miR_1238	0	0.368229	0.122412	0	0	0	0.323705	0	0	0	0	0.220231
novel_miR_1239	0	0	0	0.608133	0.0925516	0.162644	0.485557	0	0.119779	0	0	0.110116
novel_miR_124	0	0	0	0.101355	0.0925516	0	0.323705	0.112489	0	0.189351	0	0
novel_miR_1240	0	0.490972	0.367237	0.709488	0.647861	0.487933	0.323705	0.224977	0.119779	0.284026	0.3736	0
novel_miR_1241	0.647898	1.10469	0.489649	0.101355	1.29572	0.325289	0.485557	0.562443	0.239559	0.757402	0.622667	0.220231
novel_miR_1242	0	0	0	0	0	0	0	0	0	0	0	0
novel_miR_1243	0.259159	0.368229	0.244825	0.202711	0.277655	0.487933	0.485557	0.337466	0.359338	0.284026	0.249067	0.330347
novel_miR_1244	0	0	0	0	0	0.487933	0	0	0	0	0	0
novel_miR_1245	0.12958	0.981943	0.612061	0.608133	0.925516	0.975867	0.161852	0.674932	0.479117	0.757402	0.7472	0.440462
novel_miR_1246	1.16622	1.59566	2.08101	0.608133	0.925516	1.13851	0.323705	1.57484	0.838455	1.5148	1.61893	3.19335
novel_miR_1247	0.647898	2.45486	1.22412	3.6488	1.48083	3.09024	0.485557	2.13728	1.67691	9.9409	4.1096	1.4315
novel_miR_1248	0	0	0	0.202711	0.185103	0	0	0.337466	0	0	0	0
novel_miR_1249	0.518318	0	0.489649	0.202711	0.0925516	0.487933	1.29482	0.562443	0.479117	0	0.498134	0.110116
novel_miR_125	0	0	0	0.101355	0	0	0	0	0	0.0946753	0	0
novel_miR_1250	0.259159	0	0.244825	0	0.0925516	0.325289	0.161852	0.224977	0.239559	0.378701	0	0.110116
novel_miR_1251	0	0	0	0	0.0925516	0	0	0	0	0	0	0
novel_miR_1252	0	0	0.244825	0	0	0	0.485557	0	0	0	0	0
novel_miR_1253	0	0	0.244825	0	0	0	0.485557	0	0	0	0	0
novel_miR_1254	0	0.245486	0	0.101355	0	0.162644	0.485557	0.224977	0.119779	0	0	0
novel_miR_1255	0	0	0	0.202711	0.185103	0.650578	0	0	0	0	0	0
novel_miR_1256	0	0.245486	0	0	0.0925516	0	0.323705	0	0	0	0	0
novel_miR_1257	0	0	0	0.506777	0.185103	0	0.161852	0	0	0.0946753	0	0.110116
novel_miR_1258	0	1.22743	0.122412	1.41898	0.370206	0.650578	0	0.337466	0.359338	0.757402	1.36987	0.550578
novel_miR_1259	0.12958	0	0.244825	0	0.370206	0.162644	0.323705	0.224977	0	0	0	0
novel_miR_126	0	0.613715	0.122412	0.405422	0.0925516	0.325289	0	0.112489	0	0.0946753	0	0.880925
novel_miR_1260	0	0	0	0	0	0	1.45667	0	0	0	0	0
novel_miR_1261	0	0	0	0	0	0	0	0.337466	0	0	0	0
novel_miR_1262	3.36907	4.296	3.18272	3.34473	3.51696	4.55405	3.07519	3.71212	2.75492	4.73376	2.73973	4.40462
novel_miR_1263	3.36907	4.296	3.18272	3.34473	3.51696	4.55405	3.07519	3.71212	2.75492	4.73376	2.73973	4.40462
novel_miR_1264	0.259159	0.490972	0.489649	0	0.647861	0.487933	0.323705	0.562443	0.239559	0.189351	0.249067	1.32139
novel_miR_1265	0	0.122743	0	0.304066	0	0.325289	0.161852	0.112489	0	0.0946753	0.124533	0.220231
novel_miR_1266	0.12958	0	0.244825	0.101355	0.185103	0.162644	1.13297	0.224977	0.119779	0.0946753	0	0.110116
novel_miR_1267	0	0.122743	0.122412	0	0.185103	0	0	0	0	0	0	0
novel_miR_1268	0.12958	0.122743	0.122412	0	0.185103	0	0.161852	0	0	0.0946753	0.249067	0.220231
novel_miR_1269	0.12958	1.22743	0.734474	0.912199	1.57338	2.9276	7.28335	1.46235	1.91647	0.852077	0.249067	0.880925
novel_miR_127	0	0	0	0	0	0.162644	0	0	0.479117	0	0	0
novel_miR_1270	0	0.368229	0.244825	0.506777	0.185103	0.162644	0.809261	0.112489	0	0.473376	0	0.330347
novel_miR_1271	0.12958	0	0	0.405422	0	0	0	0.562443	0	0	0	0
novel_miR_1272	0	0.122743	0.122412	0.202711	0	0.487933	0.161852	0.224977	0	0.189351	0	0
novel_miR_1273	0	0.122743	0.122412	0.101355	0	0.162644	0.323705	0	0	0	0.249067	0
novel_miR_1274	0.12958	0.490972	0.122412	0	0	0.975867	0	0	0	0.662727	0.124533	0.220231
novel_miR_1275	0	0	0	0.101355	0.0925516	0.162644	0.323705	0	0	0.0946753	0	0.220231
novel_miR_1276	0	0.368229	0.367237	0.202711	0.462758	2.43967	4.04631	0.674932	0.598896	0.0946753	0.124533	0.110116
novel_miR_1277	0	0.368229	0.367237	0.202711	0.462758	2.43967	4.04631	0.674932	0.598896	0.0946753	0.124533	0.110116
novel_miR_1278	0.259159	1.35017	0.856886	0.608133	0.277655	0.650578	0.161852	0.449954	0.119779	1.23078	0.622667	0.660693
novel_miR_1279	0.12958	0.122743	0.367237	0	0.185103	0	0.647409	0.224977	0	0	0	0.110116
novel_miR_128	0.12958	0.613715	0	0.101355	0.277655	0.650578	0.971114	0.337466	0	0	0	0.110116
novel_miR_1280	3.36907	21.6028	9.18092	23.7172	6.38606	28.1375	14.0811	8.99909	3.71316	8.52077	2.36613	4.62485
novel_miR_1281	3.36907	21.6028	9.18092	23.7172	6.38606	28.1375	14.0811	8.99909	3.71316	8.52077	2.36613	4.62485
novel_miR_1282	0	0.122743	0.367237	0	0	0.650578	0.323705	0	0	0	0	0
novel_miR_1283	0	0	0	0	0	0.813222	0.323705	0.337466	0	0.189351	0	0
novel_miR_1284	0	0	0	0	0	0	0	0.112489	0	0	0	0
novel_miR_1285	0	0	0	0	0	0	0	0.112489	0	0	0	0
novel_miR_1286	0.388739	0.981943	2.81548	0.304066	1.85103	0.325289	0.323705	1.0124	1.31757	1.32545	1.24533	1.54162
novel_miR_1287	0	0	0	0	0	0	0	0	0	0	0	0
novel_miR_1288	0.777477	3.68229	1.71377	3.85151	1.20317	2.9276	0.485557	0.674932	0.718676	3.59766	1.4944	1.32139
novel_miR_1289	0.259159	0.122743	0.244825	0	0.462758	0.162644	0.323705	0.112489	0	0.0946753	0.124533	0
novel_miR_129	0	0	0	0	0	0	0	0.562443	0	0	0	0
novel_miR_1290	0	0	0	0	0	0	0	0	0	2.74558	0	0
novel_miR_1291	0	0.122743	0	0	0	0	0	0	0	0	0	0.440462
novel_miR_1292	0	0.245486	0	0	0.185103	0	0.161852	0	0	0.0946753	0	0
novel_miR_1293	0.259159	2.82309	0.489649	1.01355	0.0925516	0.975867	0.485557	0.112489	0.119779	0	0	0.550578
novel_miR_1294	0	0	0	0	0	0	0	0	0	0	0	0
novel_miR_1295	0.259159	0.490972	0.244825	0.506777	0.370206	0.650578	1.61852	0.224977	0.119779	0	0	0.110116
novel_miR_1296	0	0	0	0	0	0.162644	0	0	0	0.0946753	0	0.110116
novel_miR_1297	0.518318	4.78697	2.08101	3.24337	1.20317	3.41553	1.61852	1.46235	0.598896	2.84026	1.4944	1.10116
novel_miR_1298	0	0.122743	0	0.101355	0	0	0.161852	0	0	0	0	0
novel_miR_1299	0	0	0	0	0	0	0	0	0	0.378701	0	0
novel_miR_13	0.12958	0.122743	0	0.101355	0.0925516	0	0	0	0.359338	0.0946753	0.124533	0
novel_miR_130	0	0	0	0.202711	0	0	0	0	0	0	0	0
novel_miR_1300	0.259159	0.490972	0.612061	0.405422	0.740413	1.13851	3.88445	0.337466	0.239559	0	0	0.220231
novel_miR_1301	0.259159	0.490972	0.612061	0.405422	0.740413	1.13851	3.88445	0.337466	0.239559	0	0	0.220231
novel_miR_1302	0	0	0	0	0.277655	0	0.161852	0	0	0	0.124533	0
novel_miR_1303	0.259159	0.245486	0.244825	0.405422	0.370206	0.650578	1.94223	0.449954	0.119779	0.189351	0.124533	0.550578
novel_miR_1304	0	0	0	0	0	0	0	0	0.119779	0	0.124533	0
novel_miR_1305	0.12958	0	0	0.405422	0.185103	0.162644	0.485557	0	0.598896	0.662727	0.124533	0.110116
novel_miR_1306	0	0	0	0	0	0	0.161852	0	0	0	0	0
novel_miR_1307	0	0	0	0.304066	0.0925516	0.162644	0.485557	0	0	0	0	0
novel_miR_1308	0	0	0	0.405422	0	0	0.809261	0	0	0	0	0
novel_miR_1309	0	0	0	0.101355	0.185103	0	0	0.224977	0.239559	0	0.124533	0
novel_miR_131	0	0.122743	0	0.405422	0	0.162644	0	0	0	0.189351	0	0
novel_miR_1310	0	0	0	0	0	0	0	0	0.239559	0.0946753	0	0.220231
novel_miR_1311	0	0	0	0	0.0925516	0	0	0	0	0	0	0
novel_miR_1312	0	0	0.489649	0	0	0	0	0	0	0	0	0
novel_miR_1313	0	0	0	0	0.185103	0	0.485557	0	0	0	0	0
novel_miR_1314	2.33243	4.90972	3.42754	1.31762	2.684	3.90347	2.91334	3.9371	2.27581	3.31363	2.73973	2.53266
novel_miR_1315	0	0	0	0	0	0.162644	0	0	0	0.0946753	0.249067	0.110116
novel_miR_1316	0	0.613715	0	0.202711	0	0.325289	0	0	0	0	0	0
novel_miR_1317	0.388739	0.490972	0.367237	0.506777	0.925516	0.162644	0.647409	0.112489	1.07801	0.662727	0.871734	1.21127
novel_miR_1318	0	0.122743	0	0	0	0	0	0	0	0	0	0
novel_miR_1319	0.259159	1.35017	0.367237	1.01355	0.925516	2.11438	2.75149	0.449954	1.07801	0.378701	0.3736	0.550578
novel_miR_132	0	0.368229	0	0	0.0925516	0	0.971114	0.112489	0	0	0	0
novel_miR_1320	0.12958	0	0	0.405422	0.0925516	0	0.323705	0.112489	0	0.378701	0	0
novel_miR_1321	0	0	0.489649	0	0.0925516	0	0	0	0	0	0	0
novel_miR_1322	0	0.122743	0.122412	0.810844	0.0925516	0.325289	0	0	0	1.04143	0	0.330347
novel_miR_1323	0	0	0	0	0	0	0	0	0	0	0	0
novel_miR_1324	0	0	0	0	0.0925516	0.325289	0.323705	0.449954	0.239559	0	0.124533	0
novel_miR_1325	0	0.613715	0	0.202711	0.0925516	0.975867	2.91334	0.337466	0	0	0	0.110116
novel_miR_1326	0.388739	1.35017	1.10171	3.6488	0.832964	1.13851	0.161852	0.337466	0.119779	1.98818	1.24533	0.550578
novel_miR_1327	0	0	0.122412	0	0	0.325289	0	0	0	0	0.124533	0.330347
novel_miR_1328	1.42537	0.736458	0.979298	0.608133	1.66593	1.62644	2.75149	1.23737	1.31757	0.378701	0.124533	1.4315
novel_miR_1329	0	0	0	0	0	0	0	0.224977	0	0	0	0
novel_miR_133	0	0	0	0	0	0	0.323705	0.112489	0.119779	0	0	0
novel_miR_1330	0.518318	0.490972	0.856886	0.608133	1.29572	0.813222	0.323705	0.78742	1.07801	1.5148	1.4944	0.440462
novel_miR_1331	0	0	0	0	0.277655	0	0	0	0	0.0946753	0.3736	0
novel_miR_1332	0	0	0	0	0	0.162644	0.323705	0	0	0	0	0
novel_miR_1333	3.49865	12.2743	10.0378	8.20979	5.64565	22.6076	15.8615	4.49954	1.67691	4.07104	5.47947	2.86301
novel_miR_1334	0	0	0	0.101355	0.0925516	0.162644	0	0	0	0.0946753	0	0.110116
novel_miR_1335	11.9213	11.4151	13.0981	11.5545	13.6976	9.92131	13.2719	13.0487	12.0977	15.3374	11.0835	15.3061
novel_miR_1336	1.03664	1.84114	0.244825	1.72304	0.555309	1.4638	0.647409	0.674932	0.119779	0.852077	0.498134	0
novel_miR_1337	0	0.122743	0	0	0	0.162644	0	0.112489	0	0.189351	0	0
novel_miR_1338	0.518318	0	0	0	0	0	0	0	0	0	0.124533	0
novel_miR_1339	0.259159	0.368229	0.367237	0.608133	0.740413	1.13851	2.42778	0.224977	0.239559	0.662727	0.249067	0.110116
novel_miR_134	0	0	0	0	0	0	0	0	0	0.189351	0	0
novel_miR_1340	1.16622	0.368229	0.612061	0.304066	0.370206	0.325289	0.647409	0.674932	1.07801	0.568052	0.622667	0.550578
novel_miR_1341	0.12958	0	0	0.101355	0.370206	0	0.161852	0.449954	0	0	0	0
novel_miR_1342	0.518318	0.122743	0.122412	0.202711	0.0925516	0.162644	0	0.112489	0.598896	0.946753	0.249067	0.220231
novel_miR_1343	0.12958	0	0.244825	0	0	0.162644	0	0.112489	0.119779	0	0	0
novel_miR_1344	0	0	0	0	0	0.162644	0	0	0	0	0	0
novel_miR_1345	0.12958	0.490972	0.244825	1.11491	0.462758	0.813222	0.161852	0.224977	0.119779	0.378701	0	0
novel_miR_1346	0	0	0	0	0	0	0.323705	0	0	0	0	0
novel_miR_1347	0	0	0	0	0	0	0.323705	0	0	0	0	0
novel_miR_1348	0.518318	0.490972	0.489649	0.608133	0.925516	0.325289	0.161852	0.562443	0.119779	0.757402	0.124533	0.330347
novel_miR_1349	0	0	0	0.304066	0.185103	0	0.323705	0	0	0	0	0
novel_miR_135	0	0	0	0	0	0	0	0	0	0	0.249067	0
novel_miR_1350	0	0.368229	0	0	0	0	0	0	0	0	0	0
novel_miR_1351	0	0.368229	0	0	0.370206	0	0.971114	0	0	0	0	0
novel_miR_1352	0.259159	0.613715	0.244825	0.810844	0.277655	0.487933	0.161852	0.674932	1.07801	0.946753	0.124533	0.550578
novel_miR_1353	0.12958	0.122743	0.122412	0.810844	0.647861	1.13851	1.29482	0.224977	0.239559	0.189351	0.249067	0.440462
novel_miR_1354	0	0	0	0	0	0	0	0	0	0	0	0.330347
novel_miR_1355	0.518318	0	0	0	0	0	0	0	0	0	0	0.110116
novel_miR_1356	0	0.245486	0	0	0.185103	0.162644	0	0	0	0	0	0
novel_miR_1357	0	0	0	0	0	0	0.161852	0	0.119779	0	0	0
novel_miR_1358	4.27612	9.32846	6.48785	12.9735	5.09034	10.084	2.42778	8.99909	3.23404	9.84623	3.11334	6.05636
novel_miR_1359	0.518318	0.8592	0.734474	0.608133	0.185103	0.813222	0	0.449954	0.359338	0.568052	0	0.220231
novel_miR_136	0.12958	0.245486	0.122412	0	0.370206	0.487933	0	0	0.239559	0	0.3736	0.440462
novel_miR_1360	0	0	0	0	0.0925516	0	0	0	0	0	0	0
novel_miR_1361	0	0	0	0	0.0925516	0	0	0	0	0.284026	0.124533	0
novel_miR_1362	1.2958	1.22743	0.856886	1.01355	1.01807	1.30116	4.37001	2.24977	1.43735	0.378701	0.3736	0.330347
[truncated: 1,752 more rows]
