# Supplementary material for: Identification of the lncRNA–miRNA‒mRNA regulatory network for middle cerebral artery occlusion-induced ischemic stroke
Source: Front Genet. 2023 May 9;14:1169190. doi: 10.3389/fgene.2023.1169190 (PMC10203218; doi:10.3389/fgene.2023.1169190)
Supplement: Supplementary file 2 [file Table2.XLS]

#ID	Symbol	3h_1	3h_2	3h_3	6h_1	6h_2	6h_3	12h_1	12h_2	12h_3	CON_1	CON_2	CON_3
MSTRG.156206.18	MSTRG.156206.18	0.000163	0	0	0	0.003134	0	0	0	0.107926	0.207924	0	0
MSTRG.47142.1	MSTRG.47142.1	0	0.016301	0.256605	0	0.087597	0	0	0.136112	0.078688	0.028135	0	0.023951
MSTRG.373298.7	MSTRG.373298.7	0	0.047059	0	0.061931	0.150781	0.087399	0	0	0	0.171451	0.108686	0
MSTRG.373298.3	MSTRG.373298.3	0.131253	0	0.025031	0.010001	0	0.005484	0.034792	0.002918	0	0.013696	0.051778	0.188731
MSTRG.373298.2	MSTRG.373298.2	0	0.044293	0	0	0.101967	0.039348	0	0.003392	0.021867	0	0	0
MSTRG.28012.1	MSTRG.28012.1	0.015581	0.061545	0.067546	0.051699	0	0.012853	0.039204	0.101567	0.011423	0.179524	0	0
MSTRG.355737.4	MSTRG.355737.4	0.015375	0	0	0	0	0.103019	0.076626	0.076642	0.075393	0	0	0
MSTRG.298543.8	MSTRG.298543.8	0.123761	0	0	0.042917	0	0	0.021818	0.077988	0.196943	0.265597	0.20824	0.114159
MSTRG.239462.1	MSTRG.239462.1	0.438294	0.169173	0.127449	0.217626	0.048545	0	0	0.006061	0	0.047179	0.03983	0.051305
MSTRG.155744.1	MSTRG.155744.1	0	0	0	0	0	0	0	0	0	0	0	0
MSTRG.98313.2	MSTRG.98313.2	0	0	0	0	0	0	0	0	0	0	0	0
MSTRG.202131.1	MSTRG.202131.1	0	0	0	0	0	0	0	0	0	0	6.562446	0
MSTRG.319098.1	MSTRG.319098.1	0	0	0.051902	0.08502	0.060789	0	0.034684	0	0.048495	0.031059	0	0
MSTRG.213349.11	MSTRG.213349.11	0.133066	0	0	0	0.250577	0.12868	0.143395	0	0	0	0	0
MSTRG.213349.10	MSTRG.213349.10	0	0	0	0	0	0	0.101573	0	0	0	0	0
MSTRG.213349.12	MSTRG.213349.12	0	0	0	0	0	0	0	0	0	0.356556	0.320806	0
MSTRG.237809.1	MSTRG.237809.1	0.047054	0.016808	0.01718	0.008696	0	0.135787	0	0	0	0.041018	0	0.054562
MSTRG.373298.6	MSTRG.373298.6	0	0	0	0	0	0.00556	0.0279	0.372604	0	0	0	0
MSTRG.206205.1	MSTRG.206205.1	0	0.011042	0.085053	0.080067	0.037723	0	0.074924	0.054708	0.025227	0.039401	0	0.052314
MSTRG.19157.7	MSTRG.19157.7	0	0	0	0	0	0.02312	0.144045	0.0121	0.010843	0	0.039036	0
MSTRG.19157.9	MSTRG.19157.9	0	0.000408	0.16208	0.001555	0.010295	0.091686	0.161099	0.002602	0.002843	0.011635	0	0.144621
MSTRG.223108.2	MSTRG.223108.2	0	0	0	0	0	0	0	0.185947	0	0	0	0
MSTRG.251640.1	MSTRG.251640.1	0.108373	0.023349	0.033422	0.124525	0.058588	0.371142	0.029519	0.026989	0.024321	0	0.012304	0.103917
MSTRG.155664.31	MSTRG.155664.31	0	0	0	0	0	0	0	0	0	0	0	0
MSTRG.53360.1	MSTRG.53360.1	0.04803	0	0	0.000826	0.482177	0	0	0	0.675521	0	0	0
MSTRG.53360.3	MSTRG.53360.3	0	0.081808	0.000192	0.483576	0	0	0	0.172779	0	0	0	0.604433
MSTRG.53360.4	MSTRG.53360.4	0.056781	0	0.416758	0	0	0.179859	0.335751	0.005111	0	0.160676	0.135297	0.005831
MSTRG.53360.7	MSTRG.53360.7	0	0.225158	0	0	0	0	0.007363	0.095581	0	0	0	0.002091
MSTRG.53360.8	MSTRG.53360.8	0.257622	0.054829	0	0	0	0.177413	0	0.05428	0	0.055251	0.102155	0
MSTRG.259268.2	MSTRG.259268.2	0.041451	0.006651	0.052358	0.038991	0.032811	0.100774	0.028001	0.038103	0.063816	0.007508	0.016225	0.023676
MSTRG.232751.2	MSTRG.232751.2	0	0	0.73087	0	0	0.734668	0	0	0	0.351734	0.037339	0
MSTRG.218726.2	MSTRG.218726.2	0.075268	0.10051	0.051228	0.109641	0.003782	0.125813	0.033048	1.00E-06	0.045508	0.208713	0.173568	0.208617
MSTRG.97234.4	MSTRG.97234.4	0	0.194981	0	0.14945	0.083847	0.041008	0.134506	0	0	0	0	0
MSTRG.246606.40	MSTRG.246606.40	0	0	0	0	0	0	0	0	0.359473	0	0	0.046345
MSTRG.246606.46	MSTRG.246606.46	0	0	0	0.154112	0	0	0	0	0	0.089432	0	0
MSTRG.246606.45	MSTRG.246606.45	0	0.113347	0	0.101101	0	0.077943	0	0	0.000988	0	0	0
MSTRG.107018.6	MSTRG.107018.6	0.083461	0	0	0	0	0	0	0.03954	0.100718	0.02848	0	0.062442
MSTRG.159917.3	MSTRG.159917.3	0	0.213969	0	0	0	0	0	0	0	0	0	0
MSTRG.317827.1	MSTRG.317827.1	0	0.044878	0.020309	0.043327	0	0.07765	0.019135	0.179915	0.105831	0.040769	0.028	0.010613
MSTRG.195623.55	MSTRG.195623.55	0	0	0	0	0	0	0	0	0	0	0	0
MSTRG.251669.1	MSTRG.251669.1	0	0	0.335393	0	0	0	0.27697	0	0	0	0	0
MSTRG.245839.2	MSTRG.245839.2	0.134583	0.147354	0.263997	0.105401	0.184574	0.131959	0.503351	0.205113	0	0.106417	0.225758	0.106237
MSTRG.311087.6	MSTRG.311087.6	379.224243	434.325073	34.982853	388.609161	42.78199	540.104919	561.830994	1364.802979	55.523125	167.529861	176.389069	332.548126
MSTRG.311087.2	MSTRG.311087.2	0	0	73.238022	0	0.014774	0	0	0	1.624531	0	0	0
MSTRG.263200.1	MSTRG.263200.1	0	0	0	0	0	0	0	0	0	0.204705	0	0
MSTRG.280429.124	MSTRG.280429.124	0	0	0	0	0	0.09365	0.009138	0.022421	0	0.065734	0	0.204186
MSTRG.67513.128	MSTRG.67513.128	0	0.275635	0	0.084807	0	0	0	0.077405	0	0	0.009444	0
MSTRG.18276.18	MSTRG.18276.18	0	0	0	0	0	0	0	0	0	0.073651	0	0
MSTRG.18276.19	MSTRG.18276.19	0	0.08076	0.148134	0	0.009282	0	0	0	0.005442	0	0	0
MSTRG.18276.15	MSTRG.18276.15	0.016628	0	0	0.001476	0.007032	0.241364	0.011307	0.002277	0.018061	0.00989	0.010176	0.019228
MSTRG.18276.10	MSTRG.18276.10	0	0	1.80E-05	0	0	0	0.186361	0	0.036417	0.004344	0	0
MSTRG.240217.2	MSTRG.240217.2	0.026692	0.323465	0.062071	0	0	0	0	0	0	0.087864	0	0.020764
MSTRG.103010.3	MSTRG.103010.3	0	0	0.059634	0	0	0.131956	0	0	0.162495	0	0	0
MSTRG.333135.1	MSTRG.333135.1	0.098977	0.097134	0.126424	0.122237	0.02259	0.046632	0.070632	0.020015	0.013603	0.016434	0.014069	0.026848
MSTRG.333135.5	MSTRG.333135.5	0.173299	7.00E-05	0.035775	0.080616	0	0.190834	0.105307	0.105274	0.009445	3.50E-05	0	0
MSTRG.63137.14	MSTRG.63137.14	0	0	0	0	0	0	0	0	0	0	0	0
MSTRG.63137.13	MSTRG.63137.13	0	0	0	0	0	0.659768	0	0	0	0	0	0
MSTRG.381136.5	MSTRG.381136.5	0	0.319013	0	0	0	0	0	7.021662	0.000209	0.061043	0	1.00E-06
MSTRG.381136.4	MSTRG.381136.4	0	0	0	0	0	0	0	0	0	0	0	4.630302
MSTRG.381136.7	MSTRG.381136.7	1.603328	0	0	0	0	0	0	0	0.002062	0.046471	0	0
MSTRG.381136.6	MSTRG.381136.6	0	0	0	0	0	0	0	0	0	4.065137	5.087764	0.633417
MSTRG.381136.1	MSTRG.381136.1	0.092009	0	0.0255	0.902521	2.00E-05	1.480094	1.429019	0	0	0	1.60E-05	0.006434
MSTRG.381136.3	MSTRG.381136.3	0.006351	0.07088	2.371898	0	0.054678	0	0.007278	0.147254	0.057638	0.03427	0.056999	0
MSTRG.381136.2	MSTRG.381136.2	0	0.015104	0.012712	0	1.40E-05	0	0.001258	0.57268	0.02766	0.002117	4.00E-06	0.016835
MSTRG.348774.2	MSTRG.348774.2	0	0.039716	0.084029	0.022824	0	0.049192	0.012084	0.015621	0	0	0	0
MSTRG.348774.1	MSTRG.348774.1	0	0	0	0.037176	0	0	0	0.019954	0	0	0.026139	0
MSTRG.336482.17	MSTRG.336482.17	0	0	0	0	0.118754	0.021179	0	0.030393	0.254177	0.042427	0.006591	0.28867
MSTRG.127150.1	MSTRG.127150.1	0.040855	0	0	0	0	0	0	0.117385	0	0	0.112128	0.017462
MSTRG.241032.31	MSTRG.241032.31	0.305378	0.313969	1.407172	0.042497	0.021957	0	0.174544	1.139179	0.221283	0.39122	0.043153	0.057922
MSTRG.257506.1	MSTRG.257506.1	0	0.328461	0	0	0	0	0	0	0	0	0	0
MSTRG.313369.2	MSTRG.313369.2	0.069258	0.093944	0.043487	0.050459	0.026972	0	0.020433	0.031305	0	0.300858	0.274517	0.059848
MSTRG.25913.1	MSTRG.25913.1	0	0	0	0	0	0	0	0	0	0	0.236144	0
MSTRG.263190.4	MSTRG.263190.4	0.197782	0.344029	0	0	0.243461	0.392332	0.002518	0.127921	0	0.412309	0.05995	0.75574
MSTRG.161779.51	MSTRG.161779.51	0.100796	0.046181	0.172593	0.066398	0.013838	0.09231	0.019942	0	0	0.073843	0	0.096279
MSTRG.305057.18	MSTRG.305057.18	0	0	0	0	0	0	0	0	0	0	0	0
MSTRG.305057.17	MSTRG.305057.17	0	0	0	0	0	0	0	0	0	0	0	0.784377
MSTRG.34860.52	MSTRG.34860.52	0.25911	0.057042	0.256073	0.259269	0	0.114236	0.253504	0	0.218732	0	0.16868	0
MSTRG.65401.6	MSTRG.65401.6	0	0	0	0.433298	0	0	0	0	0	0	0	0
MSTRG.65401.7	MSTRG.65401.7	0.201789	0.000102	0	1.00E-06	0.529086	0.000675	0.00041	0	0.000101	0	0	6.00E-05
MSTRG.65401.2	MSTRG.65401.2	0.064312	0.06514	0.306073	0	3.90E-05	0.080056	0.028906	0.443615	0.262128	0.551292	0.500614	0.038703
MSTRG.65401.3	MSTRG.65401.3	0.546803	0.279002	0	0	0.318001	0.2492	0.203678	0	0.322246	0	0	0.655422
MSTRG.165851.5	MSTRG.165851.5	0.073704	0	0.225921	0	0	0.006096	0.092415	0	0	0	0	0
MSTRG.108939.1	MSTRG.108939.1	0.065223	0.055709	0	0	0.044182	0.035461	0.015901	0.284426	0.133962	0	0	0
MSTRG.210220.2	MSTRG.210220.2	0	0.542686	0	0.002838	0	0	0.094675	0.003989	0	0.009688	0.203941	0.139153
MSTRG.210220.1	MSTRG.210220.1	0	0.077163	0.294737	0.083886	0	0.280686	0.001845	0.127598	0	0	0.000386	0.000278
MSTRG.112463.4	MSTRG.112463.4	0	0.160165	0	0	0	0	0	0	0.003611	0	0	0
MSTRG.112463.6	MSTRG.112463.6	0.006584	0.00145	0	0.003944	0.020458	0.082781	0.008184	0.001187	0.09916	0	0	0
MSTRG.112463.8	MSTRG.112463.8	0.09776	0	0	0	0	0.046737	0	0	0.218451	0	0	0
MSTRG.310546.1	MSTRG.310546.1	0	0	0	0	0	0	0	0	0	0	0	0
MSTRG.240793.10	MSTRG.240793.10	0.326493	0.046328	0.163882	0	0.230706	0	0.612102	0	0.026883	0	0	0
MSTRG.379314.19	MSTRG.379314.19	0.174855	0	0.121995	0.128955	0.265463	0	0	0.287663	0	0.097677	0	0.205214
MSTRG.178103.101	MSTRG.178103.101	0	0	5.00E-06	0.009363	0	0	0	0	0.008934	0	0	0
MSTRG.366955.52	MSTRG.366955.52	0	0	0.419658	0	0	0.102363	0	0	0	0	0	0
MSTRG.366955.51	MSTRG.366955.51	0	0	2.241206	0	0	0.025497	0	0	0	0	0.127298	0
MSTRG.173246.1	MSTRG.173246.1	0	0	0	0.002618	0	0	0.039611	0.027715	0	0.021099	0	0.082609
MSTRG.226727.24	MSTRG.226727.24	0	0	0	0	0	0	0.322855	0	0	0	0	0
MSTRG.390625.10	MSTRG.390625.10	0	0	0	0	0	0	0	0.000411	0	0	0.093854	0
MSTRG.321245.2	MSTRG.321245.2	0.051058	0.136881	0.048928	0.064448	0	0.054404	0.150994	0.096549	0.261556	0	0	0
MSTRG.271007.4	MSTRG.271007.4	0	0	0.087291	0	0.11945	0.122747	0.220246	0.084915	0	0	0	0
MSTRG.166225.4	MSTRG.166225.4	0	0	0	0	0	9.20E-05	0	0.001094	0.185709	0	3.40E-05	0.552476
MSTRG.381507.1	MSTRG.381507.1	0	0	0	0	0.103073	0	0	0.03702	0	0	0	0.024278
MSTRG.89605.2	MSTRG.89605.2	0	0	0	0	0	0	0	0	0	0.435296	0	0
MSTRG.270609.63	MSTRG.270609.63	0	0	0	0.134854	0.15414	0	0.210428	0	0	0	0	0
MSTRG.270609.65	MSTRG.270609.65	0	0	0	0	0	0	0.063522	0	0	0	0	0
MSTRG.236357.18	MSTRG.236357.18	0.050288	0	0	0	0	0.144915	0.181115	0	0	0	0	0
MSTRG.192987.2	MSTRG.192987.2	0	0	0	0	0	0	0	0	0	0	0	0
MSTRG.17141.1	MSTRG.17141.1	0.100834	0	0.018025	0	0	0	0.084234	0.075424	0.019223	0.045169	0.039762	0
MSTRG.378579.17	MSTRG.378579.17	0	0	0	0	0	0	0	0	0	0	0	0
MSTRG.12073.1	MSTRG.12073.1	0	0	0.036517	0	0	0	0	0	0	0	0	0.118371
MSTRG.50351.4	MSTRG.50351.4	0	0	0.160411	0.071736	0.516693	0.024284	0	0.085683	0	0	0.46623	0
MSTRG.309150.3	MSTRG.309150.3	0.044259	0.248356	0.065692	1.60E-05	0.032422	0	0.08139	5.10E-05	8.50E-05	0.129411	0.034542	0.148162
MSTRG.65215.18	MSTRG.65215.18	0.925808	1.609479	0	0	0	0	0	0	0	0.07714	0.058781	0
MSTRG.204821.4	MSTRG.204821.4	0	0.037537	0	0	0	0	0	0	0	0	0	0
MSTRG.204821.1	MSTRG.204821.1	0.052951	0.069649	0.012519	0.075865	0.178104	0.184397	0.003579	0.15261	0.107056	0.185511	0.065255	0.07016
MSTRG.204821.2	MSTRG.204821.2	0	0.008266	0.168602	0.012271	0.093579	0.010019	0.021618	0	0.00783	0.019876	0.010896	0
MSTRG.204821.3	MSTRG.204821.3	0.127627	0.036577	0	0	0	0.096406	0	0	0	0	0.066668	0
MSTRG.355470.29	MSTRG.355470.29	0	0	0	0.352509	0	0.007654	0.040113	0.000386	0	0	0	0
MSTRG.355470.26	MSTRG.355470.26	0	0	0	0.156576	0.05341	0	0	0	0	0	0	0
MSTRG.355470.22	MSTRG.355470.22	0.011643	0	0	0.025079	0	0	0.009248	0.010002	0	0	0.041767	0
MSTRG.355470.20	MSTRG.355470.20	0.114628	0	0	0	0	0	0	0	0	0	0.068117	0
MSTRG.355470.21	MSTRG.355470.21	0	0	0	0.25821	0.028141	0	0.007684	0	0	0	0	0
MSTRG.227846.4	MSTRG.227846.4	0.134465	0	0.106483	0	0	0.001015	0	0	0	0	0	0
MSTRG.150003.1	MSTRG.150003.1	0	0	0	0	0	0	0.051314	0	0	0	0	0
MSTRG.118844.1	MSTRG.118844.1	0	0	0.166977	0	0	0	0	0	0.21633	0.08627	0	0
MSTRG.300826.2	MSTRG.300826.2	0.095457	0.013264	0	0.025429	0	0	0.029403	0	0.085842	0.039754	0	0
MSTRG.198790.3	MSTRG.198790.3	0	0	0	0.097279	0	0.299441	0.116261	0.130962	0	0	0.109168	0
MSTRG.375937.7	MSTRG.375937.7	0	0	0	0	2.164303	0.277215	6.290802	0.962794	0	0	6.530297	1.614533
MSTRG.375937.5	MSTRG.375937.5	0	0	0	0	9.40E-05	1.498516	2.944139	2.295675	0	0	0.693709	2.75436
MSTRG.375937.9	MSTRG.375937.9	2.0058	1.106915	3.01676	2.12307	0.387041	2.840589	0.441426	0.000144	9.108228	1.251625	0.776579	0.102253
MSTRG.308929.2	MSTRG.308929.2	0	0	0.098193	0.243154	0.269775	0	0.086577	0	0	0.14337	0	0.24847
MSTRG.108029.2	MSTRG.108029.2	0	0.000731	0	3.598057	10.159387	0	0	0	0	0	0	0
MSTRG.65215.19	MSTRG.65215.19	0	0	0	1.00E-06	4.00E-06	0	0.01235	0	0	0	3.195068	0
MSTRG.136905.3	MSTRG.136905.3	0.135736	0.080659	0	0.362286	0.078203	0.040824	0	0.063487	0	0	0.030157	0
MSTRG.195487.1	MSTRG.195487.1	0	0	0	0	0	0	0	0	1.815135	0	0	0
MSTRG.196328.5	MSTRG.196328.5	0	0.157592	0.03687	0.087987	0.139495	0.138897	0	0	0.047251	0	0	0
MSTRG.371862.18	MSTRG.371862.18	0	0	0	0	0	0.001183	0	0	0	0	0	0
MSTRG.371862.19	MSTRG.371862.19	0.015838	0	0.115172	0.177709	0.010749	0.032726	0	0.064731	0.058688	0.015224	0.027552	0
MSTRG.287354.10	MSTRG.287354.10	0	0.175844	0.456374	0.22431	0.041829	0.243521	0.001625	0.004248	0	0.013354	0.017646	0.194315
MSTRG.287354.12	MSTRG.287354.12	0.100342	0.056539	0	0	0	0	0.132517	0.155204	0.056643	0.109263	0.210996	0
MSTRG.287354.13	MSTRG.287354.13	0	7.00E-06	0	0	0.068813	0	0	0	0	0	0	0
MSTRG.329389.2	MSTRG.329389.2	0	0	0	0.111664	0	0	0.046214	0.032852	0.007697	0.252249	0	0
MSTRG.195623.6	MSTRG.195623.6	0	0	0	0	0	0	0	0	0	0	0	0
MSTRG.396186.1	MSTRG.396186.1	0.004264	0.266545	0.017163	0.038895	0.178624	0	0.323394	0.102219	0.025804	0	0.233531	0.163465
MSTRG.300785.3	MSTRG.300785.3	0.021329	0	0.062631	0.026323	0.101483	0	0.089346	0.087295	0.033636	0	0.182868	0.019839
MSTRG.279452.9	MSTRG.279452.9	0	0	0.394165	0	0	0.198973	0.091482	0	0.147894	0	0.294607	0
MSTRG.279452.7	MSTRG.279452.7	0	0	0	0.062077	0.050886	0	0.029776	0.140877	0.121455	0.069326	2.00E-06	0.012039
MSTRG.4340.4	MSTRG.4340.4	0.05872	0.005942	0.026362	0.027003	0.014605	0.231251	0	0.074736	0.174376	0.02646	0.058153	0.041804
MSTRG.279452.3	MSTRG.279452.3	0.005351	0.005746	0	0.003307	0	0.001567	0.015119	0	0.044002	0	0	0
MSTRG.116528.1	MSTRG.116528.1	5.786713	3.039007	86.994553	5.141051	13.989826	2.675203	3.851158	8.371032	10.882372	4.734425	3.502952	6.485837
MSTRG.74480.5	MSTRG.74480.5	0	0	0	0	0	0	0	0	0	0	0.037961	0.107197
MSTRG.178103.105	MSTRG.178103.105	0	0	0	0	0	0	0	0	0.453882	0.005985	0	0
MSTRG.226869.3	MSTRG.226869.3	0.178772	0.021671	0.032844	0.099668	0.014692	0.443981	0.445938	0.514397	0.04182	0.047178	0.001626	0.095822
MSTRG.17037.85	MSTRG.17037.85	0	0	0	0.305392	0	0.060501	0	0	0.232083	0	0	0
MSTRG.17037.83	MSTRG.17037.83	0	0	0	0	0.155227	0	0	0	0	0	0	0
MSTRG.17037.82	MSTRG.17037.82	0	0	0	0.001525	0.006447	0.145844	0	0	0.17512	0.002682	0	0
MSTRG.206913.8	MSTRG.206913.8	0	0.116718	0	0	0	0	0.229806	0	0	0	0	0
MSTRG.257047.2	MSTRG.257047.2	0.019076	0	0	0	0.047316	0	0	0	0	0.036921	0	0.071035
MSTRG.314311.1	MSTRG.314311.1	0	0	0	0.140277	0.019621	0.031131	0.059507	0	0.070892	0.033249	0	0
MSTRG.256681.4	MSTRG.256681.4	0	0	0	0	0	0.331838	0	0	0	0	0	0
MSTRG.256681.3	MSTRG.256681.3	0	0	0	0	0	0	0	0	0	0	0	0
MSTRG.204201.2	MSTRG.204201.2	0	0	0	0	0	0	0	0	0	0.228508	0	0
MSTRG.44453.1	MSTRG.44453.1	0	0	0	0	0.083938	0.048538	0	0.068727	0.028096	0.071675	0	0
MSTRG.344408.12	MSTRG.344408.12	0	0	0	0	0	0	0	0	0	0.06925	0	0
MSTRG.283608.9	MSTRG.283608.9	0.136391	0.009182	0	0	0	0	0	0.036205	0.01102	0	0	0
MSTRG.359098.3	MSTRG.359098.3	0	0.135065	0.174307	0.367847	0.229128	0.026638	1.078492	0	0.000174	0.465106	0.006797	0.522825
MSTRG.297247.1	MSTRG.297247.1	0	0	0	0	0.058403	0.25786	0.086714	0	0	0.061689	0	0
MSTRG.359098.7	MSTRG.359098.7	0	1.351233	1.336977	2.012287	1.411399	0	0	0	1.036876	0	0	0
MSTRG.213775.2	MSTRG.213775.2	0	0	0	0	0	0	0	0	0	0	0	0.229381
MSTRG.185171.1	MSTRG.185171.1	0.122803	0.068459	0.058701	0.127325	0	0.02614	0.10989	0	0	0	0.175576	0
MSTRG.1970.8	MSTRG.1970.8	0.011082	0	0	0	0.008355	0	0.049523	0.000642	0.156238	0	0.029383	0.093562
MSTRG.1970.5	MSTRG.1970.5	0	0	0.05448	0	0	0.050959	0	0.060255	0	0	0	0
MSTRG.1970.7	MSTRG.1970.7	0	0.03868	0	0	8.90E-05	0	0	0	0	0.023477	0	0
MSTRG.125860.22	MSTRG.125860.22	0	0.128212	0	0.067548	0	0	0.702072	0.057404	0.094939	0	0	0
MSTRG.125860.27	MSTRG.125860.27	0	0.070286	0.023884	0	0	0	0	0.029807	0	0.059459	0	0.052653
MSTRG.389236.26	MSTRG.389236.26	0	0	0	0	0	0	0	0	0	0	0	0
MSTRG.40783.7	MSTRG.40783.7	0	0.676874	0.410905	0	0.153351	0.113623	0	0.053565	0.145033	0.039599	0.060603	0.202357
MSTRG.348980.241	MSTRG.348980.241	0	0	0	0	0	0	0	0	0	0	0	0
MSTRG.72918.62	MSTRG.72918.62	0.080677	0.00095	0	0	0	0	0	0	0	0	0	0
MSTRG.365756.4	MSTRG.365756.4	0.025682	0	0.064	0.082087	0	0.046397	0.03383	0.218902	0.006497	0	0	0
MSTRG.221047.1	MSTRG.221047.1	0.006996	0.044305	0.024496	0.039849	0.039915	0.005833	0.023471	0.006515	0	0.062385	0.054679	0.013142
MSTRG.117262.4	MSTRG.117262.4	0.036742	0.094486	0.065806	0.160938	0.004112	0.046283	0	0.128624	0.259711	0.116446	0.092421	0
MSTRG.117262.6	MSTRG.117262.6	0.130709	0.06795	0	0	0.001069	0.002183	0.051674	0.016502	0.031314	0.073433	0	0
MSTRG.117262.9	MSTRG.117262.9	0.015032	6.00E-06	0.007706	0.004126	0.003688	0.014766	0.001185	0.032802	0.188181	0.007109	0.006847	1.40E-05
MSTRG.197559.3	MSTRG.197559.3	0	0	0.051507	0	0	0	0	0	0.241569	0	0.191408	0
MSTRG.258402.115	MSTRG.258402.115	0	0	0	0	0	0	0	0	0	0	0.024925	0
MSTRG.258402.116	MSTRG.258402.116	0	0	0	0	0	0	0	0	0	0	0	0.18785
MSTRG.220180.6	MSTRG.220180.6	0	0.019631	0	0	0.027241	0	0.190522	0	0	0	0	0
MSTRG.7689.5	MSTRG.7689.5	0.525872	0.104095	0.620213	1.0632	1.309748	0	1.148414	1.171117	1.087497	0	0.274649	0
MSTRG.7689.4	MSTRG.7689.4	0	0.689252	0	0	0	0.548021	0	0	0	0.255067	0	0.23519
MSTRG.328279.4	MSTRG.328279.4	0.036362	0	0	0	0	0.039554	0	0.105714	0	0	0	0
MSTRG.80347.1	MSTRG.80347.1	0	0	0	0	0	0	0.008412	0	0.095213	0	0.000414	0
MSTRG.315666.3	MSTRG.315666.3	0	0	0.00026	0.033028	0	0.271716	0	0	0	0	0.069774	0
MSTRG.16768.6	MSTRG.16768.6	0	0	0	0.171388	0	0.052908	0.039187	0.221198	0.071109	0	0.271859	0.129565
MSTRG.16768.2	MSTRG.16768.2	5.10E-05	0.015105	0	3.00E-06	0	0.133094	0.00581	0	0	0	0	0
MSTRG.86459.1	MSTRG.86459.1	0	0.01494	0.017582	0.064351	0	0.160451	0.035712	0.015184	0	0	0	0.037126
MSTRG.166882.1	MSTRG.166882.1	0.059046	0	0	0.137178	0.150053	0.042846	0	0	0	0	0.06312	0.026744
MSTRG.157900.2	MSTRG.157900.2	0	0.018473	0	0.054335	0.029192	0.15676	0.199731	0.022164	0.153156	0	0	0
MSTRG.63242.4	MSTRG.63242.4	0.03274	0	0.036948	0.180444	0.028613	0.33008	0.196694	0.050354	0.310243	0.053358	0.303122	0.426125
MSTRG.228011.2	MSTRG.228011.2	0.068009	0.174648	0.243814	0	0.07283	0	0.103418	0.115664	0.074541	0.123078	0.151362	0
MSTRG.298357.4	MSTRG.298357.4	0	0.064578	0.163179	0	0	0	0	0	0	0.166589	0	0
MSTRG.401083.1	MSTRG.401083.1	0	0	0	0	0	0	0	0	0	0	0.139328	0.043455
MSTRG.397670.5	MSTRG.397670.5	0.000207	0.000233	0.126116	0	0.001386	0.000271	0	2.50E-05	0.001414	0.003322	0.003749	0.006818
MSTRG.70783.3	MSTRG.70783.3	0.065127	0.199622	0.127617	0.236787	0.220836	0.030196	0.067036	0.586283	0.280547	0.092495	0.004494	0
MSTRG.7295.2	MSTRG.7295.2	0	0.130349	0.134387	0.022472	0	0.024219	0	0	0	0	0	0.045061
MSTRG.190225.4	MSTRG.190225.4	0	0	0	0	0	0	0	0	0	0	0.189147	0.145367
MSTRG.298286.28	MSTRG.298286.28	0	0	0.11687	0	0	0	0	0	0	0	0.227175	0
MSTRG.298286.27	MSTRG.298286.27	0	0	0	0	0.137136	0.018983	0	0	0	0	0	0
MSTRG.362634.1	MSTRG.362634.1	0	0	0.343367	0.008519	0	0.003557	0	0	0	0.630097	0.197533	0
MSTRG.246606.43	MSTRG.246606.43	0	0.000963	0	0	0.169137	0.068688	0.023208	0	0.001569	0.018132	0.077075	0.011886
MSTRG.195623.53	MSTRG.195623.53	0	0	0	0.28078	0	0	0	0	0	0	0	0
MSTRG.195623.52	MSTRG.195623.52	0	0	0	10.820249	0	0	0	0	0	0	0	0
MSTRG.195623.51	MSTRG.195623.51	0	0	0	0	2.251716	0	0	0	0	0	0	0
MSTRG.195623.57	MSTRG.195623.57	0.511523	0	1.89332	2.035354	0	0.763019	0	0	0	0	6.233538	0
MSTRG.195623.56	MSTRG.195623.56	0	0	0	0	0	0	3.877868	0	0	0	0	0
MSTRG.195623.54	MSTRG.195623.54	0	0	0	0	0	0	0	0	0	2.869011	0	0
MSTRG.7183.2	MSTRG.7183.2	0.164733	0	0	0	0	0	0	0	0	0	0	0
MSTRG.7183.3	MSTRG.7183.3	0	0.024303	0.095146	0	0	0	0	0	0	0	0.028735	0
MSTRG.178103.53	MSTRG.178103.53	0.142088	0.062596	0	0	0	0	0	0	0	0.158227	0	0
MSTRG.219965.2	MSTRG.219965.2	0	0.090667	0.199356	0.126371	0.154801	0	0.060041	0.026666	0	0	0	0
MSTRG.137141.2	MSTRG.137141.2	0	0.337301	0	0	0.163064	0	0.113479	0	0	0.140644	0	1.149136
MSTRG.375507.1	MSTRG.375507.1	0	0.006094	0	0.045508	0.026396	0	0.030014	0.257265	0.047447	0	0	0
MSTRG.188699.6	MSTRG.188699.6	0	0	0	0.153023	0	0	0.1771	0	0	0.135501	0.347635	0
MSTRG.161279.25	MSTRG.161279.25	0.148543	0.053847	0.132184	0.161911	0.056973	0.12522	0.010047	0	0.012878	0.018075	0.058152	0.048341
MSTRG.68022.9	MSTRG.68022.9	0.598851	0	0	131.525742	104.306351	0	62.153473	72.83316	73.322113	0	0	51.551903
MSTRG.284104.2	MSTRG.284104.2	0.151097	0	0.183371	0.154621	0.035919	0.037555	0.049236	0	0.004021	0	0	0
MSTRG.39907.1	MSTRG.39907.1	0	0	0	0	0	0.066584	0	0	0	0.093609	0.135174	0.021575
MSTRG.330832.54	MSTRG.330832.54	0	0	0	0	0	0	0	0	0	0	0	0
MSTRG.325999.3	MSTRG.325999.3	0.05173	0.052314	1.00E-06	0.005192	0.014867	0.016158	0.050942	0.066319	0.089357	0.064347	0.036469	0.098058
MSTRG.395383.3	MSTRG.395383.3	0.638147	0.012981	0	0.006615	0.151926	0.001819	0	0.352366	2.00E-06	0.114161	0.176322	0.092965
MSTRG.151185.4	MSTRG.151185.4	0	0	0.040736	0	0	0	0	0	0	0	0	0
MSTRG.151185.3	MSTRG.151185.3	0	0	0.037348	0	0	0	0	0	0	0.096168	0.029966	0.055869
MSTRG.296702.5	MSTRG.296702.5	0	0	0.05349	0	0	0.081047	0	0	0	0	0	0.000647
MSTRG.296702.4	MSTRG.296702.4	0.019392	0.002433	0.005247	0.026021	0.162418	0	0.037248	0	0	0.004523	0.063314	0
MSTRG.296702.6	MSTRG.296702.6	0	0	0	0.068653	0.014247	0	5.60E-05	0	0.039685	0.165047	0	0.000665
MSTRG.296702.9	MSTRG.296702.9	0.007619	0	0.17601	0	0	0.006641	0	0	0	0	0	0.14359
MSTRG.296702.8	MSTRG.296702.8	0.102284	0	0	0	0.015444	0	0	0	0	0	0	0
MSTRG.93759.3	MSTRG.93759.3	0	0.032195	0.101833	0	0	0	0	0	0	0	0	0
MSTRG.9904.6	MSTRG.9904.6	0.466041	0	0.39567	4.814508	0	0.387187	0.37319	0.398196	0.375458	0	0	0
MSTRG.4341.19	MSTRG.4341.19	0	0	0	0	0	0	0	0	0	0	0	0
MSTRG.404093.3	MSTRG.404093.3	8.40E-05	0.178729	0.020829	0.02964	0	0	0.066833	0.04578	0.202927	0.028385	0.121209	0.010311
MSTRG.4341.17	MSTRG.4341.17	0	0	0	0	0	0	0	0	0	0	0	0
MSTRG.236479.1	MSTRG.236479.1	0.049303	0.133269	0.069964	0	0	0	0	0	0	0	0	0
MSTRG.69274.2	MSTRG.69274.2	0	0	0	0	0	0	0	0	0	0.191594	0	0
MSTRG.353516.2	MSTRG.353516.2	0	0	0	0	0.087118	0.073597	0.110676	0	0	0	0.036833	0
MSTRG.161279.65	MSTRG.161279.65	0	0	0.507559	0	0	0	0.371809	0	0	0	0	0.441202
MSTRG.334691.9	MSTRG.334691.9	0	0	0.162083	0	0	0	0	0	0	0	0	0
MSTRG.362057.13	MSTRG.362057.13	0	0.173735	0	0	0	0	0	0	0	0	0	0.056461
MSTRG.362057.14	MSTRG.362057.14	0	0	0	0	0	0.22827	0	0	0	0	0	0.195965
MSTRG.132095.7	MSTRG.132095.7	0.036907	0	0	0.03343	0	0	0.040968	0.14493	0.139107	0	0	0
MSTRG.71338.1	MSTRG.71338.1	0	0	0	0	0	0.015787	0	0.022108	0	0	0	0
MSTRG.126335.1	MSTRG.126335.1	0.136461	0.06939	0.114913	0.115	0.026546	0.167409	0.290074	0.085843	0.082952	0	0.114236	0.016412
MSTRG.373482.3	MSTRG.373482.3	0.018948	0.029428	0.038278	0	0	0.103407	0	0	0.007187	0.013574	0	0.031571
MSTRG.95254.9	MSTRG.95254.9	0	0.224548	0	0	0	0.147301	0.094914	0	0.078273	0.178229	0.035075	0
MSTRG.300742.1	MSTRG.300742.1	0	0	0	0.05245	0	0	0	0	0.013157	0	0	0.021362
MSTRG.127863.2	MSTRG.127863.2	0	0	0	0	0	0	0	0	0	0	0	0
MSTRG.257171.4	MSTRG.257171.4	0.235268	0.03596	0.011121	0.051895	0.073661	0.011268	0.122884	0	0	0.023101	0	0
MSTRG.98375.6	MSTRG.98375.6	0.060289	0.050938	0.039567	0.0978	0.049085	0.00895	0.016612	0.032757	0.03627	0.110432	0.056755	0.112273
MSTRG.294130.2	MSTRG.294130.2	0	0	0	0	2.235657	0	0	4.380524	0	0	4.455667	0
MSTRG.330832.52	MSTRG.330832.52	0	0	0	0	0	0	0	0	0	0	0	0
MSTRG.29111.3	MSTRG.29111.3	0.033156	0.017559	0.026206	0.061401	0.15985	0.066821	0.001825	0.054339	0.03893	0.011863	0	0.000476
MSTRG.61453.3	MSTRG.61453.3	0	0	0.209341	0	0	0	0	0.165925	0.494605	0.456896	0	0.615768
MSTRG.137739.73	MSTRG.137739.73	0	0.028284	0.0715	0.033759	0.024984	0	0.259104	0	0.02566	0.024825	0.004483	0.024931
MSTRG.188146.1	MSTRG.188146.1	0.106207	0.03363	0.056727	0	0	0	0.012098	0.019781	0	0.013222	0.133629	0
MSTRG.63969.3	MSTRG.63969.3	0	0	0	0.093472	0	0	0	0	0	0	0	0
MSTRG.73929.14	MSTRG.73929.14	0	0	0.003691	0	0.000107	0	0.116978	0.025253	0	0	0	0
MSTRG.195623.90	MSTRG.195623.90	0	0	0	0	4.471316	0	0	0	0	0	0	0.96788
MSTRG.101503.10	MSTRG.101503.10	0.000219	0	0	0	0.233416	0	0	0	0	0	0	0
MSTRG.128965.26	MSTRG.128965.26	0.24301	0	0	0	0.002533	0	0.556405	0.127897	0.006677	0	0	0.051302
MSTRG.16080.16	MSTRG.16080.16	0.39196	0	0	0	0.00065	0	0.141928	0	0.442607	0.017244	0	0.220387
MSTRG.16080.15	MSTRG.16080.15	0	0.256711	0	0	0	0	0.194858	0	0	0	0	0
MSTRG.219251.4	MSTRG.219251.4	0	0	0	0	0	0	0	0	0	0	0	0
MSTRG.219251.7	MSTRG.219251.7	0	0	0	2.36048	0	0	0	0	0	1.342379	0	0
MSTRG.404093.2	MSTRG.404093.2	0.021042	0.082035	0	0.003942	0	0	0	0	0.002693	0	0.069029	0.011236
MSTRG.140666.1	MSTRG.140666.1	0.078434	0.005461	0	0.047747	0	0.013891	0.0132	0.019122	0	0.004762	0.141821	0.033394
MSTRG.387403.1	MSTRG.387403.1	0.044847	0.06551	0.102001	0.067874	0.017018	0.052811	0	0	0	0.030079	0.079594	0.133978
MSTRG.63974.3	MSTRG.63974.3	0.08823	0.136788	0.087934	0	0.092082	0	0.179605	0.045556	0.005414	0	0.00076	0
MSTRG.227670.9	MSTRG.227670.9	0	0.003031	0.012714	0.006797	0.009847	0	0.047624	0	0.0032	0	0	0
MSTRG.227670.7	MSTRG.227670.7	0	0	0	0	0	0	0	0	0	0.061748	0.023261	0.195272
MSTRG.376064.2	MSTRG.376064.2	0	0	0	0.01547	0	0.155597	0	0.087263	0.084271	0	0.016341	0.030065
MSTRG.217254.3	MSTRG.217254.3	0	0.168766	0.108892	0.073966	0.028524	0.060764	0	0	0	0.12927	0.050535	0.056869
MSTRG.195577.105	MSTRG.195577.105	0	0	0	0	0	0	0	0	0	0	0	0
MSTRG.178103.16	MSTRG.178103.16	0	0.144828	0	0.005512	0.008166	0	0.00019	8.30E-05	0	0	0.007356	0
MSTRG.9206.1	MSTRG.9206.1	0	0	0	0.134769	0	0	0	0	0.044692	0	0	0
MSTRG.144013.2	MSTRG.144013.2	0.08405	0	0	0	0	0	0	0	0.00549	0	0	0
MSTRG.144013.3	MSTRG.144013.3	0.092765	0	0.27404	0	0	0	0	0.184414	0.199155	0	0	0
MSTRG.144013.1	MSTRG.144013.1	0.013997	0	0	0	0	0	0	0.712018	0.253041	0	0	0
MSTRG.144013.7	MSTRG.144013.7	0	0.035023	0	0	0.145107	0.063089	0.229053	0.346428	0.517092	0	0	0
MSTRG.144013.4	MSTRG.144013.4	0	0	0	0	0	0	0	0	0.104589	0.002396	0	0
MSTRG.144013.5	MSTRG.144013.5	0.003947	0.038628	0	0	0	0.369697	0	0.173596	0.023061	0.017369	0	0
MSTRG.199608.1	MSTRG.199608.1	0	0.038622	0	0	0	0	0.068873	0.423318	0.086167	0	0	0
MSTRG.227921.2	MSTRG.227921.2	0.019813	0.050461	0.026255	0	0	0	0	0	0.045376	0.035454	0	0
MSTRG.293350.1	MSTRG.293350.1	0	0	0.011736	0.027043	0	0.082883	0	0.158993	0.243129	0	0	0
MSTRG.176055.7	MSTRG.176055.7	0.000726	0.000323	0	0.0006	0.004237	0	0	0	0.413453	0.000777	0	0.001883
MSTRG.108030.6	MSTRG.108030.6	0	0	1.363562	0	0	0	0	0	0	0	0	0
MSTRG.282863.8	MSTRG.282863.8	0	0.102701	0	0	0	0.120264	0	0	0.005292	0	0	0.015832
MSTRG.282863.4	MSTRG.282863.4	0.008252	0.060639	0	0.217572	0.09122	0.174754	0	0	0	0.249069	0.399265	0
MSTRG.282863.5	MSTRG.282863.5	0.129563	0.14238	0.313452	0.094655	0.147024	0.054314	0.365455	0.590554	0.708703	0.169716	0.175461	0.361808
MSTRG.55447.3	MSTRG.55447.3	0.045413	0.04172	0.053137	0.108997	0	0.043945	0.077357	0.067491	0.110433	0.011773	0.02182	0
MSTRG.282863.3	MSTRG.282863.3	0.058909	0.220548	0.0123	0.276057	0.298205	0.014548	0.035663	0.02056	3.30E-05	0.19851	0.016942	0.142231
MSTRG.89256.1	MSTRG.89256.1	0	0	0	0.169652	0	0	0	0	0	0	0	0
MSTRG.337280.1	MSTRG.337280.1	0	0	0	0	0	0	0.033696	0.095239	0.076116	0	0.04295	0
MSTRG.256681.12	MSTRG.256681.12	0.042734	0.016744	0.171198	0.105013	0	0	0.176874	0	0	0	0.037379	0
MSTRG.89179.52	MSTRG.89179.52	0	0	0.077348	0	0.087936	1.004199	0.466627	0	0.28469	0	0.15683	0.230034
MSTRG.321811.1	MSTRG.321811.1	0.059654	0.090123	0.107788	0.038486	0.084985	0.104648	0.241605	0.18856	0.153783	0	0.068797	0.076071
MSTRG.62872.16	MSTRG.62872.16	0	0.036755	0.02148	0	0.131316	0	0.007781	0.052165	0.046929	0	0	0.003737
MSTRG.62872.15	MSTRG.62872.15	0.001617	0.059536	0.014784	0	0.072288	0.177973	0.005321	0	0	0.088	0.038668	0.075579
MSTRG.62872.14	MSTRG.62872.14	0	0	0	0.023676	0.17056	0.101285	0	0	0	0	0	0
MSTRG.62872.11	MSTRG.62872.11	0.038641	0	0	0	0.012948	0.029495	0	0	0.010474	0	0	0
MSTRG.162223.6	MSTRG.162223.6	0	0	0	0.075523	0	0.039446	0	0	0.052707	0	0.012305	0
MSTRG.219220.2	MSTRG.219220.2	0	0	0	0	0	0	0	0	0.250487	0	0	0
MSTRG.353284.4	MSTRG.353284.4	0	0	0	0.189906	0	0	0	0.020342	0.093603	0	0	0
MSTRG.109748.1	MSTRG.109748.1	0.012443	0.220933	0.104246	0	0	0.000228	0.001669	0.042869	0.101518	0.16836	0	0.186909
MSTRG.15248.3	MSTRG.15248.3	0	0	0	0	0	0	0	0	0	0	0	0.46131
MSTRG.88664.5	MSTRG.88664.5	0	0	0.199268	0	0.272821	0	0	0	0	0	0	0
MSTRG.72918.48	MSTRG.72918.48	0	0	0	0	0	0	0	0	0	0.229998	0	0
MSTRG.235055.1	MSTRG.235055.1	0	0.067917	0	0	0.030102	0.17465	0	0.060113	0	0.012666	0.025799	0.049358
MSTRG.72918.47	MSTRG.72918.47	0.278063	0	0.001862	0	0	0	0	0	0	0.479124	0	0
MSTRG.112931.2	MSTRG.112931.2	0	0	0	0.056898	0	0	0	0.023586	0	0	0.036553	0.036308
MSTRG.375945.7	MSTRG.375945.7	0.148866	0	0.126122	0	0	0	0.016485	0.0018	0.079988	0	0	0.003386
MSTRG.188181.5	MSTRG.188181.5	0.029924	0.051155	0	0.204237	0.03046	0.001121	0	0.114685	0.042328	0	0	0
MSTRG.188181.2	MSTRG.188181.2	0.05246	0	0.005073	0	0.143488	0.001942	0.303043	0	0.231711	0	0	0.000606
MSTRG.371598.21	MSTRG.371598.21	0	0	0	0	0	0	0	0	0	1.062198	0	1.656788
MSTRG.371598.25	MSTRG.371598.25	0	0	0	0	0	0	0.644129	0	0	0	0	0
MSTRG.371598.24	MSTRG.371598.24	0	0	0	0	0	0	0.91396	0	0	0	0	0
MSTRG.371598.26	MSTRG.371598.26	0.034223	0	0	0	0	0	0	1.726594	0	0	0	0
MSTRG.371598.28	MSTRG.371598.28	0	0	0.845465	0	0	0.12274	0	0	0	0	0	0
MSTRG.254940.11	MSTRG.254940.11	0.084289	0	0	0	0.033188	0.062021	0	0.008022	0.072568	0	0	0
MSTRG.254940.15	MSTRG.254940.15	0.016479	0.141529	0.011338	0	0	0.020447	0	0.036638	0.070351	0	0	0
MSTRG.41339.7	MSTRG.41339.7	0.071234	0	0	0	0	0	0	0	0	0.311336	0	0
MSTRG.34860.18	MSTRG.34860.18	0	0.030337	0	0	0	0.064834	0	0	0	0	0	0
MSTRG.195623.76	MSTRG.195623.76	0	0	0	0	0	0	0	0	0	0	0	0
MSTRG.195623.71	MSTRG.195623.71	0	0	0.023767	0	0	0	1.634888	0	0	0.001129	0	0
MSTRG.195623.73	MSTRG.195623.73	0	0	0	0	0	0	0	0	0	0	0	0
MSTRG.79955.8	MSTRG.79955.8	0	0.462457	0	0.199067	0.106199	0	0	0	0.035549	0	0.019107	0.181365
MSTRG.79955.3	MSTRG.79955.3	0	0	0.717396	0.00016	2.324511	0.881424	2.370306	0	0	0	0	0
MSTRG.56103.1	MSTRG.56103.1	0	0	0	0	0.016934	0	0	0	0	0.078739	0	0.053108
MSTRG.86979.3	MSTRG.86979.3	0	0.118201	0	0	0	0	0.012491	0	0	0	0	0
MSTRG.86979.5	MSTRG.86979.5	0	0	0	0	0.025828	0	0.051013	0.025724	0.046737	0.242774	0.048499	0
MSTRG.86979.4	MSTRG.86979.4	0	0.036036	0.014368	0	0	0	0.033057	0.000976	0.031414	0.059131	0	0.01554
MSTRG.79955.6	MSTRG.79955.6	0.590085	0	0.025035	0	0	0	0	0	0.565848	0	0	0
MSTRG.79955.4	MSTRG.79955.4	0.184329	0.227832	0	2.140039	0	0	0	0	0	0	0	0
MSTRG.190401.15	MSTRG.190401.15	0	0	0	0	0	0	0	0	0	0	0	0
MSTRG.329184.11	MSTRG.329184.11	0	0.138094	0.001334	0.001384	0	0.140631	0.093455	0.110632	0	0	0	0
MSTRG.131907.2	MSTRG.131907.2	2.00E-06	0	0	0	0	0	0.014101	0.019636	2.00E-06	0.18893	0.000605	0.109847
MSTRG.380189.2	MSTRG.380189.2	0	0	0	0	0	0	155.66153	0	0	0	0	0
MSTRG.380189.4	MSTRG.380189.4	0	0	0	0	0	0	0	0	0	0	0	0
MSTRG.380189.5	MSTRG.380189.5	0.074869	0.037073	0	0.022647	0.088742	0	0.031846	0	0.005754	0.032006	0.068789	0.05609
MSTRG.380189.6	MSTRG.380189.6	0	0	64.870651	0	0	0	0	0	0	0	0	0
MSTRG.380189.7	MSTRG.380189.7	0	4646.179199	0	0	0	0	0	0	0	0	0	0
MSTRG.198499.3	MSTRG.198499.3	0	0	0	0	0	0	0	0.087385	0	0	0.159961	0
MSTRG.214457.4	MSTRG.214457.4	0	0.039769	0	0.172334	0.161012	0.05279	0	0	0.272254	0	0.085453	0.048996
MSTRG.214457.8	MSTRG.214457.8	0	0	0	0.877234	0.336681	0.629675	0	0	0.459147	0	1.52859	0.626018
MSTRG.117775.5	MSTRG.117775.5	0	0	0	0	0	0	0	0	0	1.42615	0	0
MSTRG.336984.13	MSTRG.336984.13	0.033984	0.053013	0	0	0.092489	0	0	0	0	0	0	0.138194
MSTRG.372890.44	MSTRG.372890.44	0	0.001088	0	0.006725	0	0.001311	0	0.000265	0	0.220545	0	0.000665
MSTRG.340361.1	MSTRG.340361.1	0	0	0	0	0	0.045021	0.008098	0.049949	0.050751	0.277322	0.032169	0.100755
MSTRG.80699.4	MSTRG.80699.4	0	0	0	0	0	0	0.002708	0	0	0	0.061161	0
MSTRG.240793.5	MSTRG.240793.5	0	0	0.08485	0	0.05155	0	0.057856	0.113379	0	0	0	0
MSTRG.191431.7	MSTRG.191431.7	0.477285	0.261141	0.549454	0	0.389053	0.349903	0	0	0	0	0	0.304342
MSTRG.81745.19	MSTRG.81745.19	0.156154	0.734422	0.000705	0.191755	0.001061	0	2.960878	0.756188	0	0.383017	1.848997	0.015609
MSTRG.81745.18	MSTRG.81745.18	0	0	0	0	0	0	0	0	0	0	0	0
MSTRG.81745.14	MSTRG.81745.14	4714.244629	0	0	0	0.213484	0	0.152185	1.076289	0	9.684376	0.64528	0.405309
MSTRG.81745.17	MSTRG.81745.17	0	0	0	7688.616699	0	0	0	0	0	0	0	0
MSTRG.81745.13	MSTRG.81745.13	14.186994	2.13985	14.576303	0.020017	3.833776	4319.386719	0.010309	0.18557	0.572055	0.209128	0.000854	0.765865
MSTRG.81745.12	MSTRG.81745.12	0	0	0	0	0	1434.197998	6412.689941	0	0	0	0	2482.32959
MSTRG.43733.123	MSTRG.43733.123	0	0	0	0	0	0	0	0	0	0	0	0
MSTRG.105704.11	MSTRG.105704.11	0.058707	0	0.145197	0	0.084535	0.068627	0.012434	0	0.025442	0	0.029732	0
MSTRG.329704.2	MSTRG.329704.2	0.060703	0	0.127235	0	0.045057	0	0.0405	0.164934	0.271211	0.06394	0.063061	0.255527
MSTRG.182354.10	MSTRG.182354.10	0	0	0	0	0	0	0	0	0	0	0	0
MSTRG.182354.11	MSTRG.182354.11	0	0	0	1.00E-05	0	0	0	0.001849	0	0.005025	0	0
MSTRG.182354.15	MSTRG.182354.15	0	0	0	0	0	0	0	0	0	0	0	0
MSTRG.61258.1	MSTRG.61258.1	0	0.084661	0.054568	0.073496	0.122331	0.042595	0.180626	0.211225	0.061603	0	0	0.03644
MSTRG.271907.10	MSTRG.271907.10	0.124314	0.05844	0	0.081446	0	0	0	0	0.052524	0.273546	0.335725	0
MSTRG.271907.14	MSTRG.271907.14	0	0.037461	0.154766	0	0	0	0.0056	0	0	0	0	0
MSTRG.36631.1	MSTRG.36631.1	0	0	0	0.104775	0	0.005805	0.030403	0.013458	0	0.020689	0	0.006205
MSTRG.371909.2	MSTRG.371909.2	1.068015	3.263931	4.32259	4.909614	3.207777	7.513839	0.071944	5.565286	4.7404	0.490157	3.218534	1.192595
MSTRG.332018.1	MSTRG.332018.1	0	0	0	0	0	0	0.554882	0	0	0	0	0
MSTRG.317745.3	MSTRG.317745.3	0.223317	0.193011	0	0	0	0.497226	0.297091	0	0.230969	0	0	0
MSTRG.230198.1	MSTRG.230198.1	0	0	0	0	0	0	0	0	0.201012	0	0.018097	0.02277
MSTRG.55323.1	MSTRG.55323.1	0	0	0	0.533674	0.741985	0	0	0.746924	0.273345	0	0	0
MSTRG.121754.1	MSTRG.121754.1	0	0	0.179159	0	0	0	0.015327	0.033979	0	0.29374	0.107357	0.03387
MSTRG.277128.3	MSTRG.277128.3	0.036781	0.038157	0.031515	0.047151	0	0.023825	0	0	0	0	0	0.028465
MSTRG.156206.26	MSTRG.156206.26	0	0.088508	0	0	0	0.035604	0.065347	0	0	0.048165	0	0
MSTRG.3883.2	MSTRG.3883.2	0	0	0.065894	0	0	0	0	0	0	0.155361	0	0.236466
MSTRG.41456.1	MSTRG.41456.1	0.027423	0	0.101933	0	0	0	0.087931	0.068188	0.137592	0.190082	0	0
MSTRG.192358.1	MSTRG.192358.1	0	0.02068	0.023256	0.036696	0	0	0.043823	0.170219	0.136822	0	0	0
MSTRG.17037.84	MSTRG.17037.84	0.012329	0	0	0	0	0	0	0	0	0	0.157988	0
MSTRG.83729.1	MSTRG.83729.1	7.50E-05	0.022524	0	0.04786	0.009553	0.171313	0.190926	0.096101	0.046948	1.10E-05	0	0.002451
MSTRG.379213.4	MSTRG.379213.4	0.057524	0	0.058633	0.056417	0	0.06386	0	0	0	0	0	0
MSTRG.363094.3	MSTRG.363094.3	0.007175	0.062971	0.113643	0	0.111293	0.175806	0.033641	0.128324	0.038078	0.022761	0	0.037672
MSTRG.118594.11	MSTRG.118594.11	0.083735	0.02155	0.087781	0.065673	0	0.075785	0.090563	0	0	0	0.042659	0.059272
MSTRG.118594.17	MSTRG.118594.17	0.079976	0	0	0	0	0	0	0.069759	0	0.086737	0.017346	0.025493
MSTRG.342611.1	MSTRG.342611.1	0	0.303646	0.270845	0.30658	0.400488	0.309341	0.066459	0.301357	0.025312	0.319861	0.212738	0.40876
MSTRG.156220.3	MSTRG.156220.3	0	0	0	0	0.059883	0	0	0	0	0	0	0
MSTRG.221674.2	MSTRG.221674.2	0.010152	0.031905	0.126465	0.096484	0.147466	0.08757	0.058129	0.188551	0.119643	0.009071	0.079546	0.028606
MSTRG.212627.4	MSTRG.212627.4	0.059032	0.025548	0.014658	0.072296	0	0.091689	0.064585	0.11441	0.035794	0.182293	0.149143	0.136468
MSTRG.120305.8	MSTRG.120305.8	0	0.000813	0	0.010121	0	0	0	0	0.024374	0	0	0
MSTRG.120305.3	MSTRG.120305.3	0	0	0.270711	0	0	0	0	0	0	0	0	0
MSTRG.120305.4	MSTRG.120305.4	0.002105	0.019393	0	0	0	0.00093	0.207305	0	0.040051	0	0.03617	0
MSTRG.307458.2	MSTRG.307458.2	0.203893	0.155323	0.145687	0.258863	0.22295	0.241426	0	0	0.07376	0.53641	0.230719	0.440869
MSTRG.87776.1	MSTRG.87776.1	0	0	0	0.037308	0.013201	0	0	0.019194	0.042972	0	0.023127	0.040914
MSTRG.246606.28	MSTRG.246606.28	0.082302	0	0	0	0	0	0	0	0	0	0	0
MSTRG.200620.3	MSTRG.200620.3	0.000724	0.066826	0.023264	0.074693	0	0.055491	0.237625	0.161844	0.166393	0	0	0
MSTRG.200620.4	MSTRG.200620.4	0	0.197501	0	0	0	0	0	0	0	0.007994	0	0.109574
MSTRG.197065.8	MSTRG.197065.8	0	0	0	0	0	0	0	0	0	0	0	0.000331
MSTRG.233876.1	MSTRG.233876.1	0	0.029434	0.020053	0	0	0	0	0	0	0	0	0
MSTRG.189994.3	MSTRG.189994.3	0.219979	0.263672	0	0	0.125869	0.259934	0	0.636819	0.592718	0	0	0.834536
MSTRG.94455.5	MSTRG.94455.5	0.133177	0	0.129553	0	0	0	0	0	0.011165	0	0	0
MSTRG.354875.2	MSTRG.354875.2	0.150752	0	0.528739	0	0	0	0.163883	0	0	0	0	0
MSTRG.73929.20	MSTRG.73929.20	0.006019	0.002524	0.005509	7.70E-05	0	0.004543	0.017207	0	0	0	0.274432	0
MSTRG.55361.46	MSTRG.55361.46	0	0	0	0.545074	0	0	0	0	0	0	0	0
MSTRG.120305.11	MSTRG.120305.11	0.024631	0.034663	0.0003	0.049102	0.182189	0	0.00065	0.000243	0	0.067279	0.086043	0
MSTRG.232772.6	MSTRG.232772.6	0	0	0	0	0	0	0	0	0	0	0	0.384506
MSTRG.232772.7	MSTRG.232772.7	0	0	0	0	0	0	0	0	0	0	0	1.220395
MSTRG.232772.4	MSTRG.232772.4	0	0	0	0	0	0	0	0	0	0	0	0
MSTRG.232772.5	MSTRG.232772.5	0	0	0.000189	0	0	0	0	0.000196	0	3.54726	0	0
MSTRG.232772.2	MSTRG.232772.2	0	0.997235	0	0	0	0	0	0	0	0	0	0
MSTRG.232772.3	MSTRG.232772.3	0	0	0	0	0	0	0	0	0	0	0	0
MSTRG.232772.1	MSTRG.232772.1	0	0.338873	0	0.264507	0	0	0	0	0	0.231479	0	0
MSTRG.232772.8	MSTRG.232772.8	0	0	5.857281	2.722956	0.00173	0	11.794309	3.877845	0.938814	3.670669	0	0.005725
MSTRG.232772.9	MSTRG.232772.9	0	0	0	0	0	0	0	0.72365	0	0	0	0
MSTRG.220279.45	MSTRG.220279.45	0	0	0	0	0	0.361949	0	0	0	0.897136	0	0.890592
MSTRG.203229.5	MSTRG.203229.5	0	0	0	0	0	0.128531	0.094362	0.058098	0.000504	0	0	0
MSTRG.268408.1	MSTRG.268408.1	0.232736	0.096544	0.081754	0.292211	0.10489	0.204281	0	0.253168	0.265077	0.038407	0.02809	0.040284
MSTRG.268408.2	MSTRG.268408.2	0	0	0	0	0	0	0.497493	0	0	0	0	0
MSTRG.82559.1	MSTRG.82559.1	0.074311	0	0.04676	0	0	0	0.044057	0	0	0.185067	0.023545	0
MSTRG.365190.18	MSTRG.365190.18	0	0	0	0	0	0	0	0.000741	0.193144	0	0.014495	0
MSTRG.342390.3	MSTRG.342390.3	0	0	0.520002	0	0	0	0	0	0	0.026835	0.012685	0.13525
MSTRG.277412.11	MSTRG.277412.11	0	0	0	0	0	0	0	0.101675	0	0.044877	0.287081	0
MSTRG.139739.3	MSTRG.139739.3	0.179201	0	0	0	0	0	0	0	0	0	0	0
MSTRG.139739.2	MSTRG.139739.2	0	0	0	0	0	0	0	0	0	0	0	0
MSTRG.158774.2	MSTRG.158774.2	0	0	0	0.219357	0.432088	0	0	0	0	0	0.414171	0
MSTRG.295226.5	MSTRG.295226.5	0.102523	0.00027	0.048746	0.096819	0	0	0	0.005613	0	0.168304	0.198526	0
MSTRG.349772.3	MSTRG.349772.3	0	0.161601	0	0	0	0	0	0	0	0.064615	0	0
MSTRG.122506.10	MSTRG.122506.10	0	0.213789	0	0.106498	0.158786	0.243584	0.077788	0	0.023041	0.186874	0	0
MSTRG.178103.28	MSTRG.178103.28	0.180037	0	0	0.005206	0	0	0	0	0	0	0.003289	0
MSTRG.250012.10	MSTRG.250012.10	0.020826	0	0.053057	0.002571	0.146345	0	0	0	0	0.136486	0.01911	0
MSTRG.39916.5	MSTRG.39916.5	0	0	0	7.976203	0	0	0	0	0	5.010957	12.792318	0
MSTRG.39916.2	MSTRG.39916.2	0	0	0	0	0	0	0	0	0	0	16.189049	0
MSTRG.39916.3	MSTRG.39916.3	0	0	0	7.940117	0	0	0	0	0	4.988595	12.98954	0
MSTRG.32396.1	MSTRG.32396.1	0	0	0.036103	0.009592	0	0.033816	0	0.012589	0	0.012079	0.013274	0
MSTRG.71270.1	MSTRG.71270.1	0	0	0	0	0	0	0.076636	0.17075	0.047557	0	0	0
MSTRG.166962.7	MSTRG.166962.7	0.07739	0	2.20E-05	0.014599	0.064899	0.121817	0.030935	0.096814	0	0	7.00E-05	0
MSTRG.166962.6	MSTRG.166962.6	0.140563	0	0.100878	0	0.075127	0	0.085311	0	0	0.180626	0.227863	0
MSTRG.166962.5	MSTRG.166962.5	0.371855	0.015654	0	0.225597	0	0	0.094197	0.055215	0	0.01761	0.009067	0.018573
MSTRG.166962.4	MSTRG.166962.4	0.052282	0.007349	0.233113	0.06727	0.012171	0	0	0.12557	0	0.033042	0.07026	0.097899
MSTRG.204557.20	MSTRG.204557.20	0.01	0.005678	0.128859	0.002079	0.001125	0.002203	0	0.518068	0.100694	0	0.252996	0.190098
MSTRG.5447.7	MSTRG.5447.7	0	0	0	0	0	0	0	0	0	0	0.137007	0
MSTRG.327831.7	MSTRG.327831.7	0	0	0	0	0	0	0	0	0	0	0	0.010126
MSTRG.270609.1	MSTRG.270609.1	0	0	0	0	0	0	0	0	0	0	0	0
MSTRG.137501.1	MSTRG.137501.1	0	0	0	0.105108	0.107364	0.032902	0.116805	0.019026	0.019396	0	0.02006	0.019125
MSTRG.388589.1	MSTRG.388589.1	0	0	0.111248	0.096714	0	0	0	0	0	0	0	0
MSTRG.195577.112	MSTRG.195577.112	0	0	0	0	0	0	0	0	0	0	0	0
MSTRG.195577.110	MSTRG.195577.110	0	0	0	0	0	0	0	0	0.238482	0	0	0
MSTRG.212832.2	MSTRG.212832.2	0	0.11179	0	0	0	0	0	0	0	0	0	0
MSTRG.276568.1	MSTRG.276568.1	0	0	0	0	0	0	0	0	0	0	0	0
MSTRG.208607.3	MSTRG.208607.3	0	0	0	0	0	0	0	0	0	0	0	0.380955
MSTRG.332467.4	MSTRG.332467.4	0.091232	0.16199	0.061015	0	0	0	0.152242	0.170594	0	0	0	0
MSTRG.332467.5	MSTRG.332467.5	0	0	4.00E-06	0	0.02992	0	0.008046	0.010277	0	0.191595	0.127058	0.00045
MSTRG.167036.3	MSTRG.167036.3	0.073305	0	0	0.291117	0	0	0.11526	0	0.054623	0	0	0
MSTRG.144914.15	MSTRG.144914.15	0.033481	0	0	0	0.044006	0	0.147424	0	0.268818	0	0	0
MSTRG.283608.33	MSTRG.283608.33	0	0	0	0.07995	0.121091	0	0.14409	0	0	0.003814	0	0
MSTRG.111549.16	MSTRG.111549.16	0.063618	0.171156	0.468749	0.440549	0.298283	0	0	0	0.284642	0	0.304091	0.058542
MSTRG.111549.13	MSTRG.111549.13	0.006709	0.038282	0.117066	0.63009	0.101129	0.086819	0	0.106306	0.098207	0	0	0.047369
MSTRG.379224.1	MSTRG.379224.1	0	0	0	0	0	0	0	0	0	0	0	0
MSTRG.366955.58	MSTRG.366955.58	0	0.030921	0.099475	0.049832	0.015411	0.001276	0	0.025532	0.032345	0	1.150214	0
MSTRG.366955.56	MSTRG.366955.56	0	0	0	0	0.722711	0.958561	0	0	1.99074	0	0	0
MSTRG.366955.54	MSTRG.366955.54	0	0	0	0	0	0.335798	0	0	0	0	0.339257	0
MSTRG.120251.5	MSTRG.120251.5	0	0.090289	0	0	0.242505	0.270399	0	0.02001	0	0.083351	0	0
MSTRG.120251.3	MSTRG.120251.3	0.146785	0.037635	0.000541	0.174905	0.10339	0.012749	0.23776	0.212093	0.312588	0.071465	0.132187	0.18611
MSTRG.173405.4	MSTRG.173405.4	0	0	0	0	0	0	0	0.224632	0	0	0	0
MSTRG.249413.1	MSTRG.249413.1	0	0	0	0	0.005407	0	0	0	0	0	0	0.148832
MSTRG.332062.14	MSTRG.332062.14	0	0	0	0.195836	0	1.40E-05	0	0	0.211605	0	0.057229	0.366922
MSTRG.334712.3	MSTRG.334712.3	0.136954	0.050219	0.034495	0.001645	0.162248	0.037501	0.003171	0.091635	0	0.25404	0.068714	0
MSTRG.260441.2	MSTRG.260441.2	0	0	0	0	0.054173	0	0	0	0	0	0	0.046045
MSTRG.186818.3	MSTRG.186818.3	0.082982	0.125262	0.424117	0	0.058945	0.051677	0.16653	0.041412	0.078156	0.00471	0.080923	6.40E-05
MSTRG.334118.4	MSTRG.334118.4	0	0	0	0.167401	0	0	0	0	0.376185	0.123758	0.196563	0.08907
MSTRG.334118.3	MSTRG.334118.3	0.115062	0.117372	0.150273	0	0.048725	0.033717	0.011637	0.344108	0	0	0.037406	0
MSTRG.365645.2	MSTRG.365645.2	0	0.206025	0.084642	0	0	0.145086	0	0	0.213675	0	0.170406	0
MSTRG.269962.2	MSTRG.269962.2	0.086495	0.040746	0.090393	0.026418	0	0.078918	0	0	0	0.084061	0.075439	0
MSTRG.381700.31	MSTRG.381700.31	0	0	0	0	0	0	0	0	0	0.000479	0	0
MSTRG.37221.1	MSTRG.37221.1	0	0	0.077743	0	0	0	0.01465	0.081004	0	0.077824	0.068599	0
MSTRG.333508.29	MSTRG.333508.29	0	0	0.15445	0	0	0.007447	0	0	0	0	0	0
MSTRG.17139.8	MSTRG.17139.8	0.000125	0.067543	0.010747	0.025688	0.156927	0.010168	0.314757	0.063286	0.08085	0.043585	0.047469	0.058759
MSTRG.17139.5	MSTRG.17139.5	0.106177	0	0	0.003102	0	0.000243	0	0	0	0.281812	0.21921	0
MSTRG.17139.7	MSTRG.17139.7	0.15908	0	0	0	0	0	0	0	0	0	0	0
MSTRG.332766.3	MSTRG.332766.3	0.162116	0.031305	0.148754	0.069995	0.053145	0.043956	0.08496	0.05554	0.032553	0.064199	0.024473	0
MSTRG.205581.4	MSTRG.205581.4	0	0	0	0.052146	0	0	0	0	0	0.036329	0.004415	0.012331
MSTRG.101332.1	MSTRG.101332.1	0.067352	0	0	0	0	0	0.165167	0	0	0.31117	0	0
MSTRG.280207.1	MSTRG.280207.1	0.006287	0.016079	0.003059	0.00906	0	0.003801	0.009598	0	0.009644	0.014693	0.000818	0.001007
MSTRG.35251.2	MSTRG.35251.2	0	0.099482	0	0	0	0.111307	0	0	0.011001	0	0	0
MSTRG.35251.4	MSTRG.35251.4	0.079181	0	0.072342	0	0	0	0	0.032004	0	0.150871	0.180291	0.086692
MSTRG.137731.5	MSTRG.137731.5	0	0	0	0	0	0	0	0	0	0	0	0
MSTRG.137731.4	MSTRG.137731.4	0	0	0	0	0.005576	0.010223	0	0	0	0	0	0
MSTRG.260689.13	MSTRG.260689.13	0.13444	0.028024	0.083482	0	0.029325	0.072705	0	0	0	0	0.02627	0.036194
MSTRG.28512.2	MSTRG.28512.2	0.000617	0.073502	8.10E-05	0.002648	0	0	0.009512	0	0.041407	0	0.016623	0.060691
MSTRG.28512.9	MSTRG.28512.9	0	0.000115	4.40E-05	0	0.15661	0	0	0	0	0	0	0.001196
MSTRG.227670.262	MSTRG.227670.262	0	0.767733	0	0	0	0	0	0	0	0	0	0
MSTRG.398659.1	MSTRG.398659.1	0.134921	0.172988	0.240101	0.253332	0.13837	0.110752	0.037405	0	0.179263	0	0.052611	0.140653
MSTRG.88663.1	MSTRG.88663.1	0	0.029555	0	0	0	0	0.016545	0	0	0	0	0
MSTRG.282813.2	MSTRG.282813.2	0	0	0.032134	0	0	0	0	0	0	0	0	0
MSTRG.382875.1	MSTRG.382875.1	0.015381	0	0.013642	0.042271	0	0	0.017482	0	0.013019	0	0	0
MSTRG.397173.7	MSTRG.397173.7	0	0.10053	0	0.062146	0.061861	0	0.086582	0	0.131289	0.042876	0.005131	0.026128
MSTRG.397173.1	MSTRG.397173.1	0	0	0	0.070754	0.004619	0	0.00869	0.036797	0	0	0.008364	0
MSTRG.215180.1	MSTRG.215180.1	0	0.071117	0	0.021846	0	0	0	0	0	0.044038	0.04514	0
MSTRG.158781.1	MSTRG.158781.1	0.043628	0.038469	0.011441	0	0	0	0.049703	0.059289	0.099922	0.030142	0	0
MSTRG.172855.1	MSTRG.172855.1	0	0	0	0	0	0	0	0	0	0	0.015666	0.164345
MSTRG.99255.3	MSTRG.99255.3	0	0	0	0	0.098105	0	0.132749	0.018509	0.362436	0	0	0
MSTRG.388423.9	MSTRG.388423.9	0.199525	0.106013	0.104996	0.039225	0	0	0.021598	0.079282	0.121538	0	0.002768	0
MSTRG.305981.1	MSTRG.305981.1	0	0	0	0	0.081056	0	0.145392	0.191547	0.107484	0.028552	0	0.167431
MSTRG.71689.2	MSTRG.71689.2	0.362085	0.075999	0.246093	0.216226	0.193988	0.117493	0.145192	0.276323	0.536077	0	0.280563	0
MSTRG.380451.1	MSTRG.380451.1	0.105651	0.190169	0.057111	0.525651	0	0	0	0	0	0.020896	0	0.258259
MSTRG.99255.5	MSTRG.99255.5	0	0	0	0	0.007634	0	0	0	0.054143	0	0	0
MSTRG.4974.5	MSTRG.4974.5	0	0.089216	0	0	0.051445	0.026655	0.121953	0	0.260479	0	0	0.025779
MSTRG.58963.11	MSTRG.58963.11	0.066107	0.004058	0.16065	0.075254	0	0.016411	0	0	0	0	0.046587	0.166099
MSTRG.58963.12	MSTRG.58963.12	0.010473	0.037051	0.055108	0	0.140742	0.053422	0	0	0	0.015204	0.016005	0
MSTRG.58963.14	MSTRG.58963.14	0.072146	0	0	0	0	0	0	0	0.034191	0	0	0
MSTRG.341381.5	MSTRG.341381.5	9.00E-05	0.039828	0	0.135234	0.001381	0.007888	0	0.005555	0	0.002824	0.00369	0.035348
MSTRG.341381.7	MSTRG.341381.7	0	0.030838	0.154339	0	0	0.002194	0.024886	0.3451	0.00607	0.001973	0.002775	0.013712
MSTRG.341381.8	MSTRG.341381.8	0	0	0.015976	0	0.258591	0.090956	0	0	0	0.020423	0	0
MSTRG.167993.1	MSTRG.167993.1	0.024563	0.055196	0	0	0	0.059197	0.116758	0	0	0	0	0
MSTRG.205402.8	MSTRG.205402.8	0	0	0	0	0.348095	0	0	0.004113	0	0	0	0
MSTRG.23560.3	MSTRG.23560.3	0.125536	0.024888	0.037317	0.059759	0	0	0.035101	0.078043	0	0	0.077509	0
MSTRG.110138.3	MSTRG.110138.3	0	0	0	0	0	0.260208	0	0	0	0	0	0
MSTRG.69484.6	MSTRG.69484.6	0	0	0.043952	0.117175	0	0	0	0.071516	0.087918	0	0.22752	0
MSTRG.49329.3	MSTRG.49329.3	0	0	0	0.019326	0	0.290551	0	0.004635	0	0	0	0
MSTRG.112463.1	MSTRG.112463.1	0.000979	0	0	0.256686	0	0	0	0.014185	0.008363	0.037209	0.270291	0
MSTRG.5510.14	MSTRG.5510.14	0	0	0	0	0.104482	0	0	0.229173	0	0.019529	0	0
MSTRG.342633.3	MSTRG.342633.3	0	0	0	0	0	0.000123	0.121417	0	0.213852	0	0	0
MSTRG.342633.1	MSTRG.342633.1	0	0	0	0	0	0	0	0.107384	0	0	0	0
MSTRG.277458.2	MSTRG.277458.2	0.004139	0	0.080636	0.104815	0.010085	0	0	0	0.000527	0	0	0
MSTRG.105558.11	MSTRG.105558.11	0	0	0.014229	0.039161	0.033303	0.042594	0.011955	0.004134	0	0.032047	0	0.00417
MSTRG.94497.17	MSTRG.94497.17	0	0	0	0	0	0.058851	0	0.021417	0	0	0	0
MSTRG.198640.4	MSTRG.198640.4	0	0.069279	0	0	0.086005	0.142183	0	0	0	0	0	0.0725
MSTRG.157803.2	MSTRG.157803.2	0.056927	0.082611	0.149617	0	0.074847	0.061281	0	0	0	0.069972	0	0
MSTRG.101155.7	MSTRG.101155.7	0.081172	0	0	0.007258	0	0.101524	0.148429	0.010523	0.13654	0	0	0
MSTRG.145853.16	MSTRG.145853.16	0.125247	0.040416	0	0	0	0	0	0.162711	0	0	0	0
MSTRG.178103.27	MSTRG.178103.27	0.149846	0	0	0	0	0	0	0	0	0	0	0
MSTRG.252019.11	MSTRG.252019.11	0.020384	0.024215	0.007975	0.192241	0.049208	0.012158	0	0	0.03377	0	0.008876	0
MSTRG.68282.1	MSTRG.68282.1	0	0	0	0	0	0.098229	0	0	0	0	0	0
MSTRG.180349.1	MSTRG.180349.1	0	0	0	0	0	0	0	0	0	0	0	0
MSTRG.139978.3	MSTRG.139978.3	0.067128	0	0	0	0	0	0.015849	0	0.027635	0	0.012854	0.097728
MSTRG.197070.11	MSTRG.197070.11	1.376781	0.016675	0	0.974256	0	0	0	0.000363	0	1.466709	0.986613	0
MSTRG.381277.2	MSTRG.381277.2	0	0	0	0	0	0	0	0	0.913119	0	0	1.286979
MSTRG.321762.4	MSTRG.321762.4	0	0.038315	0	0.045805	0	0	0.053675	0.102617	0	0	0.217803	6.00E-06
MSTRG.321762.5	MSTRG.321762.5	0	0	0.010958	0.022573	0	0.368376	0	0	0	0	0	0
MSTRG.228069.1	MSTRG.228069.1	0.073861	0.089728	0	0	0.074986	0.03952	0.121705	0.162803	0	0	0	0.095518
MSTRG.34860.62	MSTRG.34860.62	0	0	0	0.395378	0	0	0	0	0	0	0	0
MSTRG.189305.1	MSTRG.189305.1	0.029096	0.07001	0.019017	0.0076	0	0	0	0.003804	0.003352	0.097648	0.068126	0.219936
MSTRG.217433.2	MSTRG.217433.2	0	0	0	0	0.038896	0.030717	0.018141	0.040742	0.19391	0.0334	0	0
MSTRG.374260.9	MSTRG.374260.9	0	0	0	0	0	0	0	0	0	0	0	0
MSTRG.350980.1	MSTRG.350980.1	0	0	0	0	0	0	0	0.600163	0	0	0	0
MSTRG.350980.2	MSTRG.350980.2	0	0	0	0	0	0	0	0	0	0	0	0.307934
MSTRG.30359.10	MSTRG.30359.10	0	0.989935	0.000665	0	0.00374	0	0	0.272237	0.000305	0	0	0
MSTRG.165263.9	MSTRG.165263.9	0.149179	0	0.083782	0	0	0.033603	0	0	0	0	0	0
MSTRG.397390.3	MSTRG.397390.3	0.079378	0.246894	0.012038	0	0.054912	0	0.270249	0	0.026297	0.074194	0	0
MSTRG.381743.5	MSTRG.381743.5	0.106219	0.072329	0	0.086836	0	0	0	0.085701	0.051598	0.081504	0.149275	0.04291
MSTRG.133834.2	MSTRG.133834.2	0.053881	0	0	0	0	0	0	0	0.046132	0	0	0
MSTRG.292179.2	MSTRG.292179.2	0.022852	0	0.077501	0	0.19906	0	0.096028	0.383851	0.269265	0.170073	0.055833	0.085989
MSTRG.125504.5	MSTRG.125504.5	0	0.025531	0	0	0	0	0	0.065334	0	0.080397	0.120301	0
MSTRG.62872.4	MSTRG.62872.4	0	0	0.004383	0.055925	0.010279	0	0.006013	0.310034	0.026212	0	0	0
MSTRG.62872.3	MSTRG.62872.3	0.073138	0	0.225648	0.056699	0	0.002528	0.154599	0	0.074098	0	0	0
MSTRG.223071.2	MSTRG.223071.2	0.162014	0.096526	0.074055	0	0.133797	0	0	0.141014	0.243364	0	0	0
MSTRG.372890.3	MSTRG.372890.3	0.436804	0.123734	0	0	0.309865	0.1015	0	0	0	0	0.104257	0
MSTRG.146690.1	MSTRG.146690.1	0	0	0.060482	0	0	0	0	0.060068	0.080031	0	0	0
MSTRG.164552.2	MSTRG.164552.2	0.362783	0	0.498968	0	0.432057	0.327844	0.265685	0.390467	0.488001	0	0	0
MSTRG.42510.4	MSTRG.42510.4	0	0	0	0	0	0	0.032684	0	0	0.109839	0.196547	0
MSTRG.160568.6	MSTRG.160568.6	0	0.117235	0.354764	0	0	0	0.063809	0	0	0	0	0
MSTRG.310031.7	MSTRG.310031.7	0	0	0	0	0	0	0	0.108475	0	0	0.061025	0
MSTRG.313631.4	MSTRG.313631.4	0	0.039126	0	0.064688	0	0	0	0	0	0.065256	0.225452	0
MSTRG.313631.5	MSTRG.313631.5	0	0	0	0	0	0	0	0	0	0	0	0
MSTRG.132601.1	MSTRG.132601.1	0	0	0	0	0.055219	0.10459	0.016248	0.026391	0	0	0	0
MSTRG.297195.7	MSTRG.297195.7	0.244641	0.241948	0	0	2.096668	1.948659	0.598199	1.756351	0.00121	1.323693	2.745139	0.196342
MSTRG.88759.4	MSTRG.88759.4	0	0	0	0	0	0	0.049397	0.062079	0.633393	0	0	0
MSTRG.195623.84	MSTRG.195623.84	0	0	0	0	0.011657	0	0.00546	0	0	0.003359	0.000585	0
MSTRG.227670.11	MSTRG.227670.11	0	0	0.212099	0	0	0	0	0	0	0	0	0
MSTRG.227670.10	MSTRG.227670.10	0	0.229307	0.029698	0.287781	0	0	0	0	0	0.116309	0.202644	0
MSTRG.282444.2	MSTRG.282444.2	0.113431	0.105807	0.111367	0.133474	0.08355	0.039051	0.041789	0.088291	0.02973	0.047136	0	0.181681
MSTRG.372932.1	MSTRG.372932.1	0	0	0.288034	0.158111	0	0.22927	0	0.209458	0	0	0	0
MSTRG.195623.81	MSTRG.195623.81	0	0	0	0	0	0.114682	0	0	0.000488	1.00E-06	0	0
MSTRG.47605.1	MSTRG.47605.1	0.029092	0	0.025898	0.041242	0.183312	0	0.083454	0.09401	0.02762	0.053879	0	0.013662
MSTRG.108030.3	MSTRG.108030.3	0	0	0	0.612813	1.181244	0	0	0	0	0	0	0
MSTRG.350671.42	MSTRG.350671.42	0.120564	0.126885	0.064881	0.027658	0.242512	0	0.147764	0	0.028992	0	0.034466	0
MSTRG.350671.43	MSTRG.350671.43	0	0.001298	0	0	0	0	0.003196	0	0	0	0	0
MSTRG.350671.47	MSTRG.350671.47	0	0.186566	0.464089	0.368209	0.324821	0.396761	0.017226	0	0.296896	0.33499	0.183899	0.343218
MSTRG.246796.4	MSTRG.246796.4	0.01969	0	0.110771	0.094255	0	0.054054	0	0	0	0.076906	0	0
MSTRG.316898.24	MSTRG.316898.24	0	0.179348	0.228116	0	0.061347	0.06747	0	0.230218	0.104145	0	0	0
MSTRG.362753.1	MSTRG.362753.1	0	0	0	0	0	0	0	0	0	0	0	0
MSTRG.139408.1	MSTRG.139408.1	0	0.272002	0.07596	0	0.030096	0.117378	0.096065	0.133329	0	0	0	0
MSTRG.1244.2	MSTRG.1244.2	0	0	0	0	0.019162	0	0.029344	0.096632	0	0	0	0.057873
MSTRG.1244.3	MSTRG.1244.3	0.061629	0	0	0	0.260562	0	0.038227	0	0	0	0	0
MSTRG.39091.23	MSTRG.39091.23	0	0	0	0	0	0	0	0	0	0.117218	0.093488	0
MSTRG.95562.21	MSTRG.95562.21	0	0	0.375781	0.18618	0	0.127	0.20496	0	0	0	0.157269	0
MSTRG.227761.2	MSTRG.227761.2	0	0.080824	0	0	0.039814	0	0	0.031561	0.012412	0.157349	0	0.029961
MSTRG.177976.1	MSTRG.177976.1	3.128048	0	0	0	0	0	0	6.047486	7.101091	0	0	0
MSTRG.73417.2	MSTRG.73417.2	0.091364	0.088711	0	0.0145	0	0	0	0.070151	0	0.022985	0.031879	0
MSTRG.156206.27	MSTRG.156206.27	0.011468	0	0	0	0.003187	0	0	0	0	0	0	0
MSTRG.139023.4	MSTRG.139023.4	0	0	0	0	0	0	0	0	0	0.286847	0	0
MSTRG.153108.28	MSTRG.153108.28	0.255544	0.223646	0.319336	0.25464	0.158265	0.069418	0.431088	0.105679	0.078637	0.060064	0.022344	0.076236
MSTRG.213993.48	MSTRG.213993.48	0	0	0.678592	0.017756	0	0	0	0.756028	0	0	0	0
MSTRG.204821.7	MSTRG.204821.7	0	0	0	0.12171	0	0.086366	0.024047	0	0	0	0	0
MSTRG.297222.3	MSTRG.297222.3	0	0	0	0	0	0	0	0	0	0	0	0
MSTRG.217604.16	MSTRG.217604.16	0	0	0	0	0.241871	0	0	0	0	0	0	0
MSTRG.180247.3	MSTRG.180247.3	0	0	0	0	0	0	0.116816	0.149564	0	0	0	0
MSTRG.240325.18	MSTRG.240325.18	0.059742	0	0.031713	0	0	0	0	0.072831	0	0.14812	0	0
MSTRG.135008.1	MSTRG.135008.1	0.035037	0	0	0	0	0	0.032847	0.019415	0	0.142518	0	0
MSTRG.169022.1	MSTRG.169022.1	0.021167	0	0.122229	0	0	0	0	0	0.010048	0.045139	0.124597	0
MSTRG.2066.12	MSTRG.2066.12	0	0	0	0	0	0	0	0	0	0	0	0
MSTRG.405766.2	MSTRG.405766.2	0	0	0.072729	0	0	0	0	0	0	0	0	0
MSTRG.286291.15	MSTRG.286291.15	0	0	0	0	0	0	0	0	0	0	0	0
MSTRG.286291.17	MSTRG.286291.17	0	0.002886	0	0	0	0	0	0	0	0.004959	0.016933	0.029431
MSTRG.255676.39	MSTRG.255676.39	0	0	0	0	0	0	0	0	0	0.003569	0.004158	0
MSTRG.255676.35	MSTRG.255676.35	0.07802	0.000481	0	0	0	0.226874	0.005564	0.112326	0	0.048365	0	0
MSTRG.129788.11	MSTRG.129788.11	0.052913	0.10311	0.187484	0.136103	0.034633	0.210595	0.001651	2.279258	0.044713	2.818677	0.051845	0.020536
MSTRG.339839.2	MSTRG.339839.2	0	0.049069	0	0.058714	0	0.018229	0	0	0	0	0	0
MSTRG.359960.14	MSTRG.359960.14	0.013672	0	0	0.052698	0	0.049577	0.054474	0.009228	0.097665	0	0.014155	0
MSTRG.317056.1	MSTRG.317056.1	0.013424	0.079341	0.058769	0.016009	0.010738	0.032941	0.037263	0.079061	0.085102	0.129549	0.045222	0.070423
MSTRG.73359.2	MSTRG.73359.2	0	0.052515	0.076956	0.051937	0.024992	0.030505	0	0	0	0.033621	0	0.023792
MSTRG.231595.4	MSTRG.231595.4	0	0	0.014388	0.057477	0	0.180519	0.131778	0.128391	0.09949	0	0	0
MSTRG.277352.1	MSTRG.277352.1	0	0	0.109782	0.123986	0.063974	0	0.029866	0.107433	0	0.047756	0	0
MSTRG.163016.1	MSTRG.163016.1	0.1117	0	0.209938	0	0.060994	0	0.051151	0.038163	0.369094	0	0	0
MSTRG.145073.1	MSTRG.145073.1	0	0	0	0.064142	0.218882	0.225471	0	0	0	0	0.065395	0
MSTRG.327987.3	MSTRG.327987.3	0.0301	0.369434	0.103145	0.019068	0.094529	0	0	0	0	0	0	0
MSTRG.246606.59	MSTRG.246606.59	0.071945	0.041951	0	0.014491	0	0.047645	0	0.090882	0.04011	0	0	0
MSTRG.246606.57	MSTRG.246606.57	0.047723	0.046896	0	0.06369	0	0.063019	0	0.17436	0.239592	0	0	0
MSTRG.246606.56	MSTRG.246606.56	0	0	0	0	0	0	0	0	0.003615	0.245607	0	0
MSTRG.358720.3	MSTRG.358720.3	0	0.07697	0	0.268599	0	0.30948	0.064689	0	0	0	0.070491	0
MSTRG.382894.2	MSTRG.382894.2	0.252102	0.045105	0.183203	0	0.044114	0.111711	0.233074	0.022605	0.139959	0	0	0
MSTRG.368435.42	MSTRG.368435.42	0.010999	0	0	0.01793	0.436915	0	0.041217	0.011262	0	0	0	0
MSTRG.393777.1	MSTRG.393777.1	0	0	0	0.017508	0	0.074755	0.018427	0.102934	0.046886	0.01646	0.066089	0
MSTRG.178099.1	MSTRG.178099.1	0.015795	0.012494	0.014051	0.013103	0.049768	0	0.070267	0.014599	0.078998	0	0	0
MSTRG.113355.1	MSTRG.113355.1	0	0	0	0.06381	0	0	0.016057	0.254331	0.257546	0	0	0
MSTRG.164468.1	MSTRG.164468.1	0.093244	0.179364	0.027669	0	0	0.077748	0.08316	0.39061	0.176606	0	0	0
MSTRG.1692.1	MSTRG.1692.1	0.204888	0	0	0	0	0	0	0.160937	0	0	0	0
MSTRG.180158.2	MSTRG.180158.2	0	0.013626	0.028801	0.030748	0	0	0	0	0	0	0	0
MSTRG.201396.4	MSTRG.201396.4	0.109155	0.069212	0	0.137675	0	0.103575	0	0	0.143468	0	0	0
MSTRG.142615.2	MSTRG.142615.2	0	0.039977	0.045107	0.038082	0	0	0.005355	0.00024	0.133468	0.036214	0	0.01905
MSTRG.69517.10	MSTRG.69517.10	0.496861	0.465879	0	0.011841	0.005303	0.613068	0	0.017547	0.024895	0	0.438963	0.551284
MSTRG.143059.48	MSTRG.143059.48	0.034985	0.182565	0	0.207099	0	0	0.219737	0.030885	0	0.101993	0.268662	0
MSTRG.280429.134	MSTRG.280429.134	0.032735	0	0.087201	0	0.190827	0.048687	0.019044	0	0	0.093634	0	0
MSTRG.280429.131	MSTRG.280429.131	0	0.020543	0	0.050301	0.064043	0.040817	0.03107	0.099438	0.044313	0.143757	0.056993	0.169506
MSTRG.5640.1	MSTRG.5640.1	0	0	0	0	0	0	0	0	0	0	0	0
MSTRG.301994.9	MSTRG.301994.9	0	0	0	0	0	0	0.077279	0.080348	0.046916	0	0	0.019192
MSTRG.238354.47	MSTRG.238354.47	0	0.072406	0.231444	0	0	0.117475	0.140214	0.129732	0	0	0.109795	0
MSTRG.30314.14	MSTRG.30314.14	0	0.074402	0.01055	0.099585	0.027579	0	0	0.00502	0.17415	0.071332	0.073138	0.293888
MSTRG.124675.24	MSTRG.124675.24	0	0	0	0	0	0	0	0	0	0	0	0
MSTRG.124675.23	MSTRG.124675.23	0.330163	0.246655	0	0	0	0.257483	0.229004	0.28401	0.364361	0	0.440233	0
MSTRG.309376.2	MSTRG.309376.2	0	0	0	0.098306	0	0	0	0	0	0	0	0
MSTRG.28370.12	MSTRG.28370.12	0	0	0.107199	0	0	0.004237	0	0	0.10121	0.190896	0	0
MSTRG.120255.2	MSTRG.120255.2	0	0.137881	0	0.079388	0.04951	0.196254	0.057024	0.021934	0	0	0	0
MSTRG.81546.35	MSTRG.81546.35	0	0.15703	0	0	0	0.426196	0.000135	0	0	0	0	0
MSTRG.182480.1	MSTRG.182480.1	0.139267	0.259856	0	0.246717	0	0.203583	0	0	0	0	0	0.716998
MSTRG.271687.14	MSTRG.271687.14	0	0	0	0	0.157593	0.297013	0	0	0	0	0	0
MSTRG.271687.12	MSTRG.271687.12	0.002306	0.128857	0.14923	0	0	0	0	0.098431	0.047687	0	0.135348	0.037158
MSTRG.403413.5	MSTRG.403413.5	0.058592	0	0.044835	0	0	0	0	0	0	0.074593	0.1681	0.175162
MSTRG.142583.33	MSTRG.142583.33	0	0	0	0	0	0	0	0.464101	0	0	0	0
MSTRG.362307.3	MSTRG.362307.3	0	0.061645	0	0.038793	0.310228	0.187312	0.02815	0.156453	0.030948	0	0	0
MSTRG.298286.39	MSTRG.298286.39	0.122215	0	0	0	0	0	0.105917	0.130386	0.108005	0.228906	0	0
MSTRG.373568.1	MSTRG.373568.1	0	0	0	0	0	0	0	0	0	0	0	0
MSTRG.141953.4	MSTRG.141953.4	0	0	0.146719	0	0.055552	0	0	0.002148	0	0.02029	0.005275	0.001196
MSTRG.217779.5	MSTRG.217779.5	0	0.121152	0	0	0	0.114227	0.20031	0	0	0.183154	0	0
MSTRG.149511.3	MSTRG.149511.3	0	0	0.010183	0	0	0.379097	0	0	0	0.010444	0	0
MSTRG.337570.4	MSTRG.337570.4	0.235816	0.441449	0.416831	0.227925	0.332599	0.217975	0.459302	0.213129	0.197707	0.068703	0.145905	0.168901
MSTRG.342000.6	MSTRG.342000.6	0	0.102202	0	0.032887	0	0.122314	0	0	0.130603	0	0	0
MSTRG.195623.20	MSTRG.195623.20	0.085341	2.773591	0	0	0	0	0.04232	0	0	0	0	0
MSTRG.164524.17	MSTRG.164524.17	0.364123	0	0.025303	0	0.030404	0	0.084247	0.182501	0.247187	0.232349	0.158425	0
MSTRG.348982.5	MSTRG.348982.5	0	0.022722	0.179313	0	0	0	0.026159	0	0.108963	0.023172	0.022587	0
MSTRG.277169.4	MSTRG.277169.4	0	0	0.013971	0.080552	0	0	0	0	0	0.006863	0.082637	0
MSTRG.277169.3	MSTRG.277169.3	0	0.021955	0.008559	0	0	0	0	0	1.00E-06	0.003251	0.020546	0
MSTRG.195403.1	MSTRG.195403.1	0	0	0.021864	0	0	0	0	0.097494	0.009615	0.233512	0	0
MSTRG.199803.2	MSTRG.199803.2	0	0	0	0	0	0	0	0	0.010356	0	0	0.499801
MSTRG.366955.28	MSTRG.366955.28	0	0	0	0	0	0	0	0	0	0	0	0
MSTRG.366955.29	MSTRG.366955.29	0	0	0	0	0	0	0	0	0	0	0	0
MSTRG.366955.27	MSTRG.366955.27	0.22985	0.108727	0.860581	0.012527	0.102868	2.3054	0	0.057588	0.164788	0.010541	0.154161	0.065403
MSTRG.366955.25	MSTRG.366955.25	0	0	0	0	0	0	0	0	0	0	3.042509	0
MSTRG.366955.20	MSTRG.366955.20	0	0.429538	0	0.787634	0	0.059097	0	0	0	0	0.169176	0
MSTRG.366955.21	MSTRG.366955.21	0	0.01533	0	0.016409	0.00661	0	0	0.066212	0.132598	0	0.014332	0.002874
MSTRG.4974.16	MSTRG.4974.16	0.09929	0	0	0	0	0	0	0.066781	0.040323	0	0.04117	0
MSTRG.12083.3	MSTRG.12083.3	0.024426	0.020925	0	0.077728	0	0.184752	0.07755	0.022496	0.256121	0	0	0
MSTRG.195623.49	MSTRG.195623.49	0	0	0.004067	0	0	0	0	0	0.36359	0	0	0
MSTRG.195623.42	MSTRG.195623.42	0	0	0	0	0	0	0	0.000117	0	0	0	0
MSTRG.381700.25	MSTRG.381700.25	0.161236	0	0	0	0.013977	0	0	0	0	0	0	0.072702
MSTRG.171320.19	MSTRG.171320.19	0.009544	0.02101	0.023356	0.020729	0.000849	0.006782	0.01759	0.000901	0.000451	0.038379	0	0.225707
MSTRG.160902.21	MSTRG.160902.21	0.148986	0	0	0.084009	0	0.153487	0	0	0	0	0	0
MSTRG.230243.26	MSTRG.230243.26	0	0	0	0	0	0	0	0.257981	0.131128	0	0	0
MSTRG.283738.1	MSTRG.283738.1	0	0	0	0	0	0	0	0	0	0	0	0
MSTRG.92507.48	MSTRG.92507.48	0.001363	0	0.005374	0	0	0	0.001411	0	1.00E-06	0	0	0.093972
MSTRG.237197.1	MSTRG.237197.1	0.052249	0.062041	0.078063	0.074484	0.120755	0.043566	0.122644	0.178535	0.222309	0.162853	0.07225	0.144034
MSTRG.68857.2	MSTRG.68857.2	0	0.005254	0.196496	0.0249	0.052929	0.109083	0.054057	0	0.05229	0.138596	0.115676	0.146664
MSTRG.371862.15	MSTRG.371862.15	0	0	0.346522	0	0.367125	0	0	0	0.366784	0	0	2.40E-05
MSTRG.9904.13	MSTRG.9904.13	0	0.014072	0	0.000252	0	0.003456	0.207291	0	0.003759	0.004347	0	0
MSTRG.231766.36	MSTRG.231766.36	0.0889	0	0	0	0	0	0.083392	0	0	0.28534	0	0
MSTRG.231766.37	MSTRG.231766.37	0	0	0.344431	0	0	0	0	0	0	0	0	0
MSTRG.231766.39	MSTRG.231766.39	0.063212	0	0	0	0	0	0	0	0	0	0	0
MSTRG.264216.1	MSTRG.264216.1	0.055844	0	0	0	0	0.050823	0.026786	0.024119	0	0	0	0.011562
MSTRG.284947.1	MSTRG.284947.1	0	0	0	0	0	0	0	0	0	0	0	0
MSTRG.154699.3	MSTRG.154699.3	0.322963	0.302916	0.291009	0.579173	0.137455	0.306447	0.106881	0.437495	0.573322	0.133382	0.071259	0.013265
MSTRG.50023.2	MSTRG.50023.2	0	0	0	0.032264	0	0	0.018829	0.01056	0	0	0.013052	0.106726
MSTRG.109863.2	MSTRG.109863.2	0	0.047813	0	0	0	0.066263	0.007019	0.057616	0	0.177525	0.03718	0.146682
MSTRG.99324.5	MSTRG.99324.5	0.077155	0.216622	0.055204	0	0.200238	0.384767	0.103664	0.056847	0.12712	0	0	0.091403
MSTRG.78685.20	MSTRG.78685.20	0	0	0.141697	0	0.202518	0	0	0	0.168939	0	0	0
MSTRG.186211.2	MSTRG.186211.2	0	0	0	0	0	0	0	0	0	0	0	0
MSTRG.50382.1	MSTRG.50382.1	0.067446	0.073414	0.150411	0	0	0	0.074171	0	0	0.144201	0	0
MSTRG.40030.33	MSTRG.40030.33	0	0	0	0.035175	0	0	0	0.1569	0	0	0.210474	0
MSTRG.40030.31	MSTRG.40030.31	0	0	0	0	0	0	0.221905	0	0	0	0	0
MSTRG.213349.9	MSTRG.213349.9	0	0.492246	0.398647	0	0.029637	0.027586	0.057143	0	0	0.255857	0	0.058737
MSTRG.213349.5	MSTRG.213349.5	0	0	0.040046	0.009086	0.064467	0.361712	0.059489	0.206882	0.031677	0	0.011055	0.007291
MSTRG.287354.15	MSTRG.287354.15	0	0	0	0	0	0.422548	0	0	0	0	0	0
MSTRG.173583.2	MSTRG.173583.2	0.113207	0.197606	0.173208	0.233014	0.138485	0.185979	0.131861	0.136905	0.118202	0.316376	0.215802	0
MSTRG.167949.8	MSTRG.167949.8	0	0	0	0	0	0	0.491693	0	0.643957	0.00128	0	0.187919
MSTRG.49547.6	MSTRG.49547.6	0	0.028982	0.063955	0	0.017114	0	0.004678	0	0.045197	0.084981	0.175974	0
MSTRG.130836.1	MSTRG.130836.1	0.061498	0.012193	0.044556	0.158458	0.153554	0.075085	0.210744	0.220644	0.128591	0.007376	0.054548	0.017531
MSTRG.335008.9	MSTRG.335008.9	0	0	0	0	0	0	0	0	0	0	0	0.393766
MSTRG.335008.7	MSTRG.335008.7	0.06135	0.017427	0.176731	0.172292	0.118478	0.069323	0.074937	0.827049	0.43088	0	0.056253	0.032817
MSTRG.295113.4	MSTRG.295113.4	0.032414	0	0.195391	0	0	0.055373	0	0.025385	0	0.00712	0.091752	0.013111
MSTRG.258402.20	MSTRG.258402.20	0	0	0	0	0	0.149825	0	0	0	0	0	0
MSTRG.386150.1	MSTRG.386150.1	0.025467	0	0	0	0.055518	0.008188	0.040812	0.080569	0	0.073661	0	0.108427
MSTRG.38339.4	MSTRG.38339.4	0.045729	0	0	0.021144	0	0	0.110298	0	0	0	0.165114	0.099798
MSTRG.38339.5	MSTRG.38339.5	0	0.016219	0.089016	0.02136	0.058395	0.021819	0	0.116096	0.157909	0.018596	0.000131	0
MSTRG.198790.2	MSTRG.198790.2	0.24582	0.102783	0	0	0	0	0	0	0	0	0	0
MSTRG.198790.1	MSTRG.198790.1	0	0.000884	0	0	0	0	0	0	0	0	0	0.866876
MSTRG.319721.2	MSTRG.319721.2	0	0	0	0	0	0.24139	0	0	0	0	0	0
MSTRG.341530.2	MSTRG.341530.2	0.156773	0.038694	0.24429	0	0	0.026358	0.157979	0.04954	0.018662	0	0.194974	0
MSTRG.369363.2	MSTRG.369363.2	0	0	0	0	0	0	0	0	0	0	0	0.148909
MSTRG.203896.2	MSTRG.203896.2	0	0	0.189611	0	0.077662	0.07332	0	0	0.039603	0	0	0
MSTRG.61024.10	MSTRG.61024.10	0	0	0.01072	0	0	0	0.014089	0	0	0	0	0
MSTRG.156264.3	MSTRG.156264.3	0.139129	0	0.011432	0	0	0.00515	0.00204	0.546901	0.041562	0	0	0
MSTRG.219355.1	MSTRG.219355.1	0.106114	0	0.059701	0.064882	0.190551	0.056925	0.019087	0	0.086419	0.055562	0.002147	0
MSTRG.167781.1	MSTRG.167781.1	0	0.043094	0	0.024332	0.098415	0.013415	0.082336	0.053679	0	0	0.14373	0.658577
MSTRG.29518.4	MSTRG.29518.4	0	0	0	0	0.069663	0	0	0.020437	0	0.01974	0.050403	0
MSTRG.373298.13	MSTRG.373298.13	0	0	0.067167	0	0.127955	0.050713	0	0	0	0.060223	0.040575	0.098107
MSTRG.151321.15	MSTRG.151321.15	0	0.022105	0	0.056165	0	0	0	0.256637	0.045007	0	0.097915	0.089542
MSTRG.166397.36	MSTRG.166397.36	0	0	0	0	0	0	0	0	0	0	0	0
MSTRG.323911.1	MSTRG.323911.1	0.041566	0.042007	0.042518	0.021668	0.092955	0.179526	0.210734	0.035461	0.142163	0.107263	0.054217	0.016843
MSTRG.112973.3	MSTRG.112973.3	0	0	0	0	0	0.011417	0	0	0	0.014771	0	0
MSTRG.112973.4	MSTRG.112973.4	0	0.026482	0	0	0	0	0	0.186446	0.305055	0.002829	0	0
MSTRG.328246.5	MSTRG.328246.5	0	0	0	0.029353	0.055761	0	0.073805	0.040419	0	0.032288	0	0
MSTRG.314882.4	MSTRG.314882.4	0	0	0	0	0	0	0.432852	0	0	0	0	0
MSTRG.72918.38	MSTRG.72918.38	0	0	0	0	0.168167	0	0	0	0	0	0	0
MSTRG.388423.18	MSTRG.388423.18	0.114556	0	0.087624	0	0.277191	0.034688	0	0.032126	0	0	0.321634	0
MSTRG.388423.16	MSTRG.388423.16	0	0.075085	0	0	0	0	0	0	0	0	0	0
MSTRG.53460.8	MSTRG.53460.8	0.053945	0.051882	0.100674	0.094873	0	0	0.090401	0.099346	0	0	0	0
MSTRG.220267.3	MSTRG.220267.3	0.024415	0	0.055515	0.145051	0.035468	0.017367	0.059764	0.039897	0.137402	0.062609	0.02045	0.053567
MSTRG.381136.11	MSTRG.381136.11	0	0	0	0	0	0	0	2.441225	7.165469	0.257517	0	0
MSTRG.381136.10	MSTRG.381136.10	0	0	0	0	0	0	0	0	10.170892	0	0	0
MSTRG.381136.12	MSTRG.381136.12	0	0	0	0	0	0	0	0	10.519957	0	0	0
MSTRG.381136.14	MSTRG.381136.14	0	0	0	0	2.387754	0	0	0	0	0	0	0
MSTRG.108030.16	MSTRG.108030.16	0.40434	0	0	0	0	0.009204	0	0	0.081773	0	0.032639	0.07136
MSTRG.84792.1	MSTRG.84792.1	0.032156	0	0.014337	0.00895	0.033855	0	0	0	0	0	0	0.051969
MSTRG.383154.3	MSTRG.383154.3	0.008818	0	0.054184	0.056363	0.014885	0.102932	0.119839	0	0	0.01398	0	0
MSTRG.279674.6	MSTRG.279674.6	0	0	0	0.063482	0	0	0.668545	0	0	0.026128	0	0
MSTRG.195623.70	MSTRG.195623.70	0.605836	0	0	0	0	0	0	0	0	0	0	0
MSTRG.165183.7	MSTRG.165183.7	0.132341	0.156439	0	0	0	0	0	0	0	0	0	0
MSTRG.269281.2	MSTRG.269281.2	0	0	0.210516	0	0.068057	0	0	0	0	0	0.128287	0
MSTRG.283827.1	MSTRG.283827.1	0	0	0	0.108681	0	0	0.036128	0.070997	0.03245	0	0	0.026999
MSTRG.314457.2	MSTRG.314457.2	0	0	0	0	0.415615	0	0.152989	0	0	0	0	0
MSTRG.403327.3	MSTRG.403327.3	0	0	0.04818	0	0.028989	0.170622	0.434419	0.438497	0	0.097489	0	0
MSTRG.219664.4	MSTRG.219664.4	0.240851	0	0	0	0	0	0	0	0	0	0	0
MSTRG.195623.29	MSTRG.195623.29	0	0	0	0	0	0	0	0	0	0	0	0
MSTRG.195623.26	MSTRG.195623.26	0	0	0	0	0	0.617951	0	0.667748	0.193053	0	0	0
MSTRG.347901.2	MSTRG.347901.2	0.131386	0	0.212108	0.080211	0	0.26631	0	0	0	0	0.150037	0.13116
MSTRG.81746.6	MSTRG.81746.6	0	0	0	0	0	0	0	0	0	0	0	0
MSTRG.101608.15	MSTRG.101608.15	0.541083	0.310815	0	0	0.018447	0	0.172259	0	0	0	0.539646	0
MSTRG.101608.14	MSTRG.101608.14	0	0	0	0	0	0	0	0	0	0	0	0
MSTRG.68022.4	MSTRG.68022.4	0.112479	31.094072	0.267473	0.031529	0.378229	31.635649	0	0.862611	0	3.859079	19.387928	0
MSTRG.68022.5	MSTRG.68022.5	0	0.715265	0	0	0	0.827626	0	1.360236	0	0	0.246315	0
MSTRG.58213.2	MSTRG.58213.2	0.538913	0	0	0	0	0	0	0	0	0	0	0
MSTRG.277344.7	MSTRG.277344.7	0.496904	0	0.106175	0	0.523257	0	0.02309	0	0	0	0	0
MSTRG.379213.31	MSTRG.379213.31	0	0.05491	0.012207	0.000422	0	0	0.171423	0	0.200579	0.093578	0.24687	0.081156
MSTRG.379213.34	MSTRG.379213.34	0	0.041233	0	0	0	0	0.144506	0.053705	0	0	0	0
MSTRG.379213.35	MSTRG.379213.35	0	0	0	0.268541	0	0.033167	0	0.282376	0	0.017894	0	0
MSTRG.122506.2	MSTRG.122506.2	0.091547	0.08148	0.07675	0.052971	0.109249	0.017594	0.170207	0.19877	0.002634	0.082988	0.1602	0.171569
MSTRG.232449.5	MSTRG.232449.5	0	0	0	0	0.043446	0.061186	0	0.115838	0	0	0	0
MSTRG.305138.28	MSTRG.305138.28	0.02416	0	0.1162	0.537866	3.90E-05	0.005931	0.016286	0.266323	0.030478	0.001097	0.001622	0.457587
MSTRG.251449.33	MSTRG.251449.33	0	0	0.107251	0	0	0.034415	0	0	0	0	0.124584	0
MSTRG.189588.1	MSTRG.189588.1	0	0	0.014504	0	0	0	0	0	0	0	0.047992	0
MSTRG.195623.28	MSTRG.195623.28	0.105941	0.671266	0.021418	0	0	0.111591	0	0	0	0	0	0
MSTRG.274368.8	MSTRG.274368.8	0	0	0	0	0	0	0.143556	0	0	0	0	0
MSTRG.203848.2	MSTRG.203848.2	0	0	0.242551	0	0	0	0	0	0	0	0	0
MSTRG.203848.1	MSTRG.203848.1	0	0	0.005315	0.000231	0	0	0	0	0	0	0	0
MSTRG.195577.116	MSTRG.195577.116	0	0	0	0	0	0	0.476339	0	0	1.722077	0	0
MSTRG.94497.28	MSTRG.94497.28	0	0	0	0	0	0	0	0	0	0	0.169005	0.094435
MSTRG.246606.146	MSTRG.246606.146	0.505463	0.01578	0.004646	0.001951	0.003835	0.00507	0.00243	0.084509	0.016517	0.014572	0.032247	0.007078
MSTRG.246606.147	MSTRG.246606.147	0.055706	0.054429	0.190823	0	0	0	0.06329	0.101261	0	0.095605	0	0
MSTRG.246606.145	MSTRG.246606.145	0.049797	0.07349	0.081431	0	0	3.00E-06	0.164882	0.067481	0.109485	0.053997	0	0.007338
MSTRG.246606.143	MSTRG.246606.143	0.016132	0	0.023359	0.004298	0.000631	0.019663	0	0	0	0.08819	0	0.011005
MSTRG.246606.141	MSTRG.246606.141	0.010742	0.070926	0	0.001979	0	0	0.027391	0.066821	0.054781	0	0	0.001192
MSTRG.246606.148	MSTRG.246606.148	0.485458	0	0	0	0	0	0	0	0	0	0	0.00134
MSTRG.387201.2	MSTRG.387201.2	0.16135	0.155753	0	0	0.163725	0	0	0	0.141487	0.210148	0	0.080731
MSTRG.242214.7	MSTRG.242214.7	0	0	0	0	0.467815	0.34503	0.496951	0	0.167962	0	0	0
MSTRG.242214.8	MSTRG.242214.8	0	0.036397	0.009209	0.019273	0.0466	0.054051	0.017994	0.044134	0.300996	0	0	0
MSTRG.83452.4	MSTRG.83452.4	0.230339	0	0	0	0	0.217054	0.288391	0.795466	0.999191	0	0	0
MSTRG.83452.5	MSTRG.83452.5	0	0	0	0	0	0.07906	0	0.496322	0.729766	0	0	0
MSTRG.83452.7	MSTRG.83452.7	0	0	0	0	0	0	0	0.58742	0.972826	0	0	0
MSTRG.83452.2	MSTRG.83452.2	0.001849	0	0	0.175307	0	0.187298	0	0.39742	0.813953	0	0.143823	0
MSTRG.83452.3	MSTRG.83452.3	0.284382	0	0	0	0	0.124874	0.281558	0.602814	0.670298	0	0.422837	0
MSTRG.83452.13	MSTRG.83452.13	0	0.359581	0	0.078604	0.00868	0	0	0	0	0.447363	0	3.51993
MSTRG.382683.7	MSTRG.382683.7	0	0	0	0	0	0.214463	0	0	0	0	0	0
MSTRG.382683.4	MSTRG.382683.4	0.42211	0.340523	0.371865	0	0	0	0.017766	0.15443	0.01456	0.474911	0	0
MSTRG.382683.3	MSTRG.382683.3	0	0	0	0.445876	0.441373	0	0.213061	0.038037	0	0	0.448877	0
MSTRG.391620.2	MSTRG.391620.2	0	0.004471	0.643384	0	0	0	0	0.003518	0	0	0.013754	0
MSTRG.185705.57	MSTRG.185705.57	0.001014	0	0	0	0	0.264246	0.002864	0.000967	0	0	0.000424	0.000686
MSTRG.192176.1	MSTRG.192176.1	0	0	0	0	0	0	0	0	0.108063	0	0	0
MSTRG.55361.70	MSTRG.55361.70	0.190908	0	0	0	0	0	0	0.366647	0	0	0	0
MSTRG.55361.71	MSTRG.55361.71	0	0	0	0	0	0	0	0	0.419464	0	0	0
MSTRG.348982.3	MSTRG.348982.3	0	0.025176	0	0	0	0	0.03009	0	0.08687	0.059763	0.080412	0
MSTRG.131176.5	MSTRG.131176.5	0.079575	0	0.089273	0.273927	0.062237	0.029078	0	0	0	0	0	0
MSTRG.295884.3	MSTRG.295884.3	0	0	0	0.062225	0.003555	0	0.115373	0.078663	0.023586	0	0	0.01812
MSTRG.295884.5	MSTRG.295884.5	0	0	0	0.092262	0.162803	0	0.073265	0.11576	0.076557	0	0	0.049577
MSTRG.295884.7	MSTRG.295884.7	0.090825	0.067818	0	0	0	0	0	0	0	0.092041	0.050553	0
MSTRG.374816.24	MSTRG.374816.24	0	0.312865	0	0	0	0	0	0.000246	0.15567	0	0.084168	0
MSTRG.354666.1	MSTRG.354666.1	0	0	0	0.077637	0.014747	0.10303	0	0.015469	0	0.059565	0	0
MSTRG.371365.16	MSTRG.371365.16	0	0	0	0	0.01714	0.069663	0.01647	0.024766	0.049027	0.119805	0	0
MSTRG.86667.8	MSTRG.86667.8	0	0	0	0	0	0.017474	0	0	0	0	0	0.014757
MSTRG.218968.2	MSTRG.218968.2	0.099327	0.189408	0.158339	0.092312	0.141797	0.158399	0.057952	0.204802	0.135697	0	0	0
MSTRG.92239.1	MSTRG.92239.1	0	0	0	0	0	0	0.037211	0.167506	0.171337	0	0	0
MSTRG.393797.16	MSTRG.393797.16	0.00067	0.032316	0.225295	0	0.156589	0.063833	0.000164	2.50E-05	0	0.011127	1.00E-05	5.00E-05
MSTRG.405006.2	MSTRG.405006.2	0.08216	0.053069	0.126154	0.010126	0.006646	0.005812	0	0.151863	0.023313	0.026675	0.178157	0.058093
MSTRG.161030.4	MSTRG.161030.4	0	0	0	0	0	0.136066	0.193302	0.126654	0	0	0	0
MSTRG.147414.7	MSTRG.147414.7	0.212947	0	0.130402	0	0.142373	0	0	0.010249	0	0.182184	0.01855	0
MSTRG.21062.1	MSTRG.21062.1	0.065421	0.020267	0	0	0	0	0	0.048412	0.074292	0.16412	0.085158	0.174184
MSTRG.403015.2	MSTRG.403015.2	0	0	0	0.213658	0.195325	0.19655	0	0.271222	0.057284	0.07398	0.253641	0
MSTRG.332062.294	MSTRG.332062.294	0	0.031231	0	0.073154	0.04346	0.131677	0.037269	0.095203	0	0	0	0
MSTRG.201489.1	MSTRG.201489.1	0	0.039186	6.00E-05	0.087953	0	0.033103	0	0	0.062817	0.151756	0.130866	0.129714
MSTRG.143360.2	MSTRG.143360.2	0	0	0	0.130479	0	0.086648	0	0	0	0.068969	0.038291	0
MSTRG.208512.5	MSTRG.208512.5	0	0	0	0	0	0.07936	0.170562	0.088043	0.30356	0.096787	0	0.305257
MSTRG.257025.4	MSTRG.257025.4	0	0	0.014789	0.251653	0	0	0.088072	0.280905	0.395764	0	0	0
MSTRG.365541.2	MSTRG.365541.2	0.353617	0.046747	0.208165	0.125004	0.139224	0	0	0	0	0.083745	0	0
MSTRG.306760.18	MSTRG.306760.18	1.40E-05	0	0.121052	0.051883	0	0.00942	0	0	0	0.173135	0.229459	0.003815
MSTRG.325601.4	MSTRG.325601.4	0	0	0	0	0	0	0	0	0	0	0	0
MSTRG.313423.10	MSTRG.313423.10	0	0	0.107486	0	0	0	0.057258	0	0	0	0	0
MSTRG.120305.1	MSTRG.120305.1	0.000642	0	0	0	0.001704	0.047435	0	0.005701	0.000189	0.039585	0	0.010757
MSTRG.68852.6	MSTRG.68852.6	0.018292	0	0	0	0	0	0	0	0.043416	0	0	0
MSTRG.68852.5	MSTRG.68852.5	0.101171	0	0.011387	0.050366	0.180527	0.02676	0	0.005386	0	0.003164	0	0
MSTRG.366955.60	MSTRG.366955.60	0	0	0	0	0	0	0	0	0	0	0	0
MSTRG.385970.29	MSTRG.385970.29	0	0	0.011883	0.0354	0	0	0	0	0	0	0	0
MSTRG.253430.2	MSTRG.253430.2	0.034255	0.099882	0.004815	0	0	0.042318	0.044052	0.044861	0	0.096467	0	0
MSTRG.83889.1	MSTRG.83889.1	0	0	0	0	0	0	0.126057	0	0	0	0	0
MSTRG.83889.5	MSTRG.83889.5	0	0.003738	0.005221	0	0	0	0.157279	0.008643	0.005086	0	0.006434	0
MSTRG.149737.9	MSTRG.149737.9	0	0	0.188425	0	0	0	0	0	0	0	0	0
MSTRG.296806.10	MSTRG.296806.10	0	0	0	0	0	0	0	0	0	0	0	0
MSTRG.380857.1	MSTRG.380857.1	0.016322	0.023538	0.056885	0	0.017155	0.015767	0	0	0	0.029168	0	0.033829
MSTRG.222948.6	MSTRG.222948.6	0.084031	0	0	0.140244	0	0	0.096973	0.270343	0	0.036541	0.227105	0
MSTRG.195623.89	MSTRG.195623.89	0	0	0	0	0	7.940708	0	0	0	0	0	0
MSTRG.99255.6	MSTRG.99255.6	0	0	0	0	0	0	0.084912	0	0.052715	0	0	0
MSTRG.264536.1	MSTRG.264536.1	0.458866	0.189188	0.05106	0	0	0.047826	0	0	0	0	0	0
MSTRG.97393.2	MSTRG.97393.2	0	0	0.063032	0	0	0	0.228052	0	0.301183	0	0	0
MSTRG.170162.2	MSTRG.170162.2	0	0	0	0.007202	0.086815	0	0	0.076197	0.051376	0.09477	0	0.052734
MSTRG.164464.1	MSTRG.164464.1	0.110471	0.039208	0.051825	0.115121	0	0.063678	0.108066	0.120941	0.072878	0	0	0
MSTRG.299080.1	MSTRG.299080.1	0.027971	0	0.053617	0.029091	0.062446	0.080881	0.140161	0.308398	0.462941	0.191455	0.124933	0.192857
MSTRG.170260.2	MSTRG.170260.2	0	0	0.045808	0.010128	0	0	0	0	0.283082	0	0.015587	0
MSTRG.46228.1	MSTRG.46228.1	0	0.104352	0	0.051663	0.1073	0.223245	0	0	0	0	0	0
MSTRG.206913.45	MSTRG.206913.45	0	0.008415	0	0	0.198138	0	0	0	0	0.014825	0	0.057098
MSTRG.206913.49	MSTRG.206913.49	0	0.160392	0	0	0	0.121108	0	0	0.343262	0	0.235296	0
MSTRG.381743.47	MSTRG.381743.47	0.082507	0.158512	0.058068	0	0	0.113854	0.00273	0	0.000914	0.050455	0	0.002341
MSTRG.381743.48	MSTRG.381743.48	0	0.095435	0.082287	0	0	0.060205	0.055475	0	0	0.00064	0.029121	0.008846
MSTRG.130822.2	MSTRG.130822.2	0	0	0	0.02926	0.044266	0	0	0.328261	0.178579	0	0	0
MSTRG.327234.1	MSTRG.327234.1	0	0	0.067583	0.032949	0.079795	0	0.031838	0.140929	0.051895	0.237421	0.074543	0.071307
MSTRG.295226.4	MSTRG.295226.4	0	0	0	0	0	0	0	0	0	0	0.052664	0
MSTRG.299498.2	MSTRG.299498.2	0	0.011178	0	0	0.015744	0.015242	0	0	0	0.006646	0.005525	0
MSTRG.35958.10	MSTRG.35958.10	0	0	0.071252	0.078832	0.19126	0	0	0	0.016586	0	0	0.075213
MSTRG.142637.2	MSTRG.142637.2	0	0.077312	0	0	0	0	0	0	0.084296	0	0.104836	0.349442
MSTRG.55224.9	MSTRG.55224.9	0	0.013914	0.241103	0.018038	0.43283	0.01456	0.697038	0.562851	0.348209	0.048256	0.174822	0.05556
MSTRG.127614.1	MSTRG.127614.1	0.07361	0	0.091012	0	0.022182	0.031411	0.039884	0	0.035117	0.020106	0	0
MSTRG.255676.47	MSTRG.255676.47	0	0.003102	0.315085	0	0.023648	0	0.001988	0.017762	0.009688	0.035092	0.006547	0
MSTRG.334387.1	MSTRG.334387.1	0	0.11933	0.067999	0.237222	0.113028	0.010363	0.103644	0	0	0	0	0.024293
MSTRG.385970.22	MSTRG.385970.22	0	0.054685	0.019849	0	0.002828	0.113894	0.056043	0.012586	0.099252	0	0.062419	0.141712
MSTRG.385970.26	MSTRG.385970.26	0.023236	0.172322	0	0	0	0	0	0	0	0	0.036389	0.023633
MSTRG.385970.25	MSTRG.385970.25	0	0	0	0	0.039347	0.017837	0.167154	0.055327	0.020809	0.000705	0.078629	0
MSTRG.231921.2	MSTRG.231921.2	0	0	0.473714	0	0	0.117455	0	0	0	0	0	0
MSTRG.231921.7	MSTRG.231921.7	0	0	0	0	0	0.2225	0	0	0	0	0	0
MSTRG.231921.8	MSTRG.231921.8	0	0.169833	0.07183	0.09659	0	0	0.227736	0.351318	0.114102	0.088277	0.31867	0.094589
MSTRG.276885.2	MSTRG.276885.2	0	0	0.248824	0	0	0.094146	0	0	0	0	0	0
MSTRG.257317.4	MSTRG.257317.4	0	0	0.060624	0	0	0	0	0.126675	0.270013	0.194564	0.160102	0.257311
MSTRG.348980.240	MSTRG.348980.240	0	0	0	0	0	0	0	0	0	0	0	0
MSTRG.133486.73	MSTRG.133486.73	0	0	0	0.208871	0	0	0	0	0	0	0	0
MSTRG.133486.79	MSTRG.133486.79	0.095964	0.071677	0	0.006682	0.00426	0.066691	0	0.000779	0	0	0.009353	0.599032
MSTRG.157316.7	MSTRG.157316.7	0.070419	0.090702	0.462002	0.165501	0.4668	0.007109	0	0.08382	0.292011	0	0	0.158994
MSTRG.178103.14	MSTRG.178103.14	0	0.164284	0	0.016067	0	0	0	0	0	0	0	0.010939
MSTRG.85278.42	MSTRG.85278.42	1.028786	0.889782	0	0.102973	0	0	0.006538	1.119722	0.338731	0.005037	0.617125	0
MSTRG.133486.13	MSTRG.133486.13	0	0	0.000911	0.007897	0	0	0.01164	0.076365	0	0	0	0
MSTRG.66182.13	MSTRG.66182.13	0	0	0	0	0	0	0.062174	0	0.16955	0	0	0
MSTRG.326621.17	MSTRG.326621.17	0.128589	0.082745	0	0.024677	0	0.059042	0.175131	0.08834	0.166054	0.077081	0.139175	0.098785
MSTRG.42934.2	MSTRG.42934.2	0.361403	0.367445	0.134392	0.217875	0.389237	0.012154	0.568708	0.101198	0.019385	0.010314	0	0.016092
MSTRG.398629.3	MSTRG.398629.3	0	0	0	0	0	0	0	0	0	0	0	0
MSTRG.345533.5	MSTRG.345533.5	0	0	0	0	1.387781	1.343347	0	0.582468	0	0	0.476069	0
MSTRG.345533.7	MSTRG.345533.7	0.028762	0	0.909718	0.026973	0.01601	0.006853	0.067736	0.008112	0.116784	0.117106	0.014717	0.068748
MSTRG.173698.2	MSTRG.173698.2	0.054281	0.000554	0	0	0	0.056661	0.037324	0.112887	0.149811	0	0	0
MSTRG.219189.9	MSTRG.219189.9	0	0.087531	0.000585	0.0002	0	0	0.000161	0.000827	0.012065	0.010918	0	0.020711
MSTRG.190355.6	MSTRG.190355.6	0.063364	0	0.02777	0	0	0	0.073475	0.099731	0	0	0.073217	0.29754
MSTRG.88777.65	MSTRG.88777.65	0	0	0	0	0.168344	0	0	0	0	0	0	0
MSTRG.387117.3	MSTRG.387117.3	0.366745	0	0	0	0.034551	0	0.022884	0.303391	0.033715	0.095193	0	0
MSTRG.331976.333	MSTRG.331976.333	0	0	0	0	0	0	0	0	0	0	0	0
MSTRG.371599.9	MSTRG.371599.9	0	0	0	0	0	0	0.643142	0	0	0	0	0
MSTRG.371599.8	MSTRG.371599.8	0	0.015744	0	0.240929	0.224286	0	0.035148	0.851064	0	0.103332	0	0.544566
MSTRG.371599.6	MSTRG.371599.6	0.377665	0.023803	0.15838	0	0	0	0	0	0	0.01459	0	0
MSTRG.221505.1	MSTRG.221505.1	0.031017	0.003756	0.036259	0.087503	0.057959	0.140274	0.024889	0	0	0	0.125432	0.036304
MSTRG.195623.69	MSTRG.195623.69	0.134409	0	0	0	0	0	0	0	0	0	0	0
MSTRG.65188.5	MSTRG.65188.5	0	0.049028	0	0	0	0.070218	0	0.180202	0.182642	0	0	0.003417
MSTRG.166651.2	MSTRG.166651.2	0.074718	0.030101	0	0	0	0.091424	0.037485	0	0	0.043997	0	0
MSTRG.238354.11	MSTRG.238354.11	0.012486	0.093899	0	0	0	0	0.130532	0.05911	0	0.005546	0	0
MSTRG.238354.16	MSTRG.238354.16	0	0	0.023242	0.086892	0	0.082414	0.107034	0.126582	0.021267	0.076158	0	0.056721
MSTRG.108029.18	MSTRG.108029.18	0	0	0	0	0	0	0	0	0	0	0	0
MSTRG.108029.10	MSTRG.108029.10	0	0	0	0	0	0	0	0	0	0	0	0
MSTRG.108029.13	MSTRG.108029.13	0	0	0	0	0	0	0	3.719841	0	0	0	0
MSTRG.108029.15	MSTRG.108029.15	0	0	0	0	0	0	2.177031	0	0	0	0	0
MSTRG.108029.14	MSTRG.108029.14	0	0	0	0	0	0	0	0	0	0	0	0
MSTRG.108029.17	MSTRG.108029.17	2.284005	0.000372	0.002801	0.004307	0	0	1.861638	0.000442	0.294047	4.88876	0	4.20E-05
MSTRG.108029.16	MSTRG.108029.16	0	4.474163	0	0	0	0	0	0	19.172564	0	0	0
MSTRG.389954.10	MSTRG.389954.10	0	0	0.171596	0	0	0	0.012579	0	0	0	0.010014	0
MSTRG.374041.6	MSTRG.374041.6	0	0	0	0	0	0	0.035959	0	0	0	0	0
MSTRG.374041.7	MSTRG.374041.7	0.131159	0	0	0	0	0	0.032856	0.02368	0	0	0	0
MSTRG.374041.2	MSTRG.374041.2	0	0.007501	0	0	0	0.040738	0.034134	0.142245	0.04604	0	0	0
MSTRG.219189.11	MSTRG.219189.11	0	0.001524	0.0152	0.278139	0	0.004635	1.00E-06	0.143271	0.029179	0	0	0.097795
MSTRG.219189.10	MSTRG.219189.10	0	0	0	0	0	0	0	0.000237	0	0	0	0.000184
MSTRG.276460.6	MSTRG.276460.6	0.17401	0.289122	0.113652	0.065033	0.04808	0.129823	0.026569	0	0	0.05568	0.161746	0.197543
MSTRG.304088.9	MSTRG.304088.9	0	0.028932	0.016268	0	0.010379	0.004876	0	0	0	0.463036	0	0
MSTRG.304088.6	MSTRG.304088.6	0.0595	0	0	0	0.017023	0.000662	0.002047	0.000757	0.012039	0	0.045126	0
MSTRG.195623.91	MSTRG.195623.91	0	0	0	0	0	0	2.00E-06	0	0	0	0	0
MSTRG.303263.21	MSTRG.303263.21	0	0.139263	0.334332	0	0.02136	0	0.250314	0.089922	0.138513	0	0	0
MSTRG.303263.20	MSTRG.303263.20	0.06904	0.05696	0	0.007422	0.086724	0	0.165478	0.096917	0.07436	0	0	0
MSTRG.373957.3	MSTRG.373957.3	0.107198	0.125048	0.122366	0.25892	0.299015	0.168761	0.231148	0.305485	0.153859	0.042898	0.092793	0.056527
MSTRG.381128.27	MSTRG.381128.27	0	0	0	0	0	0	0	0	0	0	0	0
MSTRG.381128.26	MSTRG.381128.26	0	0	0	0	0	0	0	0	0	0	0	0
MSTRG.381128.25	MSTRG.381128.25	2.131814	0	0	0	0	0	0	0	0	0	0	0
MSTRG.381128.21	MSTRG.381128.21	0	0	0	0	0	0	0	0	0	0	0	0
MSTRG.381128.20	MSTRG.381128.20	0	0	0	0	0	0	0	0	0	0	2.09661	0
MSTRG.292527.1	MSTRG.292527.1	0	0	0	0	0	0	0.079076	0.126272	0.139548	0.104143	0.133516	0.146088
MSTRG.178103.30	MSTRG.178103.30	0.190824	0	0	0	0	0	0	0	0	0	0	0
MSTRG.178103.35	MSTRG.178103.35	0	0.00029	0	0	0	0.001015	0	0	0	0	0.039551	0
MSTRG.273046.2	MSTRG.273046.2	0.090295	0.305196	0.330774	0.260027	0.252344	0.679403	0.366144	0.565586	0.091936	0	0	0.058343
MSTRG.368013.8	MSTRG.368013.8	0	0.049293	0.169529	0	0	0.213231	0.009823	0.141288	0.108922	0.025571	0	0.100499
MSTRG.365721.6	MSTRG.365721.6	0	0	0	0	0	0	0	0	0.065414	0	0.117409	0.176251
MSTRG.371598.14	MSTRG.371598.14	0	0	0	0	0.748706	0	0	0	0	0	0	0
MSTRG.371598.15	MSTRG.371598.15	0	0	0	0	0	0	0	0	1.284964	0	0	0
MSTRG.371598.16	MSTRG.371598.16	0	0	0.001629	0	0	0.013773	0	0	0	0.723054	0.018908	0.035371
MSTRG.371598.17	MSTRG.371598.17	0	0	0	0	0	0	0	1.513573	0.801015	0	0	0
MSTRG.371598.11	MSTRG.371598.11	0	0	0	0	0	0	0	0	0	0	0	0
MSTRG.371598.12	MSTRG.371598.12	0	0	0	0.090629	1.089166	0	0	0.178978	0	0	0	0.699546
MSTRG.371598.13	MSTRG.371598.13	0	0.157753	0	0	0.277039	0.03182	0.204585	0	0.577017	9.00E-06	0	0
MSTRG.123107.4	MSTRG.123107.4	0	0	0	0	0	0	0	0	0.273096	0	0	0
MSTRG.371598.18	MSTRG.371598.18	0	0	0	0	0	0	0	0	0	0	0	0
MSTRG.371598.19	MSTRG.371598.19	0	0	0	0.656196	0	0	0	0	0	0	0	0
MSTRG.339220.11	MSTRG.339220.11	0	0	0	0.000608	0	0	0.813529	0	0.181084	0	0.121928	0
MSTRG.319132.57	MSTRG.319132.57	0	0	0	0	0	0.265398	0	0	0	0	0	0
MSTRG.324142.2	MSTRG.324142.2	0.237316	0.129332	0.185451	0.259538	0.000183	0.161027	0.403177	0.098067	0	0	0	0
MSTRG.159912.3	MSTRG.159912.3	0	1.104427	0.036671	0	1.438881	0	0.060571	0.621033	0	0	0.024956	0
MSTRG.358474.3	MSTRG.358474.3	0.05586	0.110549	0.168982	0	0	0.022047	0	0	0	0.030036	0	0.046075
MSTRG.276328.3	MSTRG.276328.3	0	0	0	0	0	0	0	0	0	0	0	0
MSTRG.276328.1	MSTRG.276328.1	0	0	0	0	0	0	0	0	0	0	0	0
MSTRG.356683.2	MSTRG.356683.2	0	0.035256	0	0	0	0.04678	0.080171	0	0	0	0	0
MSTRG.307464.3	MSTRG.307464.3	0	0	0.125831	0	0.165976	0.16225	0.161739	0.124945	0	0	0.090348	0
MSTRG.205498.1	MSTRG.205498.1	0.080971	0.296344	0.145792	0	0	0	0.177783	0	0.083615	0	0.09837	0.100609
MSTRG.124114.1	MSTRG.124114.1	0	0	0	0	0	0	0	0	0	0	0.010504	0
MSTRG.124114.5	MSTRG.124114.5	0	0.084929	0.122302	0	0	0	0	0	0.004124	0	0	0
MSTRG.366955.6	MSTRG.366955.6	0.010029	0	0	0.019256	1.169023	0.329715	0	0.165222	0	0	0	0
MSTRG.366955.8	MSTRG.366955.8	0.05273	0.216173	0.315112	0.292021	0.246538	0	0	0.353538	0.153722	0	0.232262	0.156221
MSTRG.140692.11	MSTRG.140692.11	0	0	0	0.072794	0	0.036576	0.144296	0.062707	0	0	0	0
MSTRG.138886.1	MSTRG.138886.1	0	0.022193	0.030161	0.0622	0	0.014692	0	0.062769	0	0.00467	0	0
MSTRG.330048.7	MSTRG.330048.7	0	0	0	0	0.001586	0	0	0	0	0.006527	0	0
MSTRG.254381.3	MSTRG.254381.3	0.080687	0.076959	0.034653	0.060217	0.244729	0.225762	0.102968	0.085034	0	0	0.126096	0
MSTRG.131986.4	MSTRG.131986.4	0.138112	0	0	0.130579	0	0	0	0.044631	0	0.092181	0	0.112542
MSTRG.384729.1	MSTRG.384729.1	0.092409	0.159899	0.158294	0.21552	0.122451	0.036638	0.273574	0.185561	0.182887	0.036329	0.06953	0
MSTRG.4328.1	MSTRG.4328.1	0.048039	0	0.106767	0.091157	0.050491	0	0.151093	0.091958	0	0	0.094335	0
MSTRG.215608.4	MSTRG.215608.4	0	0	0	0	0.154348	0	0.260442	0	0.096344	0	0	0
MSTRG.49061.1	MSTRG.49061.1	0	0	0	0	0.045995	0.013288	0.183518	0.083645	0.002493	0	0	0.061448
MSTRG.4341.20	MSTRG.4341.20	0	0.089786	0.112085	0.365617	0.338932	0	0	0	0.234456	0	0	0
MSTRG.114834.5	MSTRG.114834.5	0.602138	0	0.391491	0	0	0	0	0	0	0	0	0
MSTRG.342816.3	MSTRG.342816.3	0	0	0	0	0	0	0	0	0	0	0	0
MSTRG.389954.5	MSTRG.389954.5	0	0.063863	0.033275	0.031164	0.011233	0.060401	0	0	0	0	0.003863	0
MSTRG.117240.12	MSTRG.117240.12	0.018276	0.009892	0.004596	0.012492	0	0.031055	0.012296	0.017454	0.06368	0.037631	0	0.330839
MSTRG.117240.10	MSTRG.117240.10	0	0	0.043918	0	0	0.059468	0	0	0	0.40061	0	0
MSTRG.353160.2	MSTRG.353160.2	0	0	0	1.906284	0	0	1.141785	0	0	0	0	0
MSTRG.155747.30	MSTRG.155747.30	0	0.087967	0.185854	0	0	0	0	0	0	0	0	0.160454
MSTRG.155747.32	MSTRG.155747.32	0	0	0	0	0.289802	0	0.094935	0	0	0	0	0
MSTRG.326933.10	MSTRG.326933.10	0.043585	0	0	0	0.033469	0	0.009135	0.020066	0.015466	0.043068	0.026858	0.02933
MSTRG.49299.3	MSTRG.49299.3	0	0	0	0.139812	0	0	0	0	0	0	0	0
MSTRG.49299.2	MSTRG.49299.2	0	0	0	0	0	0.121975	0	0	0	0	0	0
MSTRG.184368.1	MSTRG.184368.1	0	0	0	0.573611	0	0	0	0.520853	0	0	0	0
MSTRG.183130.11	MSTRG.183130.11	0.055927	0.031105	0.000683	0.047856	0	1.50E-05	0	0.001062	0	0	0.065642	0
MSTRG.204037.3	MSTRG.204037.3	0	0	0.047614	0	0	0	0	0	0.054293	0.017004	0	0
MSTRG.335876.3	MSTRG.335876.3	0.051187	0.001331	0	0	0	0	0	0.055153	0	0	0.018861	0
MSTRG.405326.14	MSTRG.405326.14	0.051165	0	0.060546	0.050075	0	0	0.119411	0.093526	0	0	0	0
MSTRG.300861.10	MSTRG.300861.10	0.090786	0.019292	0.171633	0.047563	0	0.084523	0.108311	0	0.039882	0.071837	0.036169	0
MSTRG.170169.1	MSTRG.170169.1	0	0	0	0.053125	0	0	0	0	0.674201	0	0	0
MSTRG.390625.3	MSTRG.390625.3	0.058274	0.080621	0.148674	0.018399	0.00305	0.014847	0.005878	0.000174	0.062889	0.126187	0.038189	0.514425
MSTRG.86848.20	MSTRG.86848.20	0	0	0	0	0	0.011604	0	0	0.009827	0	0	0
MSTRG.86848.22	MSTRG.86848.22	0	0	0	0	0	0.572393	0	0	0	0	0	0
MSTRG.313423.4	MSTRG.313423.4	0.009621	0	0	0.031429	0	0	0	0	0	0	0.015279	0.069375
MSTRG.205402.6	MSTRG.205402.6	0.047296	0.193598	0.033295	0.141839	0.010133	0.021752	0.027944	0.171667	0.346967	0.025727	0.03293	0
MSTRG.337169.1	MSTRG.337169.1	0	0	0.007804	0.073141	0.059333	0.013399	0.047501	0.117951	0.062791	0.007833	0.051648	0
MSTRG.185705.58	MSTRG.185705.58	0	0	0	0	0	0.119932	0	0	0	0	0	0
MSTRG.79953.1	MSTRG.79953.1	30.042091	0	37.82373	10.117616	0	0	25.06328	0.001267	0	0.004402	0	0
MSTRG.240081.25	MSTRG.240081.25	0.475644	0.051344	0.067838	0.080392	0.045448	0.017306	0.213988	0.02772	0.080393	0.038829	0.021157	0.182761
MSTRG.69484.7	MSTRG.69484.7	0.075454	0	0	0.150773	0.093324	0.13955	0.093482	0	0	0.002462	0	0
MSTRG.320285.2	MSTRG.320285.2	0	0	0	0	0	0.062775	0	0.035508	0.661794	0.080607	0.112671	0
MSTRG.320285.7	MSTRG.320285.7	0	0.358803	0.00559	0.005113	0	0	0.006251	0	0.002704	0.047695	0	0.040994
MSTRG.320285.6	MSTRG.320285.6	0.02304	0.03086	0	0	0	0	0	0.164078	0	0	0.185036	0.02349
MSTRG.85126.5	MSTRG.85126.5	0	0.044256	0.08858	0.03959	0.048111	0.059347	0.200168	0	0.002564	0.023868	0	0.016727
MSTRG.168755.3	MSTRG.168755.3	0	0	0.012467	0.007885	0	0	0.041128	0.163609	0.039808	0.007027	0	0
MSTRG.280346.1	MSTRG.280346.1	0	0	0	0	0	0	0	0	0.362879	0	0	0
MSTRG.170603.5	MSTRG.170603.5	0	0.002081	0	0	0	0.05615	0.037681	0.19445	0	0	0.169964	0
MSTRG.278717.1	MSTRG.278717.1	0.019493	0.070694	0.020112	0	0.144494	0.00328	0	0.081228	0	0.039497	0.141489	0.045223
MSTRG.278717.7	MSTRG.278717.7	0	0	0	0	0.046222	0	0	0	0	0	0.023343	0
MSTRG.348980.205	MSTRG.348980.205	0.022781	0.027345	0.042574	0.166715	0.301671	0.235665	0.0528	0.432679	0.111878	0.063052	0.09889	0.020873
MSTRG.67963.3	MSTRG.67963.3	0	0	0	0	0	0	0	0.528675	0	0	0.786183	0
MSTRG.101503.13	MSTRG.101503.13	0	0	0	0.738358	0	0	0	0	0	0	0	0
MSTRG.101503.16	MSTRG.101503.16	0.034179	0.063778	0.056037	0.064715	0	0.329624	0.026792	0.142745	0.022901	0	0	0
MSTRG.173247.1	MSTRG.173247.1	0	0.022786	0.127859	0.037987	0.130009	0.086044	0	0	0	0.101209	0.030329	0.058122
MSTRG.246606.37	MSTRG.246606.37	0	0	0	0	0	0	0	0.008066	0	0	0.361892	0.030025
MSTRG.246606.32	MSTRG.246606.32	0	0	0	0	0	0	0	0	0	0	0	0
MSTRG.66179.2	MSTRG.66179.2	0	0.008342	0	0.018906	0.242333	0	0.015766	0	0	0	0	0
MSTRG.143288.1	MSTRG.143288.1	0.137227	0	0.107162	0.106182	0.052885	0.123595	0	0	0	0.129854	0.27519	0.155746
MSTRG.227745.5	MSTRG.227745.5	0	0.021894	0.03395	0.031055	0.053316	0.06133	0.033952	0	0	0.01343	0	0
MSTRG.97964.12	MSTRG.97964.12	0	0	0	0.210439	0	0	0	0	0	0	0.019223	0
MSTRG.67513.44	MSTRG.67513.44	0.000852	0	0	0	0.017084	0.002471	0.057136	0	0.065823	0	0.000631	0.000493
MSTRG.268879.1	MSTRG.268879.1	0.042187	0	0	0.026551	0.014682	0	0.022271	0.075969	0.149009	0.014447	0.013132	0
MSTRG.25246.3	MSTRG.25246.3	0	0	0	0	0	0.224052	0.019238	0	0.018835	0	0	0
MSTRG.265352.4	MSTRG.265352.4	0.114997	0	0	0	0	0	0.371728	0	0	0	0	0
MSTRG.169644.1	MSTRG.169644.1	0	0.168623	0	0	0	0	0	0.175404	0	0	0	0
MSTRG.70783.2	MSTRG.70783.2	0	0	0	0	0.194027	0.418481	0.077776	0.175691	0.503712	0	0.345482	0
MSTRG.186449.1	MSTRG.186449.1	0	0	0	0	0	0.339905	0	0	0	0	0	0
MSTRG.292877.5	MSTRG.292877.5	0	0	0	0.179365	0	0	0.064709	0	0.081009	0	0	0
MSTRG.89179.31	MSTRG.89179.31	0	0	0	0.541186	0	0.241773	0	0	0	0	0	0
MSTRG.39607.4	MSTRG.39607.4	0.305654	0	0.046096	0.09197	0.011881	0	0.205878	0.136108	0.111384	0	0.271625	0.034596
MSTRG.382907.2	MSTRG.382907.2	0	0	0.052433	0.040193	0.070012	0.049622	0.008835	0.055277	0.051742	0.06033	0.038278	0.137199
MSTRG.105889.18	MSTRG.105889.18	0	0	0	0.038477	0	0	0	0	0.414505	0.037016	0	0
MSTRG.105889.11	MSTRG.105889.11	0.154422	0.026517	0.040411	0	0.037196	0	0.001096	0.050011	0	0	0.169159	0.020327
MSTRG.160330.10	MSTRG.160330.10	0	0.294195	0	0	0.57234	0.469377	0.935538	0.759675	2.260864	0	0.238927	0.511053
MSTRG.183112.22	MSTRG.183112.22	0	0	0	0	0	0	0	0	0	0	0	0
MSTRG.341381.10	MSTRG.341381.10	0	0	0	0	0	0	0	0	0	0	0	0
MSTRG.341381.12	MSTRG.341381.12	0.050627	0.113161	0.003577	0.19973	0.01533	0.022523	0.054501	0.035737	0.02565	0.018966	0.069274	0.015093
MSTRG.105306.7	MSTRG.105306.7	0	0	0	0	0	0	0.324469	0	0	0	0	0
MSTRG.249659.8	MSTRG.249659.8	0.008264	0.000897	0.002614	0.007998	0.012144	0.011738	0.002417	0.000598	0.002746	0.004587	0.004764	0.020664
MSTRG.298286.26	MSTRG.298286.26	0.008018	0.004982	0	0.014581	0.066241	0	0.072847	0.091505	0.090859	0	0	0
MSTRG.157893.29	MSTRG.157893.29	0.051681	0.057117	0.265204	0.061153	0	0	0.047111	0.080556	0.08137	0	0	0
MSTRG.255810.1	MSTRG.255810.1	0	0	0	0	0.040489	0	0	0	0	0.06884	0.047658	0
MSTRG.23201.1	MSTRG.23201.1	0	0.093083	0.029868	0	0	0	0.004589	0.069976	0.023779	0	0.064024	0.072054
MSTRG.189485.3	MSTRG.189485.3	0	0	0	0	0	0.077677	0	0	0	0	0	0
MSTRG.321376.7	MSTRG.321376.7	0	0	0.209684	0	0	0.025264	0	0.043426	0	0	0	0.078988
MSTRG.321376.2	MSTRG.321376.2	0.206828	0.18121	0.153718	0.374781	0.076085	0.173323	0	0.05075	0.268503	0.216469	0.220061	0.054421
MSTRG.205979.1	MSTRG.205979.1	0.042874	0.201326	0.136568	0.002472	0	0.823614	0.244312	0.237693	0.104575	0.005659	0	0
MSTRG.204557.17	MSTRG.204557.17	0	0	0	0	0	0	0.060011	0	0	0	0	0
MSTRG.65207.12	MSTRG.65207.12	0.095217	0.011144	0	0	0.186247	0	0	0.626978	0.099942	0	0.010331	0
MSTRG.190758.2	MSTRG.190758.2	0	0.014245	0.309596	0.402639	0.328053	0.164472	0	0.471412	0.309894	0.331807	0.053465	0.032523
MSTRG.195623.58	MSTRG.195623.58	0	0	0	0	0	0	0	0.165303	0	0.608387	0	0
MSTRG.157316.8	MSTRG.157316.8	0.056736	0.158266	0	0	0	0.067684	0	0.035396	0	0.084029	0	0
MSTRG.195623.50	MSTRG.195623.50	0	0	0	0	0	0	15.66102	0	0	0	0	0
MSTRG.81746.13	MSTRG.81746.13	6031.90332	9.788783	2762.794922	6646.057129	5292.10498	201.178406	6330.431641	5601.907715	14.903769	207.105392	10.535718	4805.692871
MSTRG.259604.2	MSTRG.259604.2	0.037234	0.039299	0.231689	0.029558	0	0.008179	0	0	0	0.022179	0.009847	0.148994
MSTRG.300836.1	MSTRG.300836.1	0	0.027243	0	0.048745	0.067945	0.014484	0.094909	0.00074	0.180433	0	0	0.015411
MSTRG.195577.109	MSTRG.195577.109	0	0	0	0	0	0	2.111408	0	0	0	0	0
MSTRG.195577.104	MSTRG.195577.104	0	0	0	0	0	0	0	0	0	0	0	0
MSTRG.336731.2	MSTRG.336731.2	0.059635	0.040239	0.024222	0.139288	0.263038	0.003075	0.002052	0.048262	0.026921	0.046485	0.000478	0.034218
MSTRG.321101.1	MSTRG.321101.1	0.136751	0	0.084162	0.024524	0.001278	0.097011	0.090447	0.074485	0	0	0	0
MSTRG.155419.2	MSTRG.155419.2	0.221497	0.415715	0	0.298052	0	0	0	0	0	0	0	0.359011
MSTRG.188006.5	MSTRG.188006.5	0	0	0	0.141526	0.320127	0.156424	0.260752	0	0	0	0	0
MSTRG.335008.6	MSTRG.335008.6	0	0	0.291396	0.004431	0	0	0.105899	0.112768	0.679589	0.034869	0.103825	0
MSTRG.283608.24	MSTRG.283608.24	0.065493	0.170351	0.113357	0	0.039383	0	0.10943	0	0.274874	0	0	0.158325
MSTRG.241032.12	MSTRG.241032.12	0	0	0.097276	0	0.206144	0	0.089698	0.353377	0	0.34129	0	0
MSTRG.49242.6	MSTRG.49242.6	0	0	0	0	0	0.245755	0	0	0	0.129964	0	0.111181
MSTRG.338839.9	MSTRG.338839.9	0	0	0	0	0.092379	0	0	0	0.379284	0	0	0
MSTRG.157811.2	MSTRG.157811.2	0	0	0	0	0	0	0	0	0	0	0	0.035925
MSTRG.344408.3	MSTRG.344408.3	0.13271	0	0	0.122879	0.071849	0	0	0	0.032649	0	0.171943	0.02106
MSTRG.88776.1	MSTRG.88776.1	0	0.101793	0.042951	0	0.152514	0	0	0	0	0	0.03406	0
MSTRG.88776.2	MSTRG.88776.2	0.071685	0.001374	0.069628	0.133147	0.010138	0.207318	0	0.132894	0.261102	0	0	0.22034
MSTRG.88776.3	MSTRG.88776.3	0.157228	0	0.057658	0.026951	0	0.060629	0.175215	0	0.060921	0	0	0.046344
MSTRG.333508.31	MSTRG.333508.31	0.021143	0	0.067942	0.337662	0.001281	0.074824	0	0.027466	0	0	0.019023	0
MSTRG.333508.33	MSTRG.333508.33	0	0.023321	0	0	0	0	0	0	0	0.042437	0	0.58799
MSTRG.209459.2	MSTRG.209459.2	0.359246	0.100455	0.064024	0.026204	0.029286	0.017229	0.040548	0	0.036883	0	0	0
MSTRG.365728.1	MSTRG.365728.1	0	0	0.153206	0	0	0.005523	0.110326	0.15587	0.06293	0.013971	0	0.104221
MSTRG.233890.2	MSTRG.233890.2	0.022941	0.060031	0	0	0	0	0.063233	0.023818	0.183433	0	0.060776	0
MSTRG.395373.2	MSTRG.395373.2	0	0	0	0.056479	0.408186	0.068293	0	0.038137	0	0	0	0
MSTRG.348977.2	MSTRG.348977.2	0.276359	0.29269	0	0	0	0	0.212056	0.362844	0.275727	0.586622	0	0
MSTRG.348977.1	MSTRG.348977.1	0	0.12211	0.287624	0.179523	0.252833	0.252743	0	0	0	0	0.249722	0.179139
MSTRG.198010.6	MSTRG.198010.6	0.021836	0	0	0.229877	0.04689	0.185514	0	0	0	0.076829	0	0
MSTRG.137141.1	MSTRG.137141.1	0.759344	0	0	0.131097	0	0.597409	0	0.448465	0.216379	0.068912	0	0.001223
MSTRG.353417.6	MSTRG.353417.6	0	0	0.02212	0	0	0.298405	0	0.016093	0	0	0	0.122628
MSTRG.236011.2	MSTRG.236011.2	0	0	0.174781	0	0	0.260008	0	0.0325	0	0	0.683393	0.393024
MSTRG.277154.1	MSTRG.277154.1	0.046149	0	0.094065	0	0	0	0	0	0	0.064051	0.133999	0.258626
MSTRG.353417.9	MSTRG.353417.9	0.009054	0	0	0	0	0	0.008008	0	0	0	0	2.50E-05
MSTRG.50325.1	MSTRG.50325.1	0	0	0	0	0	0	0	0.111839	0	0	0	0
MSTRG.360856.7	MSTRG.360856.7	0	0	0.050879	0	0	0	0	0	0	0	0	0
MSTRG.360856.5	MSTRG.360856.5	0	0	0	0.240626	0	0.000344	0.01557	0.168984	0.004322	0.329671	0	0
MSTRG.360856.1	MSTRG.360856.1	0.083662	0.016134	0.007609	0	0.166713	0.089054	0	0	0.12366	0	0.025632	0
MSTRG.381128.18	MSTRG.381128.18	0	0	0	0	0	0	0	0	0	2.381536	0	0
MSTRG.381128.19	MSTRG.381128.19	0.000206	0	0	0	0	0	0	0	0	0	0	0
MSTRG.381128.12	MSTRG.381128.12	6.00E-06	0	0.000261	0	0.007935	0	0	0.961864	2.60076	1.478809	0.001384	0
MSTRG.388355.4	MSTRG.388355.4	0	0	0	0	0	0	0	0	0	0	0	0
MSTRG.259287.1	MSTRG.259287.1	0	0	0	0	0	0.029669	0.022829	0	0	0.031793	0	0
MSTRG.279520.1	MSTRG.279520.1	0.018773	0.008106	0.048102	0.020355	0.056793	0	0.067981	0.047243	0.007353	0.013323	0	0
MSTRG.11034.2	MSTRG.11034.2	0	0	0	0	0	0.07498	0.038495	0.010415	0.005485	0.008584	0.033345	0.032407
MSTRG.380927.4	MSTRG.380927.4	0	0.000422	0	0	0	0	0	0	0	0	0	0
MSTRG.380927.1	MSTRG.380927.1	0.057466	0.065686	0	0	0	0	0	0	0	0	0	0
MSTRG.142583.22	MSTRG.142583.22	0	0.051603	0.154513	0	0	0	0	0	0	0.015341	0.017778	0
MSTRG.173577.11	MSTRG.173577.11	0.243497	0.205312	0.029837	0	0	0.095947	0.078893	0	0.261764	0	0	0
MSTRG.142222.10	MSTRG.142222.10	0	0.024804	0	0	0	0	0	0	0	0.023095	0.167413	0
MSTRG.348183.2	MSTRG.348183.2	0.330957	0	0	0.024882	0	0	0	0	0.183657	0	0	0
MSTRG.76254.32	MSTRG.76254.32	0.1001	0	0.117728	0	0	0	0.022994	0.087426	0.099772	0.010782	0	0
MSTRG.72918.28	MSTRG.72918.28	0	0	3.00E-05	0	0	3.00E-06	0	0	0	0	5.30E-05	0
MSTRG.276987.1	MSTRG.276987.1	0.04651	0.109611	0.094656	0	0	0	0	0	0	0	0	0
MSTRG.326621.49	MSTRG.326621.49	0	0.103344	0	0	0	0.095489	0	0.111122	0	0.080719	0.247529	0.113801
MSTRG.64062.14	MSTRG.64062.14	0	0.040381	0	0	0.062233	0	0	0.076189	0	0.067763	0	0.055412
MSTRG.345938.2	MSTRG.345938.2	0	0	0	0	0	0	0	0	0	0.215987	0.079882	0.413381
MSTRG.345938.1	MSTRG.345938.1	0	0.209545	0.240952	0.136788	0.558041	0.247028	0	0	1.290469	0.004919	0	0
MSTRG.178103.52	MSTRG.178103.52	0	0	0	0	0	0	0	0	0	0.522285	0	0
MSTRG.178103.57	MSTRG.178103.57	0.00447	0.022397	0	0	0.175772	0.001164	0	0	0	0	0	0
MSTRG.178103.55	MSTRG.178103.55	0	0	0	0	0	0	0	0	0	0	0	0
MSTRG.281937.3	MSTRG.281937.3	0	0	0	0	0	0	0	0	0	0	0	0
MSTRG.107464.7	MSTRG.107464.7	0	0	0	0.060284	0	0	0	0.057359	0	0.110941	0	0
MSTRG.364220.2	MSTRG.364220.2	0.040723	0	0.015887	0	0.064202	0.048216	0.034041	0.150302	0.239198	0.087885	0	0
MSTRG.97964.7	MSTRG.97964.7	0	0	0	0.034737	0	0.05947	0.159676	0.029429	0.116363	0	0	0
MSTRG.97964.4	MSTRG.97964.4	0.09296	0.157719	0	0.074257	0.066399	0	0	0	0	0.112624	0	0
MSTRG.62677.10	MSTRG.62677.10	0	0	0	0	0	0	0	0	0	0	0	0
MSTRG.84558.26	MSTRG.84558.26	0	0	0.006977	0	0	0	0.000903	5.00E-06	0.335647	0.551235	0	0.037084
MSTRG.17037.37	MSTRG.17037.37	0	0	0	0	0	0	0	0	0	0	0	0
MSTRG.280429.59	MSTRG.280429.59	0.07897	0.067297	0.144217	0	0	0.140645	0	0.029252	0	0.006581	0.052795	0.03376
MSTRG.280429.56	MSTRG.280429.56	0.097695	0.076327	0.228771	0	0.136224	0.116407	0	0	0	0.057272	0	0
MSTRG.10963.2	MSTRG.10963.2	0.056904	0	0	0.051075	0	0.127367	0.252552	0.086231	0.072866	0	0.091952	0.160767
MSTRG.58128.10	MSTRG.58128.10	0	0	0	0	0	0	0	0	0	0	0	0
MSTRG.141572.2	MSTRG.141572.2	0.337738	0.07731	0.081166	0.279232	0.495115	0.00165	0.108781	0.08751	0.012154	0.489121	0.444372	8.217867
MSTRG.43550.1	MSTRG.43550.1	0.016053	0.033066	0.117529	0.017027	0.064857	0.01717	0	0.03165	0.020201	0.055031	0	0
MSTRG.19141.26	MSTRG.19141.26	0.149875	0.093771	0.0729	0.117273	0.029464	0.057769	0	0	0.087764	0.020032	0	0
MSTRG.293809.1	MSTRG.293809.1	0.224037	0.307403	0.348248	0.039351	0.057875	0.106875	0.027539	0.00513	0.024821	0	0	0
MSTRG.95551.12	MSTRG.95551.12	0.052223	0	0.044075	0.119316	0	0.200988	0.249328	0.275171	0	0	0.166285	0
MSTRG.28435.16	MSTRG.28435.16	0	0.048066	0.16767	0	0	0	0	0	0	0	0	0
MSTRG.378419.2	MSTRG.378419.2	0	0	0	0	0	0	0	0	0	0	0	0
MSTRG.133919.2	MSTRG.133919.2	0	0.074957	0	0	0.082434	0.036096	0.059333	0	0.09113	0.073989	0.228406	0.025954
MSTRG.156206.15	MSTRG.156206.15	0	0	0	0	0.148112	0	0.049799	0.022889	0.022082	0	0	0.001165
MSTRG.187068.15	MSTRG.187068.15	0.906035	1.44153	0	0	0	0.104736	0	0	0	0.099109	1.185867	0.275502
MSTRG.381128.3	MSTRG.381128.3	0	0	3.631469	0	0	0	0	0	0	0	0	0
MSTRG.303263.3	MSTRG.303263.3	0.023074	0	0.104858	0.098682	0.090744	0.126867	0.06344	0.172955	0	0	0.022656	0.002203
MSTRG.71958.2	MSTRG.71958.2	0	0	0.033833	0	0	0	0	0	0	0.010633	0	0
MSTRG.162370.14	MSTRG.162370.14	0.007973	0.131142	0.010577	0.001025	0.007442	0.01358	0.000887	0	0	0.039811	0.009516	0
MSTRG.230198.5	MSTRG.230198.5	0	0	0	0.401439	0	0	0	0	0	0	0.05296	0
MSTRG.230198.2	MSTRG.230198.2	0	0.048271	0	0	0	0.103604	0	0	0	0	0.075044	0.077213
MSTRG.88606.7	MSTRG.88606.7	0	0.189425	0.028822	0.083634	0.054836	0.358077	0.054825	0	0	0	0	0
MSTRG.399137.6	MSTRG.399137.6	0.023407	0.004865	0.001349	0	0	0.04425	0	0	0.027925	0.008407	0.089787	0
MSTRG.235667.1	MSTRG.235667.1	0	0	0	0	0	0	0	0	0	0	0	0
MSTRG.195623.46	MSTRG.195623.46	0	0	0.055876	0	0	0	0.121516	0	0	0	0	0
MSTRG.332717.1	MSTRG.332717.1	0.049819	0.060056	0	0	0.051033	0.105431	0	0.070651	0.057932	0	0	0
MSTRG.34860.51	MSTRG.34860.51	0.148587	0.041707	0.220769	0.187002	0.109666	0.09313	0.171319	0.426136	0.127702	0.336994	0.190567	0.374581
MSTRG.34860.55	MSTRG.34860.55	0.287344	0.241812	0.023878	0.014567	0.030013	0.243242	0.013457	0.003043	0.034794	0.027748	0.613192	0.037027
MSTRG.34860.56	MSTRG.34860.56	0	0	0	0.045761	0	0	0.015842	0	0	0	0	0.078888
MSTRG.34860.58	MSTRG.34860.58	0	0	0	0	0	0	0	0	0	0	0	0
MSTRG.195577.125	MSTRG.195577.125	0	0	0	0	0	0	0.085592	1.889514	0	0.587196	0	0
MSTRG.330832.53	MSTRG.330832.53	0	0	0	0	0	0	0	0	0	0	0.203055	0
MSTRG.241161.2	MSTRG.241161.2	0.104741	0.062362	0.041227	0.074095	0.100781	0.106935	0	0.03025	0.010311	0.068746	0.151445	0.226115
MSTRG.343199.2	MSTRG.343199.2	0.095636	0.160136	0.116801	0.13829	0	0	0	0.08911	0	0	0.02415	0
MSTRG.299453.4	MSTRG.299453.4	0	0	0	0	0	0	0	0	0	0	0.376286	0
MSTRG.299453.1	MSTRG.299453.1	0.039165	0.072105	0.0547	0.030973	0.064813	0.077193	0.037487	0.021257	0.057293	0.227336	0.086079	0.188958
MSTRG.299453.3	MSTRG.299453.3	0	0	0.012093	0	0.014326	0.008142	0.014976	0	0	0.06896	0.034222	0.004234
MSTRG.374266.2	MSTRG.374266.2	0	0	0	0	0	0	0	0	0	0	0	0
MSTRG.376788.6	MSTRG.376788.6	0	0	0	0	0	0	0	0	0.405873	0	0	0
MSTRG.376788.5	MSTRG.376788.5	0	0.403537	0	0	0.26403	0	0.100774	0	0	0	0	0
MSTRG.376788.2	MSTRG.376788.2	0	0	0.009643	0.288148	0	0	0	0	0.382349	0.000323	0	0.022585
MSTRG.376788.1	MSTRG.376788.1	0.151698	0.317386	0	0.091019	0.212291	0.381706	0.302656	0.234449	0.37838	0.36669	0.196365	0
MSTRG.19544.2	MSTRG.19544.2	0	0	0	0.19574	0	0	0	0	0	0	0	0
MSTRG.241047.3	MSTRG.241047.3	1.051427	1.556275	2.212393	0.84332	0.796037	1.72771	2.402755	1.671386	0.564515	2.284606	1.637632	3.659312
MSTRG.75628.8	MSTRG.75628.8	0	0	0	0	0	0	0	0.131313	0	0.146135	0.069167	0
MSTRG.209102.5	MSTRG.209102.5	0	0	0	0	0	0	0	0	0	0	0	0
MSTRG.401324.13	MSTRG.401324.13	0	0.005796	0	0.023419	0	0	0.041285	0.004609	0.117468	0.182344	0	0.015871
MSTRG.160331.5	MSTRG.160331.5	0	0	0.076661	0	0	0.015779	0	0	12.149051	6.129988	0.077242	0.805595
MSTRG.304629.1	MSTRG.304629.1	0.014628	0	0.050248	0	0	0	0	0	0	0	0	0
MSTRG.304629.3	MSTRG.304629.3	0	0	0.001062	0	0.155603	0.027637	0.207862	0	4.786437	0.242391	0.024176	0
MSTRG.304629.2	MSTRG.304629.2	0	0	0	0	0	0	0	0	0	0	0	0
MSTRG.304629.5	MSTRG.304629.5	0.078742	0.06112	0.982481	0	0	0	0	4.174775	0	0	0	0
MSTRG.304629.4	MSTRG.304629.4	0	0	0	0	0	0	0	0	0	3.420965	0	3.229414
MSTRG.81746.3	MSTRG.81746.3	47.239723	0.423568	0	91.419739	13607.29297	1.451494	38278.96484	16078.57227	0.714604	11122.8125	0	13982.10742
MSTRG.81746.1	MSTRG.81746.1	2.849705	1.439628	0	92.173965	21683.94141	1.460293	0.156025	16076.96289	0.721133	11771.69238	0	14688.96875
MSTRG.81746.7	MSTRG.81746.7	144.25174	1.40E-05	653.875671	93.645164	5.278926	0	0	0	0.020848	7136.383789	0	6.977799
MSTRG.81746.8	MSTRG.81746.8	0	0	0	0	0	0	0.000168	8.10E-05	0	0	0	0.012762
MSTRG.81746.9	MSTRG.81746.9	0	0	14819.00391	0	0	219.275742	0.016717	0.022631	596.431213	0	328.076965	5.625994
MSTRG.292805.6	MSTRG.292805.6	0.113602	0	0.093248	0.11587	0	0.033989	0	0.073472	0	0	0	0
MSTRG.47271.3	MSTRG.47271.3	0.032216	0.147055	0.065616	0.22771	0.091643	0	0	0	0	0	0	0.00844
MSTRG.95562.22	MSTRG.95562.22	0	0.230395	0.014414	0.14422	0.012368	0.035796	0.000655	0	0	0.003685	0.158799	0.035638
MSTRG.156206.45	MSTRG.156206.45	0.015944	0	0.014817	0.022605	0	0.000486	0.001178	0	0	0.001644	0	0
MSTRG.87983.4	MSTRG.87983.4	0	0.007724	0	0.02149	0	0.036756	0	0	0.00163	0.024983	0	0
MSTRG.348134.15	MSTRG.348134.15	0	0	0	0	0	0.602316	0	0	0.407847	0	0.427413	0
MSTRG.348134.19	MSTRG.348134.19	0	0	0	0	0.087118	0	0	0	0	0.156633	0	0
MSTRG.10843.15	MSTRG.10843.15	0	0	0	0	0	0	0	0	0	0.088531	0	0
MSTRG.10843.16	MSTRG.10843.16	0	0.188658	0	0	0	0	0	0	0	0	0	0
MSTRG.10843.11	MSTRG.10843.11	0.08766	0	0	0	0	2.00E-06	0	0	0	0.047452	0.066648	0
MSTRG.30359.9	MSTRG.30359.9	0	0	0.000821	0	0	0.000514	0	0	0	0	0	0
MSTRG.30359.3	MSTRG.30359.3	0	0	0	0.43556	0.11325	0	0	0.196567	0	0.732162	0.557528	0
MSTRG.30359.1	MSTRG.30359.1	0	0	0	0	0	0	0	0	0	0	0	0
MSTRG.30359.6	MSTRG.30359.6	0	0	0	0	1.893606	0.000719	0	0	0	0	0	0
MSTRG.30359.7	MSTRG.30359.7	0	0	1.35781	0	0	0	0	0	0	0	0	0
MSTRG.30359.4	MSTRG.30359.4	0	0	0	0	0	0	0	0.234257	0	0	0	0.096982
MSTRG.30359.5	MSTRG.30359.5	0	0	0.002896	0	0.001648	0	0	0	2.689157	0	0	0
MSTRG.350671.59	MSTRG.350671.59	0	0	0.056382	0	0	0	4.00E-06	0	0	0	0.025751	0.054955
MSTRG.350671.58	MSTRG.350671.58	0	0	0.016316	0	0	0.008197	0	0	0	0.533019	0.020673	0.432054
MSTRG.350671.55	MSTRG.350671.55	0.278062	0.802595	0.525258	0.348434	0.210386	0	7.00E-06	0	0	0	0	0
MSTRG.332981.3	MSTRG.332981.3	0.084222	0.106053	0.061488	0.009611	0.012946	0	0.094253	0.224473	0.231141	0.035123	0.197462	0
MSTRG.178103.9	MSTRG.178103.9	0	0	0	0	0	0	0	0	0	0	0.378008	0
MSTRG.178103.8	MSTRG.178103.8	0	0	0	0	0	0	0	0	0	0	0.27596	0.091928
MSTRG.49658.2	MSTRG.49658.2	0	0	0	0	0	0	0	0.134013	0.301775	0	0	0.35121
MSTRG.290491.4	MSTRG.290491.4	0	0.148251	0	0	0	0	0.101082	0.175109	0.008763	0	0	0
MSTRG.290491.5	MSTRG.290491.5	0	0	0	0	0	0	0	0	0.378602	0	0	0
MSTRG.139962.1	MSTRG.139962.1	0.055505	0.048574	0.03976	0.066247	0.083958	0.046268	0.074296	0.05822	0.06469	0.084145	0.035947	0
MSTRG.388423.19	MSTRG.388423.19	0.053796	0.061152	0.013465	0.243171	0.021226	0.073195	0.18781	0.031112	0.004655	0.023584	0.006504	0.037875
MSTRG.33355.3	MSTRG.33355.3	0	0	0	0	0.147518	0	0.44147	0.180391	0	0	0.24974	0
MSTRG.208600.7	MSTRG.208600.7	0	0	0	0	0.005577	0	0	0.002294	0	0	2.00E-06	0
MSTRG.93927.13	MSTRG.93927.13	0.151122	0.123333	0	0.094941	0.085598	0	0	0.109576	0	0.158849	0	0
MSTRG.93927.15	MSTRG.93927.15	0	0	0	0.0004	0.098047	0.043877	0.006628	0	0.009762	0.033609	0	0
MSTRG.64506.9	MSTRG.64506.9	0.007709	0	0.000752	0.049265	0.007481	0.000852	0.027635	0.017258	0.027532	0.040862	0.020764	0.03311
MSTRG.61024.12	MSTRG.61024.12	0	0	0	0	0	0	0	0	0	0	0	0
MSTRG.61024.11	MSTRG.61024.11	0	0.019563	0.097763	0.205072	0	0.039274	0	0	0.182959	0.011297	0.003312	0.012114
MSTRG.61024.14	MSTRG.61024.14	0	0.004862	0	0	0.404119	0.310122	0.065337	0.185014	0	0.001955	0	0
MSTRG.61024.19	MSTRG.61024.19	0	0	0.002564	0	0.050059	0.001212	0.008533	0.008668	0.010924	0.018479	0.031577	0.009351
MSTRG.376906.1	MSTRG.376906.1	0	0	0.002438	0	0	0.055947	0	0	0	0	0	0
MSTRG.157316.13	MSTRG.157316.13	0.301284	0	0	0	0	0	0	0	0	0	0.005615	0.234331
MSTRG.157316.10	MSTRG.157316.10	0	0	0	0	0	0	0.0912	0	0	0.248087	0.854303	0
MSTRG.173325.13	MSTRG.173325.13	0	0	0.237046	0.18313	0	0	0	0	0	0	0	0
MSTRG.343331.4	MSTRG.343331.4	0	0.031297	0.246242	0	0	0.422945	0	0	0	0	0.223914	0
MSTRG.324044.25	MSTRG.324044.25	0	0	0.14137	0	0	0	0	0	0	0	0	0
MSTRG.205601.10	MSTRG.205601.10	0	0	0	0	0	0	0	0	0	0	0.04753	0
MSTRG.178103.68	MSTRG.178103.68	0	0	0	0	0	0.044554	0	0.114357	0.199596	0	0	0
MSTRG.392850.126	MSTRG.392850.126	0	0	0.012115	0.046032	0.010829	0.012379	0	0	0	0	0	0.004825
MSTRG.331976.251	MSTRG.331976.251	0	0	0	0	0.100387	0	0	0	0	0	0	0
MSTRG.331976.250	MSTRG.331976.250	0.262745	0	0.462785	0.273747	0	0.471596	0	0	0	0.410488	0	0
MSTRG.371598.4	MSTRG.371598.4	0	0	0	0	0	0	0	0	0	0	0	0
MSTRG.371598.3	MSTRG.371598.3	0.011185	0	0	0.059176	0	0	0	0.176292	0.000114	0	0	0.091054
MSTRG.255676.26	MSTRG.255676.26	0	0.028774	0	0	0.346612	0	0	0	0	0	0	0
MSTRG.48214.1	MSTRG.48214.1	0	0.017435	0.002095	0.093638	0.086561	0.131148	0.207879	0.266474	0.170975	0.306721	0.037216	0.056664
MSTRG.188062.1	MSTRG.188062.1	0.126715	0.092582	0.154363	0.100215	0.028903	0.131332	0.19481	0.07195	0.059937	0.007798	0.053369	0.075808
MSTRG.96790.1	MSTRG.96790.1	0	0.042984	0	0	0	0.025872	0.038516	0.107684	0.051166	0.013862	0	0
MSTRG.106892.1	MSTRG.106892.1	0	0	0.239425	0.174541	0	0	0	0	0	0	0	0.039088
MSTRG.195623.92	MSTRG.195623.92	0.000788	0.010848	0	0	0	0	3.00E-06	5.00E-06	0.007458	0	0	0
MSTRG.381136.13	MSTRG.381136.13	0.007349	0.023449	0.019828	0	0	0	0.110374	1.949074	2.210281	1.084214	0	0.069723
MSTRG.243407.9	MSTRG.243407.9	0.08098	0.049351	0.064517	0.05605	0.025078	0.01391	0.044854	0.055624	0	0	0	0.099878
MSTRG.141572.1	MSTRG.141572.1	0	0.000697	0	0	0	3.562244	0	3.527229	0.249006	0	0	0
MSTRG.246606.60	MSTRG.246606.60	0	0.048348	0	0	0.092947	0.065344	0.180114	0	0.045604	0.058929	0.072079	0
MSTRG.246606.61	MSTRG.246606.61	0	0.137268	0	0.037653	0	0.101235	0	0	0.509833	0	0	0
MSTRG.246606.68	MSTRG.246606.68	0.028839	0.009441	0	0.212931	0	0.05127	0	0.080153	0.022905	0	0	0
MSTRG.246606.69	MSTRG.246606.69	0.108224	0.040595	0	0	0	0	0	0.080556	0.065377	0	0	0
MSTRG.141572.4	MSTRG.141572.4	2.045504	0.638434	0	0	0	0	0	0	0	0	0	0
MSTRG.37776.1	MSTRG.37776.1	0.016016	0.062399	0.108263	0.046788	0.056899	0.054733	0.001092	0.01518	0	0.043891	0.079919	0.105993
MSTRG.383154.6	MSTRG.383154.6	0.14299	0	0.005086	0.028295	0.056023	0	0.003937	0	0	0.242784	0	0
MSTRG.383154.4	MSTRG.383154.4	0	0	0	0	0	0	0	0	0	6.00E-06	0	0
MSTRG.178103.84	MSTRG.178103.84	0	0	0	0	0	0	0	0	0	0	0	0
MSTRG.178103.87	MSTRG.178103.87	0	0	0.074255	0	0	0.078526	0	0	0	0	0.117525	0
MSTRG.178103.80	MSTRG.178103.80	0.002129	0	0.094903	0	0	0	0.121259	0	0	0	0.032343	0.04444
MSTRG.257283.2	MSTRG.257283.2	0	0	0.045058	0	0.089369	0	0	0	0	0	0	0.002898
MSTRG.263193.2	MSTRG.263193.2	0.12398	0.05569	0.063752	0.036449	0.096787	0.077691	0.065912	0.054775	0.027225	0.159965	0.116622	0.133339
MSTRG.25245.30	MSTRG.25245.30	0	1.781558	0	0	0	0	0	0	0	0	0.00036	0.00145
MSTRG.25245.31	MSTRG.25245.31	0	0	0	0	0	0	0	0.002221	0.002957	0.000205	0	0
MSTRG.373966.2	MSTRG.373966.2	0	0.233071	0	0.218358	0.154225	0.237775	0.304432	0	0	0	0.065998	0.241028
MSTRG.122514.26	MSTRG.122514.26	0	0.054492	0	0	0.02486	0.185395	0.040195	0	0.441065	0	0	0
MSTRG.93759.2	MSTRG.93759.2	0	0.044344	0.214128	0	0.096028	0	0	0.082856	0.010989	0	0	0
MSTRG.271663.1	MSTRG.271663.1	0.365815	0	0.036311	0	0	0.027839	0	0.020811	0	0	0	0.007864
MSTRG.88963.18	MSTRG.88963.18	0	0	0.060851	0.086101	0	0.08266	0.127316	0	0	0.090251	0	0.046408
MSTRG.88963.14	MSTRG.88963.14	0.435432	0.519189	0.136886	0.122614	0.518126	0.026015	0.013432	0.417636	0.391243	0.012834	0.335576	0.075222
MSTRG.88963.10	MSTRG.88963.10	0.001245	0.023534	0.254992	0	0	0.001278	7.90E-05	0.02718	0.386605	0.000386	0.011601	0.203782
MSTRG.383699.7	MSTRG.383699.7	0.023166	0	0.00376	0.050582	0.029395	0.044911	0.065021	0.064899	0.03505	0.047062	0.066324	0.462892
MSTRG.383699.6	MSTRG.383699.6	0	0	0	0	0	0	0	0	0	0	0.208041	0
MSTRG.383699.9	MSTRG.383699.9	0	0.012869	0.124001	0.008654	0.009263	0.178122	0.00253	0.111107	0.002566	0.004671	0.001477	0.012843
MSTRG.92226.6	MSTRG.92226.6	0.209466	0.001186	0.178015	0.046645	0.308847	0	0.193228	0.042952	0.103003	0.177755	0.129012	0.094984
MSTRG.280429.108	MSTRG.280429.108	0.069371	0.137789	0	0	0.174917	0.116464	0	0	0	0.276362	0	0
MSTRG.280429.107	MSTRG.280429.107	0	0.170343	0	0	0	0	0	0	0	0	0	0
MSTRG.280429.106	MSTRG.280429.106	0.011893	6.00E-06	0.063776	0.004898	0	3.40E-05	0.002978	0.002365	0	0.010224	0.019306	0.010289
MSTRG.277034.4	MSTRG.277034.4	0	0.010471	0	0.02583	0	0	0	0.007184	0.254132	0	0.004171	0
MSTRG.39618.1	MSTRG.39618.1	0.010842	0.021457	0.082964	0.020334	0.022792	0.018051	0.081784	0.067048	0	0.115769	0.125851	0.070946
MSTRG.277034.5	MSTRG.277034.5	0.007411	0	0	0	0.159738	0.122221	0	0	0.005786	0.11127	0	0
MSTRG.9904.7	MSTRG.9904.7	6.416034	1.227695	4.719018	8.607203	0.010839	2.910918	2.16621	3.865361	0.801149	0.003149	0.006799	0
MSTRG.246606.51	MSTRG.246606.51	0.051418	0.017669	0	0.02359	0	0.021396	0	0.042311	0.001431	0	0	0
MSTRG.30314.17	MSTRG.30314.17	0.051982	0	0	0.02554	0.015075	0	0.184433	0.203238	0.030161	0	0	0
MSTRG.157274.1	MSTRG.157274.1	0	0	0	0.433878	0	0.130624	0	0	0.000386	0	0	0
MSTRG.115474.2	MSTRG.115474.2	0	0	0.403338	0.668649	0	0.432274	0	0	0	0.20073	0	0
MSTRG.323747.2	MSTRG.323747.2	0	0	0	0	0.16248	0	0	0	0	0	0	0
MSTRG.66474.6	MSTRG.66474.6	0.05645	0.019687	0.159608	0	0.105204	0.207026	0	0	0	0.008392	0.029732	0.181745
MSTRG.142583.26	MSTRG.142583.26	0	0	0	0	0	0	0.260313	0	0	0	0	0
MSTRG.142583.23	MSTRG.142583.23	0.209346	0.218256	0	0	0	0.232502	0	0.153708	0	0.21975	0	0
MSTRG.84035.4	MSTRG.84035.4	0	0	0	0.214292	0.063457	0.111422	0.05083	0.112265	0.108363	0	0.125457	0.079326
MSTRG.84035.8	MSTRG.84035.8	0	0	0	0	0.279213	0.022213	0.169584	0	0.112305	0	0	0
MSTRG.323571.1	MSTRG.323571.1	0	0.015628	0.087873	0.091699	0.076934	0.016461	0.082627	0.128696	0.00847	0.070207	0	0.018543
MSTRG.2423.4	MSTRG.2423.4	0	0	0.001124	0	0	0.03029	0	0.189173	0.065317	0	0	0.06776
MSTRG.2423.2	MSTRG.2423.2	0	0	0	0.084381	0	0	0	0.050896	0.123801	0	0	0
MSTRG.187068.14	MSTRG.187068.14	0.465657	0.110151	0	0	0	1.157757	0.226813	0	0	1.079288	0.422577	0.96811
MSTRG.257558.56	MSTRG.257558.56	0.008384	0	0	0	0	0	0.1301	0.095441	0	0	0	0
MSTRG.294699.1	MSTRG.294699.1	0	0.012553	0.077475	0.004973	0.012612	0.018939	0.011454	0.053927	0	0	0	0
MSTRG.294699.5	MSTRG.294699.5	0	0.120721	0	0	0.133176	0.054481	0	0	0.12355	0.000278	0	0.126149
MSTRG.16759.18	MSTRG.16759.18	0.106907	0.017755	0.076803	0.062373	0	0.023986	0	0	0	0.02489	0.056141	0.083941
MSTRG.160331.3	MSTRG.160331.3	0	0	0	0	0	0.719316	0	0	0	0	0	0
MSTRG.160331.2	MSTRG.160331.2	0	0	0	0	0	0	0	1.115156	0	0	0	0
MSTRG.160331.7	MSTRG.160331.7	0.353789	5.120944	0.340758	3.173712	5.926194	0.293792	5.282537	5.817962	0	0	0.467862	0.078616
MSTRG.366955.33	MSTRG.366955.33	0.224203	0	0.075437	2.451648	0.016414	0.266007	0	0.109971	0	0	0.139316	0
MSTRG.366955.32	MSTRG.366955.32	0	0.004963	0.005932	0	0.005603	0.44612	0	0.030736	0.673947	0	0.282293	0.01056
MSTRG.366955.35	MSTRG.366955.35	0	0	0.024921	0	0	1.637244	0	0.01077	0.036772	0	0	0
MSTRG.366955.36	MSTRG.366955.36	0	0	0	0.22338	0	0	0	0	0.07172	0	0	0
MSTRG.366955.39	MSTRG.366955.39	0	0	0	0	0	0	0	4.455975	0	0	0	0.032166
MSTRG.350980.17	MSTRG.350980.17	2.30E-05	0.001588	0.000241	0.079635	0.304325	5.80E-05	0.043051	0.00141	0.067975	0.000293	1.10E-05	4.90E-05
MSTRG.350980.18	MSTRG.350980.18	0.000451	0.227117	1.293557	0.15051	0.429019	0.050061	0.054413	8.40E-05	0.234477	0.047576	0.00029	0.027551
MSTRG.350980.19	MSTRG.350980.19	0.175606	0.402132	0	0.077037	0.086094	0.622467	0	0.414478	0	0.210634	0	0.3777
MSTRG.97903.2	MSTRG.97903.2	0	0	0	0	0	0	0.000557	0	0	0	0.09535	0.89786
MSTRG.230243.35	MSTRG.230243.35	0	0.100659	0.046837	0	0	0	0	0.078249	0	0.181891	0.072149	0.168407
MSTRG.182812.1	MSTRG.182812.1	0	0.029078	0	0.122184	0.038608	0.122206	0.030706	0	0	0	0	0
MSTRG.2394.2	MSTRG.2394.2	0	0	0	0	0	0	0	0	0	0	0	0
MSTRG.243394.1	MSTRG.243394.1	0.044061	0.033639	0.077706	0	0	0	0	0.106958	0.027841	0.039282	0.100946	0
MSTRG.64360.2	MSTRG.64360.2	0	0	0	0	0	0	0	0	0	0.226169	0	0
MSTRG.49548.3	MSTRG.49548.3	0	0	0.035031	0.075211	0	0	0.089783	0.221292	0.074839	0.036514	0	0
MSTRG.280429.60	MSTRG.280429.60	0	0	0	0	0	0	0	0	0	0	0	0
MSTRG.246606.130	MSTRG.246606.130	0.084131	0	0.239646	0	0.007482	0	0	0	0	0	0.004169	0
MSTRG.254081.2	MSTRG.254081.2	0.194168	0.055404	0	0	0.076687	0.129925	0.111564	0	0	0.228991	0.079708	0.043345
MSTRG.90603.7	MSTRG.90603.7	0.042137	0	0	0.002942	0.114315	0	0.000605	0.091985	0.086482	0.071902	0	0
MSTRG.209379.2	MSTRG.209379.2	0.023066	0.001893	0.061546	0	0	0	0.116045	0	0.002136	0.077463	0.08003	0.016312
MSTRG.236310.22	MSTRG.236310.22	0	0	0.048306	0	0.031155	0	0	0.014647	0	0.010389	0	0
MSTRG.202736.1	MSTRG.202736.1	0.079001	0.065448	0.083742	0.173314	0.162002	0.219149	0.109559	0.116014	0.046186	0.019833	0	0.098917
MSTRG.66784.1	MSTRG.66784.1	0	0	0.076894	0.082092	0	0	0.152001	0.047369	0	0.238848	0.080289	0.201339
MSTRG.400215.2	MSTRG.400215.2	0	0.167854	0	0	0	0	0	0	0	0	0	0
MSTRG.351446.4	MSTRG.351446.4	0	0	0	0	0.043454	0	0	0	0	0	0	0
MSTRG.5485.4	MSTRG.5485.4	0.110356	0.00943	0.052828	0.152042	0	0.001162	0.021619	0.009277	0	0	0	0
MSTRG.219558.2	MSTRG.219558.2	0.112397	0	0	0.054151	0	0	0	0	0.067697	0.250539	0.090206	0.034479
MSTRG.371862.6	MSTRG.371862.6	0.007599	0	0.021649	0.080485	0.205604	0	0	0	0	0	0.327302	0.276314
MSTRG.371862.7	MSTRG.371862.7	0	0	0	0.035091	0.041281	0.072119	0	0	0.048609	0	0.056831	0.053394
MSTRG.371862.1	MSTRG.371862.1	0.017972	0	0.010056	0	0.00628	0	0	0.006148	0.006172	0	0.202443	0
MSTRG.104726.6	MSTRG.104726.6	0.025153	0.005217	0.020986	0.024903	0.026191	0.006475	0.019923	0.094598	0.040405	0	0.037164	0
MSTRG.213993.38	MSTRG.213993.38	0	0	0	0	0	3.068965	0	0	0	0	0	0
MSTRG.213993.39	MSTRG.213993.39	0	0	0	0	0	3.25895	0	0	0	0	0	0
MSTRG.213993.32	MSTRG.213993.32	0	0.002572	0	0	0.044281	0.084021	0	0	0.333621	0.001265	0.014701	0
MSTRG.281664.1	MSTRG.281664.1	0	0	0.038087	0	0	0	0.0718	0	0	0	0.070378	0
MSTRG.213993.30	MSTRG.213993.30	0	0	0	0	0	0	0	0	0	0	0	0
MSTRG.213993.31	MSTRG.213993.31	0	0	0	0	0	0	0	0	0.00048	0	0	0
MSTRG.213993.37	MSTRG.213993.37	0	0	0	0	0	4.657561	0	3.208866	0	0	0	0
MSTRG.213993.35	MSTRG.213993.35	0	0	0.072683	0	0	0.823643	0	0	0	0	0	0
MSTRG.41616.2	MSTRG.41616.2	0	0.019597	0	0.300888	0.151845	0	0.266058	0	0.443364	0.262591	0	0
MSTRG.120888.1	MSTRG.120888.1	0	0	0	0.055821	0	0	0.067218	0	0	0	0	0
MSTRG.129945.13	MSTRG.129945.13	0.10424	0.097013	0.183575	0.015032	0	0.016289	0.043118	0.17271	0.028214	0.017467	0.067858	0.167771
MSTRG.234520.36	MSTRG.234520.36	0	0.039167	0	0	0	0	0.018469	0	0	0	0.003395	0.043158
MSTRG.63954.12	MSTRG.63954.12	0	0	0	0	0	0	0	0	0	0	0	0.08482
MSTRG.113232.1	MSTRG.113232.1	0.030839	0.252443	0.025611	0.433514	0.083804	0.015835	0.21234	0.513328	0.584237	0.2915	0.594018	0.226294
MSTRG.10912.1	MSTRG.10912.1	0.050569	0	0	0.000397	0	0	0	0	0	0.087553	1.00E-06	0
MSTRG.26564.3	MSTRG.26564.3	0.116922	0.115562	0	0	0.044473	0	0	0	0	0.085478	0.131739	0.148643
MSTRG.26564.1	MSTRG.26564.1	0	0	0.091992	0.022754	0	0.057453	0	0.075162	0.149595	0	0	0
MSTRG.97964.17	MSTRG.97964.17	0	0	0	0	0	0.013873	0.034289	0.090983	0.074424	0	0.049443	0
MSTRG.97964.15	MSTRG.97964.15	0	0.026595	0	0	0.032847	0	0.046179	0	0	0	0.003189	0
MSTRG.325523.7	MSTRG.325523.7	0.010285	0.024134	0	0.065637	0.007809	0.032827	0.168416	0	0	0	0.006182	0
MSTRG.350671.84	MSTRG.350671.84	0.069874	0.053037	0.05501	0	0	0.012415	0.210057	0.161741	0.02481	0.075394	0	0.039144
MSTRG.228253.3	MSTRG.228253.3	0.103913	0.030826	0.14857	0.229561	0.034628	0.358793	8.00E-06	0.116324	0.008524	0.005387	0.005079	0.033468
MSTRG.228253.2	MSTRG.228253.2	0.011206	0.78712	0.007695	0.00694	0.842777	0.089272	0	0.006908	1.183246	0.007385	0.005543	0.006309
MSTRG.365086.3	MSTRG.365086.3	0	0	0	0.556909	0	0	0	0	0	0	0.13208	0
MSTRG.287236.32	MSTRG.287236.32	0	0	0	0	0	0	0.691901	0.786445	0	0	0	0
MSTRG.134104.4	MSTRG.134104.4	0	0	0	0	0	0.003691	0	0	0	0	0.20101	0.047285
MSTRG.134104.2	MSTRG.134104.2	0.056999	0	0.044803	0	0	0	0.060715	0	0.031145	0.033953	0	0
MSTRG.134104.3	MSTRG.134104.3	0	0	0	0.040659	0.073346	0	0.038036	0.091707	0.115849	0.025145	0	0.032913
MSTRG.149718.5	MSTRG.149718.5	0	0.011817	0	0	0	0	0	0.178266	0.601626	0.066693	0	0.051612
MSTRG.383647.1	MSTRG.383647.1	0.076015	2.651297	1.902387	0	1.956711	2.700728	2.358314	2.217602	0	2.082597	0.038632	0.021761
MSTRG.195623.39	MSTRG.195623.39	0	0	0	0	0	0	0	0	0	0	0	0
MSTRG.50801.1	MSTRG.50801.1	0	0	0	0	0	0	0	0	0	0	0	0
MSTRG.44832.19	MSTRG.44832.19	0.046035	0.000567	0.170073	0.117575	0	0.006728	0	0.033142	0	0.149108	0.000159	0.007713
MSTRG.44832.16	MSTRG.44832.16	0	0.029247	0	0	0	0.055853	0	0	0	0	0	0
MSTRG.197305.1	MSTRG.197305.1	0.01256	0	0	0.077343	0	0	0	0	0	0.009512	0	0.023525
MSTRG.20576.13	MSTRG.20576.13	0	0	0.100916	0	0	0	0	0	0.020535	0	0	0
MSTRG.20576.10	MSTRG.20576.10	0	0	0	0.026521	0	0.153513	0	0.097483	0.029314	0.13038	0.01546	0.066834
MSTRG.53630.10	MSTRG.53630.10	0	0	0	0	0	0	0.103512	0	0	0	0	0
MSTRG.359960.10	MSTRG.359960.10	0	0.083394	0.066318	4.20E-05	0	0.012196	0.023716	0.153842	0.057916	0	0	0.058788
MSTRG.391408.1	MSTRG.391408.1	0.020108	0	0	0	0.043632	0.120342	0.188076	0.347933	0.369318	0	0	0
MSTRG.193001.2	MSTRG.193001.2	0.030835	0	0	0	0	0	0	0	0.053154	0	0	0
MSTRG.388829.2	MSTRG.388829.2	0	0	0	0.026958	0	0.058789	0.049731	0	0.015257	0	0	0
MSTRG.210843.24	MSTRG.210843.24	0.379086	0	0	0	0	0	0	0	0	0	0.337446	0
MSTRG.137394.10	MSTRG.137394.10	0.160713	0.110807	0.087762	0	0.007513	0.017903	0.00291	0.077677	0	0.063488	0.009102	0.113618
MSTRG.195577.80	MSTRG.195577.80	0.347674	0	0	0	0	0	0	0	1.742295	0	0	0
MSTRG.398547.9	MSTRG.398547.9	0.020047	0.031633	0.068752	0.076018	0	0.06145	0	0	0.019032	0.112028	0.0936	0.081534
MSTRG.334691.10	MSTRG.334691.10	0.000295	0.070862	0	0.02586	0	0	0	0	0	0.281164	0.041459	0.099013
MSTRG.194671.2	MSTRG.194671.2	0	0	0.004202	0.101025	0	0	0	0	0.200111	0.008962	0.044884	0
MSTRG.296424.2	MSTRG.296424.2	0	0.097502	0	0	0	0	0	0.135796	0.123489	0	0.15552	0
MSTRG.90616.15	MSTRG.90616.15	0	0	0	0	0	0	0	0	0	0	0	0
MSTRG.195623.62	MSTRG.195623.62	0	0	0	0	3.600742	0.597563	0	0	0	0	0	0
MSTRG.110348.7	MSTRG.110348.7	0.262395	0.302577	0.489039	0.403564	0.750326	0.592301	0.283282	0.087616	0.008475	0.018428	0.14694	0.492205
MSTRG.170603.14	MSTRG.170603.14	0	0	0	0	0	0	0	0	0	0	0	0.013979
MSTRG.340190.18	MSTRG.340190.18	0	0	0.210898	0	0.006799	0	0.246182	0.000741	0	0	0.001771	0.002428
MSTRG.340190.12	MSTRG.340190.12	0.302967	0.022423	0	0.056451	0.05824	0	0.008576	0.124297	0.049889	0.108903	0.005841	0.127958
MSTRG.252019.63	MSTRG.252019.63	0	0.036326	0	0	0	0	0.033535	0	0	0	0	0
MSTRG.252019.66	MSTRG.252019.66	0.270992	0	0	0	0	0	0	0	0	0	0	0
MSTRG.269479.1	MSTRG.269479.1	0.004083	0	0	0	0	0	0	0.0786	0.002105	0	0	0.11901
MSTRG.326397.2	MSTRG.326397.2	0	0.054478	0.080037	0	0	0	0	0	0.218007	0.195961	0.239102	0.130486
MSTRG.141954.9	MSTRG.141954.9	0	0.019491	0	0.016671	0	0.002438	0	0.004398	0	0	0.014022	0.03964
MSTRG.221432.1	MSTRG.221432.1	0.190308	0.153178	0.235301	0	0.083538	0.187141	0	0.080567	0.003586	0.187567	0.581011	0.193192
MSTRG.141954.3	MSTRG.141954.3	0.06806	0.050985	0	0.069318	0	0	0	0.203585	0	0	0.059507	0.339017
MSTRG.257490.1	MSTRG.257490.1	0	0.591233	0	0	0	0	0	0	0	0.014519	0	0
MSTRG.257490.5	MSTRG.257490.5	0	0.155541	0	0	0	0	0	0	0	0	0	0
MSTRG.195623.67	MSTRG.195623.67	0	0	0	0	0	0	0	0	0	0	0	0
MSTRG.94033.3	MSTRG.94033.3	0.335768	0.149159	0.050159	0	0.085831	0	0	0.051017	0.31296	0.111454	0.037497	0.039025
MSTRG.10646.6	MSTRG.10646.6	0.012064	0	0	0	0	0	0	0	0.140337	0	0.011046	0
MSTRG.68022.10	MSTRG.68022.10	0	0	0	0.044025	0.067924	0	0.197988	0.205887	0.065964	0	0	0.16333
MSTRG.109724.3	MSTRG.109724.3	0	0	0.106162	0.178595	0.12116	0	0	0	0.103272	0.061075	0	0.105963
MSTRG.237281.7	MSTRG.237281.7	0	0	0	0	0	0	0	0	0	0	0.288358	0
MSTRG.237281.2	MSTRG.237281.2	0	0	0	0	0	0	0.010326	0	0	0	0	0
MSTRG.237281.1	MSTRG.237281.1	1.257174	0.700097	0	0.048293	0	0.927817	1.031294	0.054978	0	0	0.888639	0.024171
MSTRG.362865.3	MSTRG.362865.3	0	0	0.092391	0.258938	0.192859	0	0	0.047831	0	0.267678	0.092855	0
MSTRG.280716.11	MSTRG.280716.11	0.004961	0.006	0.049398	0.030778	0.077933	0	0	0	0	0.083268	0.00809	0.056042
MSTRG.280716.10	MSTRG.280716.10	0.000704	0.023924	0.222517	0.036917	0	0	0.01419	0	0.316411	0.007733	0	0.001979
MSTRG.89179.47	MSTRG.89179.47	0.102799	0.049038	0	0	0	0	0.006555	0.019589	0	0	0	0.001361
MSTRG.371599.12	MSTRG.371599.12	0	0	0	0	0	0	0	0	0	0	0	0
MSTRG.371599.16	MSTRG.371599.16	0	0	0	0	0	0.353195	0	0	0	0	0	0
MSTRG.371599.14	MSTRG.371599.14	0	0	0	0	0	0	0	1.278869	0.348581	0	0	0
MSTRG.209117.9	MSTRG.209117.9	0.007384	0	0	0	0	0	0	0	0	0	0	0
MSTRG.371599.18	MSTRG.371599.18	0	0	0	0	0	0	0	0	0.65436	0	0	0
MSTRG.209117.8	MSTRG.209117.8	0.22342	0	0	0	0	0.213157	0.274783	0	0	0	0	0
MSTRG.366075.4	MSTRG.366075.4	0	0	0.006061	0	0	0	0	0	0	0	0	0
MSTRG.366075.1	MSTRG.366075.1	0	0	0.184927	0	0	0	0.276741	0.238368	0.390926	0	0.15009	0
MSTRG.195623.31	MSTRG.195623.31	0	0	0	0	0	0	0	0	0	0	0.507836	8.282111
MSTRG.195623.30	MSTRG.195623.30	0	0	0	0	0	0	0	0	0	0	0	0
MSTRG.195623.33	MSTRG.195623.33	0	0	2.155606	0	0	0	0	0	0	0.629527	0	0
MSTRG.195623.32	MSTRG.195623.32	0	0	0	0	0	0	0	0	0	0	0	0
MSTRG.195623.35	MSTRG.195623.35	0	0.10201	1.853495	0	0	0	0	0	0	0	0	0
MSTRG.195623.34	MSTRG.195623.34	0	0	0	0	0	0	0	0	0	0	0	3.306927
MSTRG.195623.37	MSTRG.195623.37	0	0	0	0	0	0	0	3.373291	0	0	0	0
MSTRG.195623.36	MSTRG.195623.36	0	0	0	0	0	0	0	3.313824	0	0	0	0
MSTRG.195623.38	MSTRG.195623.38	0	0.068094	0	0	0	0	0	0	0	0	0	0
MSTRG.225341.2	MSTRG.225341.2	0.01931	0	0	0.069691	0.184455	0.10684	0	0	0	0.04546	0	0
MSTRG.17037.42	MSTRG.17037.42	0	0	0	0.251126	0.099134	0	0	0.035065	0.21511	0.447809	0	0.006727
MSTRG.17037.41	MSTRG.17037.41	0	0.005939	0	0.007393	0.047262	0	0.003673	0.223444	0.002407	0.011957	0.00192	0.006563
MSTRG.17037.40	MSTRG.17037.40	0	0	0	0	0	0	0	0	0.208693	0	0	0
MSTRG.17037.45	MSTRG.17037.45	0	0	0	0	0	0	0	0	0	0	0	0
MSTRG.49242.10	MSTRG.49242.10	0	0.18311	0.167295	0	0	0.065864	0.153545	0	0	0	0	0
MSTRG.143651.1	MSTRG.143651.1	0.030525	0.055952	0.085294	0	0.010694	0.161503	0.068272	0.037594	0	0	0	0.009557
MSTRG.298286.12	MSTRG.298286.12	0.056832	0.06967	0.050353	0.041452	0	0.080907	0.04274	0.012815	0.050561	0.001251	0.072937	0.035454
MSTRG.383050.5	MSTRG.383050.5	0	0	0	0	0	0	0	0	0	0	0	0
MSTRG.253572.1	MSTRG.253572.1	0	0.038947	0.072646	0.039212	0	0.088839	0.057948	0.040404	0.324038	0	0	0
MSTRG.30992.4	MSTRG.30992.4	0.038048	0.272065	0.117389	0.037968	0	0	0.167379	0	0	0.080043	0	0
MSTRG.30992.3	MSTRG.30992.3	0	0	0	0	0	0	0	0	0	0.092302	0	0
MSTRG.30992.2	MSTRG.30992.2	0	0	0	0.043766	0	0.083807	0	0.07826	0	0	0	0
MSTRG.249015.2	MSTRG.249015.2	0	0	0	0.021144	0	0.022886	0.000478	0	0	0.011532	0	0.002469
MSTRG.249015.3	MSTRG.249015.3	0	0	0	0	0	0	0	0	0	0	0	0
MSTRG.249015.4	MSTRG.249015.4	0	0	0	0	0	0	0.127379	0.191992	0	0	0	0
MSTRG.161090.42	MSTRG.161090.42	0	0	0	0	0.240869	0.060025	0.3311	0	0	0	0	0.182839
MSTRG.18522.1	MSTRG.18522.1	0.040631	0.015995	0.061067	0	0	0.019711	0.047791	0.247808	0.019287	0.13242	0	0.067647
MSTRG.195623.24	MSTRG.195623.24	0	0	0	0	0	1.374371	0	0	0	0	0	0
MSTRG.195623.21	MSTRG.195623.21	0.015239	0.928028	0	0	0	0	0	0	0	0	0	0
MSTRG.299518.12	MSTRG.299518.12	0.005554	0.033316	0.041006	0.009443	0.001522	0.077573	0.000137	0.028978	0.237452	0	0	0
MSTRG.320030.2	MSTRG.320030.2	0.004497	0.001441	0.011148	0.107287	0.067902	0.064798	0.079131	0.13313	0.00058	0.091034	0.02471	0.054398
MSTRG.270698.8	MSTRG.270698.8	0	0	0.103249	0.134649	0	0	0.103764	0.031778	0.103026	0	0	0
MSTRG.221247.8	MSTRG.221247.8	0	0.009593	0	0	0	0	0	0	0.000351	0.002882	0	3.20E-05
MSTRG.22445.5	MSTRG.22445.5	0	0.064321	0	0.000132	0	0.050819	0.037342	0.120918	0.054112	0	0	0
MSTRG.22445.3	MSTRG.22445.3	0.044257	0	0	0	0	0	0.060982	0	0	0	0	0
MSTRG.312887.1	MSTRG.312887.1	0.050778	0.071054	0	0.048745	0.079786	0	0.010755	0.030982	0	0.155666	0	0.144043
MSTRG.88777.3	MSTRG.88777.3	0.001819	0.001707	0.001461	0.010404	0.035794	0.001798	0.002217	0.0019	0.142616	0.001405	0.009669	0.001328
MSTRG.231033.25	MSTRG.231033.25	0.141198	0.250264	0.080892	0.141517	0.00233	0.024527	0.322529	0.017944	0.145242	0.237033	0.002039	0
MSTRG.231033.28	MSTRG.231033.28	0	0	0	0	0	0	0	0	0	0	0	0
MSTRG.231033.29	MSTRG.231033.29	0	0	0.153884	0	0	0.011069	0	0	0	0	0	0.146212
MSTRG.30364.6	MSTRG.30364.6	0	0	0	0	1.383542	0	0	0	0	0	0	0
MSTRG.30364.4	MSTRG.30364.4	0	0	0	0	0	1.019808	1.445899	0	0	0	0	0
MSTRG.195623.7	MSTRG.195623.7	0	0	0	0	0	0	0	0	0	0	0	0
MSTRG.195623.5	MSTRG.195623.5	0	0	0	0	0	0	0	0	0	0	0	0
MSTRG.195623.4	MSTRG.195623.4	0	0	0	0	0	0	0	0	0	0	0	0
MSTRG.195623.1	MSTRG.195623.1	0	0	0	0	0	0	0	0.014593	0	0	0	25.903278
MSTRG.195623.8	MSTRG.195623.8	0	0	0	0	0	0	0	0	0	0	0	0
MSTRG.88963.8	MSTRG.88963.8	0.022076	0	0.010375	0.003271	0	0.000997	0.011472	0.047835	0	0.068733	0.007214	7.00E-06
MSTRG.88963.7	MSTRG.88963.7	0.0166	0.031588	0	0.072599	0	0	0	0	0	0	0.027256	0
MSTRG.305057.19	MSTRG.305057.19	0	0	0	0	0	0	0	0	0	0	0	0
MSTRG.294130.1	MSTRG.294130.1	0.845746	0.264051	0.227685	0.481862	0.460253	0.26177	0.114226	0	0.063217	0.130341	0	0.08543
MSTRG.50491.3	MSTRG.50491.3	0.363415	0.187045	0	0	0.22296	0.054814	0.150343	0.119499	0	0	0	0
MSTRG.91462.1	MSTRG.91462.1	1.106175	0.10921	0	0	0	0	0.061979	0	0.105852	0.091785	0	0.322141
MSTRG.322092.5	MSTRG.322092.5	0	0	0	0	0.432519	0	0	0	0	0	0	1.181368
MSTRG.322092.4	MSTRG.322092.4	0	0	0.006293	0	0	0	0	0	0	0	0.008834	0.004796
MSTRG.284315.51	MSTRG.284315.51	0	0	0	0	0	0	0	0.752361	1.632996	0	0	0
MSTRG.387269.7	MSTRG.387269.7	0	0	0	0.063421	0.174932	0	0	0	0.071932	0	0.029347	0
MSTRG.292002.3	MSTRG.292002.3	0	0.027197	0	0.772458	0	0.484519	0.005062	0.104421	0.0014	0.030552	0.226367	0
MSTRG.369875.4	MSTRG.369875.4	0.136206	0	0.184023	0	0	0	0	0	0.039817	0	0	0
MSTRG.34860.49	MSTRG.34860.49	0	0	0	0	0	0	0	0	0	0	0	0
MSTRG.34149.3	MSTRG.34149.3	0.285137	0	0.006044	0.200733	0	0.02196	0	0.055392	0.004484	0	0	0
MSTRG.34149.1	MSTRG.34149.1	0	0	0.280024	0	0	0.161843	0	0	0.161963	0	0	0
MSTRG.34149.4	MSTRG.34149.4	0	0.443501	6.00E-06	0.1505	0.249245	0.2627	0.531484	0	5.00E-06	0.358944	0.463244	0.393246
MSTRG.169045.4	MSTRG.169045.4	0	0	0	0.052192	0	0	0.099814	0	0.442378	0	0	0
MSTRG.205503.3	MSTRG.205503.3	0.150376	0.20506	0.026283	0	0.422452	0	0.360539	0	0.157922	0.132597	0.002469	0.019953
MSTRG.186468.6	MSTRG.186468.6	0	0.029227	0.079794	0.014238	0.024191	0.049061	0	0.021434	0	0.017686	0.413601	0.150216
MSTRG.378814.1	MSTRG.378814.1	0.127405	0.078283	0	0	0	0	0.015266	0	0	0.079145	0.017871	0.017095
MSTRG.279452.10	MSTRG.279452.10	0	0	0	0	0	0.12725	0	0	0	0.147857	0.21865	0
MSTRG.104952.2	MSTRG.104952.2	0	0.018238	0	0	0	0	0.081991	0	0	0	0.037828	0
MSTRG.16080.14	MSTRG.16080.14	0.003742	0.009221	0.138266	0	0.011199	0.137829	0	0	0.001839	0	0.266229	0.399371
MSTRG.242214.5	MSTRG.242214.5	0	0	0	0	0	0	0	0	0	0	0.368145	0
MSTRG.164744.10	MSTRG.164744.10	0.179567	0.037597	0.051407	0.029245	0.00882	0.032685	0	0.102249	0.051296	0.067433	0.233357	0.16174
MSTRG.240325.7	MSTRG.240325.7	0	0	0	0	0.09952	0	0	0	0	0	0	0
MSTRG.207456.1	MSTRG.207456.1	0.070826	0.284399	0.146633	0.016085	0.158877	0.077309	0.013498	0	0	0.130844	0	0.039709
MSTRG.298182.9	MSTRG.298182.9	0	0	0.024284	0	0	0	0	0	0	0	0	0
MSTRG.144498.5	MSTRG.144498.5	0.052612	0	0	0	0	0	0.052953	0	0.336806	0.056348	0	0
MSTRG.326621.9	MSTRG.326621.9	0	0.126394	0	0	0	0	0	0.121161	0.199084	0.014513	0	0
MSTRG.347185.1	MSTRG.347185.1	0	0.090941	0	0.007004	0.028063	0.038336	0.045654	0	0.016531	0	0.030464	0
MSTRG.377998.2	MSTRG.377998.2	0.01894	0	0	0	0.040063	0.078753	0	0	0.005252	0.05077	0.018225	0.160106
MSTRG.63969.2	MSTRG.63969.2	0	0	0	0	0	0	0.248672	0	0	0	0	0
MSTRG.325999.14	MSTRG.325999.14	0	0	0	0	0	0	0	0	0	0	0	0
MSTRG.325999.15	MSTRG.325999.15	0	0.002474	0.230317	0.271635	0.309754	0	0.346495	0.238411	0	0.256162	0.325307	0.34362
MSTRG.226194.1	MSTRG.226194.1	0.105016	0.123956	0.093397	0.14141	0.055146	0	0	0.045834	0.046409	0.178618	0	0.13621
MSTRG.49169.18	MSTRG.49169.18	0	0.241791	0	0	0	0	0	0	0	0	0	0
MSTRG.49169.11	MSTRG.49169.11	0	0	0	0	0	0	0	0	0	0	0	0
MSTRG.49169.12	MSTRG.49169.12	0	0.003936	0.195208	0	0	0	0	0	0.152704	0.008956	0.170575	0
MSTRG.385970.30	MSTRG.385970.30	0	0	0	0	0	0	0	0	0	0	0	0
MSTRG.385970.32	MSTRG.385970.32	0	0	0.263989	0	0.120322	0	0	0	0.030857	0	0	0
MSTRG.269995.3	MSTRG.269995.3	0.034292	0	0	0	0	0.046858	0.034776	0	0.015387	0.008147	0	0
MSTRG.320016.1	MSTRG.320016.1	0.141298	0.042051	0.063475	0	0.033904	0	0	0	0	0.016315	0.036268	0
MSTRG.79957.1	MSTRG.79957.1	0	0	0	0	0	0	0	0	0	0	0	0.287309
MSTRG.257634.2	MSTRG.257634.2	0	0.023071	0	0.270589	0	0	0	0	0	0	0.536758	0
MSTRG.133486.68	MSTRG.133486.68	0.11239	0	0	0	0.220691	0.06881	0	0	0	0	0	0
MSTRG.72918.56	MSTRG.72918.56	0	0.218405	0	0	0	0	0	0	0	0	0	0
MSTRG.335394.1	MSTRG.335394.1	0	0	0.030131	0.064335	0.095079	0.118906	0.061468	0	0.048566	0.017513	0.088673	0
MSTRG.246606.90	MSTRG.246606.90	0.157511	0.250279	0.019592	0.290585	0.205444	0	0.468995	0.429059	0	0.029983	0.029339	0
MSTRG.326621.23	MSTRG.326621.23	0.187778	0.105822	0	0	0	0	0.166595	0	0	0	0	0.135933
MSTRG.256950.6	MSTRG.256950.6	0	0	0	0	0	0.106807	0	0	0	0	0	0
MSTRG.44832.18	MSTRG.44832.18	0	0	0	0	0.332289	0.007253	0	0.066476	0.03691	0.04978	0.080133	0
MSTRG.223425.8	MSTRG.223425.8	0	0	0	0	0	0	0	0	0	0	0	0
MSTRG.333875.4	MSTRG.333875.4	0	0	0.020913	0	0	0	0	0	0	0	0	0
MSTRG.63137.1	MSTRG.63137.1	1.280826	0.00029	0.702748	0.424018	0.610019	0.051706	0.01584	0.036119	0.795554	1.720888	2.0384	1.102862
MSTRG.63137.2	MSTRG.63137.2	0	1.394285	0	0	0	0	0	0	0	0	0	0
MSTRG.101503.3	MSTRG.101503.3	0.211405	0.002643	0.006305	0.000397	0.071866	0.010118	0.004642	0.026837	0.035523	0	0.006808	0
MSTRG.237281.15	MSTRG.237281.15	0	0	0	0	0.393475	0	0.284111	0	0	0	0	0
MSTRG.237281.10	MSTRG.237281.10	0	0	0	0.106293	0.108619	0.122289	0	0.392298	0	0	0.071246	0
MSTRG.237281.12	MSTRG.237281.12	0.016602	0.040012	0.029173	0.312752	0.042999	0.052069	0	0.066084	0.002697	0.011215	0	0.017498
MSTRG.144359.15	MSTRG.144359.15	0	0.000283	0	0	0	0	0	0	0	0	0.043656	0
MSTRG.217486.6	MSTRG.217486.6	0	0.005549	0	0	0	0.001779	0	0.286812	0	0	0	0
MSTRG.70696.1	MSTRG.70696.1	0	0	0	0	0	0	0	0.421093	0	0	0	0
MSTRG.94699.1	MSTRG.94699.1	0.006361	0.018519	0.039968	0.092992	0.060604	0.161717	0.094525	0.106783	0	0	0.031417	0
MSTRG.18276.23	MSTRG.18276.23	0.034719	0.031248	0.039227	0.065964	0.06159	0.036446	0.056364	0.677144	0.040854	0.05939	0.051266	0.033878
MSTRG.18276.22	MSTRG.18276.22	0.198328	0.302462	0.005862	0.014953	0.011096	0.013716	0.001229	0.013653	0.00739	0.012826	0.008549	0.012249
MSTRG.99249.1	MSTRG.99249.1	0.024051	0	0.031762	0.003265	0	0.111026	0	0.008902	0.038792	0	0	0.050184
MSTRG.224484.1	MSTRG.224484.1	0.308578	0	0.26977	0.199192	0.087628	0	0	0	0	0	0	0
MSTRG.73929.19	MSTRG.73929.19	0	0.012367	0.058153	0.024499	0	0.006042	0	0.137545	0	0	0	0
MSTRG.108029.20	MSTRG.108029.20	0	0	0	0	0	0	0.003067	0	0.006296	0.006472	0	18.319233
MSTRG.186818.4	MSTRG.186818.4	0	0	0	0.168742	0	0	0	0.078858	0	0	0	0
MSTRG.114129.1	MSTRG.114129.1	0	0.044452	0.030875	0	0.126879	0.152257	0.143939	0.105848	0	0.044928	0.051474	0.061335
MSTRG.114129.3	MSTRG.114129.3	0.188108	0.111548	0.24102	0	0.329358	0.145671	0	0	0	0.172585	0.086908	0
MSTRG.114129.2	MSTRG.114129.2	0.107431	0.108365	0.193929	0.294728	0.143234	0	0.045785	0.155686	0	0.073437	0.065619	0.274723
MSTRG.17529.7	MSTRG.17529.7	0.084715	0.122965	0.147935	0.287327	0	0.141013	0.166787	0.101681	0	0	0.261285	0.367079
MSTRG.132554.3	MSTRG.132554.3	0.018289	0.016809	0.348352	0.006076	0.010285	0.014954	0	0	0.011654	0.023839	0	0.011652
MSTRG.189305.4	MSTRG.189305.4	0.057535	0.133255	0.033911	0	0	0	0.083968	0.001838	0	0.110511	0.063686	0.013594
MSTRG.64361.32	MSTRG.64361.32	0	0	0	0	0	0	0	0	0	0	0	0
MSTRG.305057.22	MSTRG.305057.22	0.217936	0	0	0	0	0	0.125861	0	0.105444	0	0	0.238225
MSTRG.305057.21	MSTRG.305057.21	0	0	0	0	0	0	0	0	0	0	0	0
MSTRG.305057.26	MSTRG.305057.26	0	0	0	0	0	0	1.358022	0	0	0	0	0
MSTRG.305057.24	MSTRG.305057.24	0.001737	0	0	0	0	0	0	0	0.008249	0	0	0.185294
MSTRG.305057.25	MSTRG.305057.25	1.573563	0	0	0	0	0	0	0	0	0	0	0
MSTRG.303263.12	MSTRG.303263.12	0.037122	0.257598	0.072192	0.005648	0.003795	0.028478	0	0.013546	0.009194	0.008294	0.004967	0
MSTRG.227729.1	MSTRG.227729.1	0.065267	0	0.006931	0.082484	0.024298	0.008376	0.138398	0.00048	0.021455	0.074875	0.049301	0.078912
MSTRG.132616.1	MSTRG.132616.1	0	0.165776	0.23324	0	0	0.098418	0	0	0	0	0.059905	0
MSTRG.72918.64	MSTRG.72918.64	0	0.119358	0.003132	0.527628	0	0	0	0.381746	9.00E-06	0	0	2.00E-06
MSTRG.72918.60	MSTRG.72918.60	0.021194	0.000452	0	0.027605	0.123918	0	0	0	0.08719	0.222668	0	0.115023
MSTRG.72918.61	MSTRG.72918.61	0	0	3.00E-06	0	0.40235	0	0	0	0	0	0	4.10E-05
MSTRG.311332.2	MSTRG.311332.2	0	0.048367	0	0	0.066232	0.104554	0.04688	0	0	0	0	0
MSTRG.347813.4	MSTRG.347813.4	0	0	0	0	0	0	0	0	0	0	0.71628	0
MSTRG.26055.82	MSTRG.26055.82	0	0	0	0	0	0	0.084534	0	0	0	0	0
MSTRG.138715.12	MSTRG.138715.12	0	0	0.000102	0	0	0	0	0	0	0	0	0
MSTRG.259598.2	MSTRG.259598.2	0.195555	0.141368	9.678716	6.693524	0.076809	6.613722	0.112688	0.171087	0.094052	3.852381	0.169188	0.117487
MSTRG.124185.25	MSTRG.124185.25	0	0	0.007857	0	0.045776	0	0.073573	0	0	0.00071	0	0
MSTRG.310868.39	MSTRG.310868.39	0	0	0	0	0	0	0.316381	0	0	0	0	0
MSTRG.193378.1	MSTRG.193378.1	0.013458	0	0	0	0	0.009121	0.018052	0.095128	0	0.013079	0	0
MSTRG.366955.62	MSTRG.366955.62	0	0.009009	0.506262	0.008841	0.057076	0.00462	0	0	0.151972	0	0	0.002962
MSTRG.366955.63	MSTRG.366955.63	0	0.148223	0.133355	0.077601	0	0.522398	0	0.216439	0.243104	0	0.236999	0
MSTRG.366955.61	MSTRG.366955.61	0	0.031014	0	0	0	0	0	0.064609	0	0	0.021405	0
MSTRG.366955.66	MSTRG.366955.66	0	0.009482	0.031988	0.01884	0.008155	0.072067	0	0.022309	0.137686	0	0.209288	0.00185
MSTRG.366955.67	MSTRG.366955.67	0.273038	0	0.058841	0	0.48089	0.023203	0.045035	1.032852	0.525023	0.142717	0	0.114549
MSTRG.366955.65	MSTRG.366955.65	0	0	0	0	0	0	0	0	0	0	0	0.81089
MSTRG.128965.25	MSTRG.128965.25	0.332111	0.933282	0	0	0	0	2.433188	0	0	0.007542	0	0
MSTRG.131176.3	MSTRG.131176.3	0	0	0	0	0.057742	0	0	0.012436	0	0	0	0
MSTRG.176627.5	MSTRG.176627.5	0	0.016933	0.042733	0.068501	0.13485	0.023782	0.032729	0.120543	0.088709	0.012657	0.002941	0
MSTRG.146121.3	MSTRG.146121.3	0	0	0	0	0	0	0	0	0.367334	0	0	0
MSTRG.37919.1	MSTRG.37919.1	0	0	0	0	0	0	0	0	0	0	0	0
MSTRG.143591.6	MSTRG.143591.6	0	0.065642	0.087713	0.034437	0.068689	0	0.044448	0.134801	0	0	0	0
MSTRG.152261.1	MSTRG.152261.1	0	0	0	0	0	0	0	0	0	0	0	0
MSTRG.267246.1	MSTRG.267246.1	0.172643	0.061246	0	0.043315	0	0.194299	0.136864	0.078734	0.081138	0	0	0
MSTRG.237015.2	MSTRG.237015.2	0	0	0	0	0	0.117546	0.018258	0	0	0.028218	0.205845	0.01694
MSTRG.293374.1	MSTRG.293374.1	0	0	0	0.036533	0	0	0	0.117948	0.07346	0	0.136511	0.170006
MSTRG.68431.2	MSTRG.68431.2	0	0	0.003051	0	0.049838	0	0	0	0	0.004603	0.067655	0.080012
MSTRG.222602.2	MSTRG.222602.2	0.048896	0.261798	0.035423	0	0	0	0.046861	0	0	0	0	0
MSTRG.231033.6	MSTRG.231033.6	0	0.037009	0	0	0.061972	0.117723	0	0	0	0.008787	0.124464	0
MSTRG.40453.12	MSTRG.40453.12	0.047328	0	0.858102	0.008075	0.278908	0.004028	0	0.02666	0.098653	0.06216	0.070587	0.073757
MSTRG.42552.1	MSTRG.42552.1	0.190571	0.133548	0	0	0.095048	0	0	0.155662	0	0	0	0
MSTRG.326834.2	MSTRG.326834.2	0.040676	0.076542	0	0.258679	0.110165	0.212203	0.181166	0	0.153079	0.228795	0.061025	0
MSTRG.72187.15	MSTRG.72187.15	0	0.287984	0.033053	0.005624	0	0.187139	0.00605	0.784634	0	0	0.11841	0
MSTRG.257613.2	MSTRG.257613.2	0	0	0	0	0.271309	0	0	0	0	0.202116	0	0
MSTRG.378389.1	MSTRG.378389.1	0.034766	0	0	0.062998	0	0.028988	0	0.14374	0.099018	0.09402	0.483134	0.130616
MSTRG.288663.1	MSTRG.288663.1	0.054828	0.014993	0.126887	0.110093	0.04025	0.094259	0.031978	0.040326	0.012254	0.103646	0.1256	0.17603
MSTRG.270458.3	MSTRG.270458.3	0	0	0	0	0	0.392336	0	0	0	0	0	0
MSTRG.195623.63	MSTRG.195623.63	0	0	0	0	0	0	2.400831	0	0.430587	0	0	0
MSTRG.317639.4	MSTRG.317639.4	0	0	4.483309	3.715802	0	0	3.395355	2.740136	0	0	0	0
MSTRG.317639.1	MSTRG.317639.1	0.10488	0.075655	0.118355	0.123019	0.014146	0.156102	0.066548	0.002835	0.072369	0.133909	0.146934	0.138826
MSTRG.237015.10	MSTRG.237015.10	0	0	0	0	0	0	0	0	0	0.035359	0.127834	0
MSTRG.195623.61	MSTRG.195623.61	0	0	0	4.305124	0	0	0	1.280517	0	0	0	0
MSTRG.195623.66	MSTRG.195623.66	0	0	0	0	0	0	0	3.190043	0	0	0	0
MSTRG.315471.2	MSTRG.315471.2	0	0	0	0.130689	0	0	0	0	0.062044	0	0.078044	0
MSTRG.390625.9	MSTRG.390625.9	0	0	0	0	0.001686	0	0	0	0	0	4.20E-05	0
MSTRG.141572.5	MSTRG.141572.5	0	2.103003	2.425688	0	0	0	3.054745	0	3.988237	0	0	0
MSTRG.195623.68	MSTRG.195623.68	0	0	0	0	0	0	0	0	0	0	0	0
MSTRG.267659.7	MSTRG.267659.7	0.009638	0.020447	0.005963	0	0.000508	0	0.002881	1.553766	0.011481	0.386291	0.001995	0
MSTRG.290966.17	MSTRG.290966.17	0.111496	0.070066	0	0	0	0	0	0	0	0	0.062788	0
MSTRG.249203.1	MSTRG.249203.1	0.009716	0	0	0.097339	0	0.021242	0.179318	0.051457	0.065596	0.017717	0	0
MSTRG.390625.6	MSTRG.390625.6	0	0	0	0.186927	8.10E-05	0	0.269811	0	0.040589	0.047036	0.000145	0
MSTRG.372381.3	MSTRG.372381.3	0	0	0.099299	0	0	0	0	0	0.07934	0	0.113457	0.022427
MSTRG.372381.1	MSTRG.372381.1	0	0.021782	0.034682	0.097952	0.105911	0.034175	0	0	0	0.013512	0.017512	0
MSTRG.160902.7	MSTRG.160902.7	0.205968	0	0	0	0	0.084133	0.005236	0.148145	0.160661	0	0	0.030933
MSTRG.160902.9	MSTRG.160902.9	0	0	0.058118	0.061228	0.085063	0.178827	0.078213	0.058621	0.147779	0.027506	0	0
MSTRG.270996.3	MSTRG.270996.3	0.076078	0	0	0	0	0.015859	0	0	0.009179	0.007053	0.018675	0.107184
MSTRG.171320.15	MSTRG.171320.15	0.006299	0.067263	0.029241	0.046914	0.035671	0	0.036605	0	0	0.068482	0.42289	0.106754
MSTRG.51043.1	MSTRG.51043.1	0	0	0	0	0	0	0	0	0	0	0	0
MSTRG.51043.2	MSTRG.51043.2	0	0	0	0	0	0	0	0	0	0	0	0
MSTRG.72849.24	MSTRG.72849.24	0.245069	0.228735	0.145196	0.086206	0.039958	0	0	0.16487	0.04899	0	0	0.17223
MSTRG.111549.20	MSTRG.111549.20	0	1.126082	1.072319	1.328024	0	0.230041	0.084453	1.505383	1.89074	0	0	0.750721
MSTRG.161779.52	MSTRG.161779.52	0.004531	0.000277	0	0	0	0	0	0	0.000161	0	0	0.036635
MSTRG.388423.22	MSTRG.388423.22	0.089023	0.09284	0	0	0	0	0	0	0.140442	0	0	0
MSTRG.377721.1	MSTRG.377721.1	0	0	0	0.030661	0.013093	0	0	0	0.026216	0.046181	0	0
MSTRG.236310.21	MSTRG.236310.21	0	0	0	0.631945	0	0.276569	0.038345	0.003166	0.113548	0	0.157059	0.381394
MSTRG.132069.4	MSTRG.132069.4	0.044718	0.034384	0.16621	0	0.027931	0	0	0.02125	0.139147	0	0	0
MSTRG.267101.37	MSTRG.267101.37	0	0.159657	0	0.077603	0	0	0.146666	0	0.08684	0.010903	0	0
MSTRG.240597.1	MSTRG.240597.1	0.152182	0.003195	0.018269	0.046406	0.06941	0.018355	0	0	0.145802	0.102313	0	0.091049
MSTRG.48148.3	MSTRG.48148.3	0.287578	0	0	0	0	0	0	0	0	0	0	0
MSTRG.380790.10	MSTRG.380790.10	0.016254	0.186303	0	0.025794	0	0	0.076454	0.121342	0	0.21481	0.080994	0.0378
MSTRG.246129.2	MSTRG.246129.2	0.175359	0	0.02291	0	0.12204	0	0.141435	0	0	0	0	0
MSTRG.246129.1	MSTRG.246129.1	0.052989	0.032764	0.19022	0.024968	0.112355	0.061568	0.334097	0.045068	0.013083	0	0.013305	0.024675
MSTRG.158774.6	MSTRG.158774.6	0	0	0	0	0	0	0	0	0	0	0.45188	0
MSTRG.377521.7	MSTRG.377521.7	0	0	0	0.010726	0.004727	0.05583	0.012818	0	0	0.022644	0.357223	0
MSTRG.377521.8	MSTRG.377521.8	0	0	0	0	0.030824	0.132367	0	0.054547	0	0	0.132879	0.096459
MSTRG.172166.1	MSTRG.172166.1	0	0	0	0.188412	0.349168	0	0	0	0.364193	0.097132	0	0.264142
MSTRG.342000.10	MSTRG.342000.10	0	0.062678	0.067125	0.030084	0.146835	0.110991	0.010866	0	0	0.005386	0.082912	0.080838
MSTRG.342673.2	MSTRG.342673.2	0.178535	0	0	0	0	0	0.122852	0	0	0	0	0
MSTRG.331976.231	MSTRG.331976.231	0	0	0.043246	0	0	0	0.051797	0	0.019666	0	0	0.001133
MSTRG.388920.4	MSTRG.388920.4	0.075548	0.04543	0	0	0.154242	0.151839	0	0.148841	0	0.256675	0.476958	0.580224
MSTRG.299389.1	MSTRG.299389.1	0	0.067364	0	0	0	0	0	0	0	0.023994	0	0.026643
MSTRG.195577.77	MSTRG.195577.77	0.04716	0.79262	0.035542	0	0	0	0.030907	0	1.00E-06	0	0	0
MSTRG.195577.78	MSTRG.195577.78	0.72244	0	0.027075	0	0	0	0	0	0	0	0	0
MSTRG.112512.13	MSTRG.112512.13	0.088035	0	0.280741	0	0.089726	0	0	0	0	0	0	0
MSTRG.210192.4	MSTRG.210192.4	0	0	0.044227	0.065971	0.176019	0.04127	0	0	0	0.080032	0.043804	0.006162
MSTRG.398547.5	MSTRG.398547.5	0	0.109785	0.041882	0	0	0	0	0	0.059668	0	0	0.057995
MSTRG.397670.7	MSTRG.397670.7	0	0	0	0	0	0	0	0	0	0	0	0
MSTRG.397670.3	MSTRG.397670.3	0.095921	0.000214	0	0.063211	0.000258	0.170782	0	0	0.117253	0	0	0.303284
MSTRG.258402.120	MSTRG.258402.120	0	0	0	0	0	0	0	0	0	0	0	0
MSTRG.258402.123	MSTRG.258402.123	0	0.040503	0	0	0	0	0	0.186587	0	0	0	0
MSTRG.399610.19	MSTRG.399610.19	0	0	0	0.177186	0.007716	0.051841	0.042344	0	0	0.049964	0	0
MSTRG.188185.1	MSTRG.188185.1	0	0	0.028179	0.059612	0	0	0	0	0	0	0	0.006006
MSTRG.246606.64	MSTRG.246606.64	0	0	0.018552	0.000824	0	0	0.002235	0.009562	0	0	0	0
MSTRG.246606.66	MSTRG.246606.66	0.000393	0.023874	0	0	0	0	0.105781	0.009006	0.073111	0.065057	0	0
MSTRG.292877.19	MSTRG.292877.19	0	0	0	0	0.006245	0.075938	0.103509	0	0	0.074308	0.001624	0
MSTRG.194671.6	MSTRG.194671.6	0	0	0.248553	0.256043	0	0.146421	0	0.261582	0.213082	0.133624	0.102982	0
MSTRG.194671.1	MSTRG.194671.1	0.08231	0.070601	0.033253	0	0.067436	0.018201	0.091114	0.15726	0.031016	0.013039	0	0
MSTRG.137739.68	MSTRG.137739.68	0.175968	0.00685	0	0	0	0.140128	0	0.000631	0	0	0	0
MSTRG.254940.7	MSTRG.254940.7	0	0	0	0.104525	0	0.067721	0.002452	0	0	0	0	0
MSTRG.254940.8	MSTRG.254940.8	0	0	0.589396	0	0	0	0	0	0	0	0	0.004326
MSTRG.198329.2	MSTRG.198329.2	0.01689	0.004357	0.042489	0	0	0.011855	0.019429	0.024697	0.015661	0.013582	0.275369	0.010128
MSTRG.253098.15	MSTRG.253098.15	0	0	0	0	0	0	0	0	0	0.137998	0	0
MSTRG.144544.3	MSTRG.144544.3	0	0	0	0	0	0	0.252115	0	0	0	0	0
MSTRG.201489.4	MSTRG.201489.4	0.046071	0	0.164503	0	0.152723	0	0.077282	0.186155	0	0	0	0
MSTRG.83647.6	MSTRG.83647.6	0.068421	0	0	0	0.073214	0.092393	0.001491	0.033155	0	0	0.047991	0
MSTRG.328761.3	MSTRG.328761.3	0	0	0	0	0	0	0.110637	0	0	0	0	0
MSTRG.30237.2	MSTRG.30237.2	0	0	0	0	0	0	0.14949	0	0	0	0	0
MSTRG.344743.3	MSTRG.344743.3	0	0.002191	0.333682	0.379576	0	0	0	0	0	0	0	0
MSTRG.374357.3	MSTRG.374357.3	0	0	0	0.087654	0	0	0	0	0	0	0	0.117026
MSTRG.374357.4	MSTRG.374357.4	0.159386	0	0.083791	0	0	0	0	0	0	0	0	0
MSTRG.106320.1	MSTRG.106320.1	0	0.093352	0	0	0	0	0	0	0	0	0	0
MSTRG.178103.18	MSTRG.178103.18	0	0	0.015496	0.466546	0.109826	0.018026	0.10357	0	0.027718	0.020943	0.014034	0.023854
MSTRG.107523.4	MSTRG.107523.4	0	0	0	0.049565	0.147435	0	0	0	0	0.013119	0	0.038688
MSTRG.7682.4	MSTRG.7682.4	0	0	0	0.43211	0	0	0	0	0	0	0	0
MSTRG.190705.7	MSTRG.190705.7	0	0	1.346317	0	0	0	0	0	0	0	0	0
MSTRG.157455.1	MSTRG.157455.1	0.034054	0.112143	0.004215	0	0	0.000728	0.012137	0	0.04596	0.025899	0	0.12594
MSTRG.195623.64	MSTRG.195623.64	0	0	0	0	0	0	2.961936	0	0	0.042164	0	0
MSTRG.314882.3	MSTRG.314882.3	0	0.231286	0	0	0	0	0	0	0	0	0	0.286767
MSTRG.220279.24	MSTRG.220279.24	0	0	0.026269	0.145548	0	0	0	0.079478	0.128842	0.129211	0.096698	0
MSTRG.79955.7	MSTRG.79955.7	0	0	0	0	0	0	0	0	0	0	0	0
MSTRG.320226.18	MSTRG.320226.18	0	0	0	0	0	0	0	0	0	0	0	0
MSTRG.137396.1	MSTRG.137396.1	0.066733	0.012409	0.057305	0.028368	0.005074	0.911955	0.015577	0.00084	0.283988	0.001247	0.561938	0.007647
MSTRG.257025.2	MSTRG.257025.2	0	0	0.125609	0	0	0	0	0	0	0	0	0
MSTRG.300506.2	MSTRG.300506.2	0	0	0	0.030343	0	0.012093	0	0	0	0.142542	0	0
MSTRG.258270.5	MSTRG.258270.5	0	0	0	0	0	0	0	0.140853	0	0	0	0
MSTRG.258270.9	MSTRG.258270.9	0	0.224222	0	0	0	0	0	0	0	0	0	0
MSTRG.258270.8	MSTRG.258270.8	0	0	0	0	0.126983	0	0.108631	0	0	0.485451	0	0.149993
MSTRG.342453.9	MSTRG.342453.9	0.023481	0	0.244978	0.193964	0.267015	0	0.190254	0.205914	0.183774	0	0	0
MSTRG.332062.5	MSTRG.332062.5	0.005066	0	0.099484	0.205395	0.111056	0.207456	0	0.101329	0.25408	0.159256	0.093208	0.214206
MSTRG.332062.6	MSTRG.332062.6	0.008497	0.032473	0.005283	0	0.005047	0.032046	0.135773	0	0	0	0	0
MSTRG.178103.17	MSTRG.178103.17	0.005595	0.176246	0	0	0.012432	0.015669	0	0.0867	0	0	0	0
MSTRG.178103.19	MSTRG.178103.19	0	0	0	0.488046	0	0	0.020315	0	0	0	0.000268	0
MSTRG.9208.26	MSTRG.9208.26	0	0	0	0	0	0	0.213184	0	0	0	0	0.319026
MSTRG.310868.46	MSTRG.310868.46	0.010099	0.000883	0.000234	0	0.009094	0	7.40E-05	0.172456	0	1.00E-05	4.80E-05	0
MSTRG.8201.6	MSTRG.8201.6	0.141227	0	0	0	0.021533	0	0.000393	0	0.097965	0.001335	0.019781	0
MSTRG.161279.67	MSTRG.161279.67	0	0.042216	0.043894	0	0	0.053763	0.048366	0.054972	0.05829	0.146372	0	0
MSTRG.243945.1	MSTRG.243945.1	0	0	0	0	0	0	0	0	0	0.025887	0	0
MSTRG.291666.1	MSTRG.291666.1	0	0	0.045054	0.089074	0.131346	0.01405	0.026203	0.029094	0	0	0	0
MSTRG.239591.11	MSTRG.239591.11	0	0	0	0.027485	0	0	0	0	0	0.036375	0.119251	0
MSTRG.108029.9	MSTRG.108029.9	0	0	0	0	0	0	0	0	0	0	2.081319	0
MSTRG.108029.8	MSTRG.108029.8	0	0	0	0	0	0	0	0	0	0	1.52367	0
MSTRG.108029.5	MSTRG.108029.5	0	0	0	0	0	0	0	0	0	0	0	0
MSTRG.108029.6	MSTRG.108029.6	0	0	10.731188	0.000619	0	0	0	0	0	0	0	0
MSTRG.108029.1	MSTRG.108029.1	0	0	0	0	0	0	0	0	0	0	0	0
MSTRG.108029.3	MSTRG.108029.3	0	0	0	3.122527	0.279471	0	0	0	0	0	0	0
MSTRG.365086.6	MSTRG.365086.6	0	0	0	0.023186	0	0	0.028228	0	0	0	0.109789	0
MSTRG.365086.4	MSTRG.365086.4	0	0	0	0	0	0	0	0	0	0	0	0
MSTRG.249414.3	MSTRG.249414.3	0.777379	0.75962	1.080413	1.092238	0	0.191663	0.920909	0	0	0.720824	0.590706	0.713663
MSTRG.249414.2	MSTRG.249414.2	0	0	0	0	0	0.036128	0	0	0	0	0	0
MSTRG.226869.4	MSTRG.226869.4	0	0	0	0	0	0	0.305528	0.495619	0	0	0	0
MSTRG.226869.6	MSTRG.226869.6	0.018797	0	0	0	0	0.065078	0.041502	0.032895	0	0	0	0.238008
MSTRG.392360.3	MSTRG.392360.3	0.207891	0	0.174401	0	0	0	0	0	0	0	0	0.007327
MSTRG.344526.8	MSTRG.344526.8	0.203616	0	0	0	0	0	0	0	0	0	0	0
MSTRG.226144.2	MSTRG.226144.2	0.066153	0	0.070489	5.00E-06	0	0	0	0	0	0	0	0.054487
MSTRG.280429.18	MSTRG.280429.18	0.013709	0	0.00959	0	0.01799	0	0	0.014668	0.06752	0.03031	0.010813	0.278199
MSTRG.274205.2	MSTRG.274205.2	0.07529	0	0	0	0	0	0	0	0	0	0	0.035358
MSTRG.12961.6	MSTRG.12961.6	0	0	0.02611	0	0.033368	0.015958	0.087658	0.102659	0.129855	0.066654	0.065005	0.158731
MSTRG.3387.9	MSTRG.3387.9	0.162137	0.133644	0	0	0	0.061914	0	0	0.086499	0	0	0
MSTRG.72918.79	MSTRG.72918.79	0	0	0	0	0.003132	0.003226	0.027725	0.027639	0.062554	0	0.219281	0
MSTRG.42026.17	MSTRG.42026.17	0.410262	0.182409	0.034268	0.055159	0.028584	0.028646	0.034638	0.023012	0.209922	0.051142	0.063432	0.436667
MSTRG.283608.52	MSTRG.283608.52	0	0	0	0	0	0	0	0	0	0	0	0
MSTRG.50565.1	MSTRG.50565.1	0.128939	0	0.206453	0	0.013493	0.080559	0.041167	0	0	0.129981	0	0
MSTRG.165130.2	MSTRG.165130.2	0.424001	0.318527	0	0	0	0	0	0.674201	0	0	0	0
MSTRG.266707.3	MSTRG.266707.3	0	0.135686	0	0	0	0	0	0	0	0	0	0
MSTRG.306900.2	MSTRG.306900.2	0.046487	0.128528	0.176031	0.124964	0.197025	0.318708	0.056953	0.040027	0.058081	0.017154	0.021848	0.036278
MSTRG.213993.54	MSTRG.213993.54	0	0.338578	0	0	0	0.046656	0	0	0	0.069202	0	0
MSTRG.213993.55	MSTRG.213993.55	0	0.15012	0	0	0.043573	0.763477	0	0	0	0	0.015002	0
MSTRG.213993.50	MSTRG.213993.50	0.705335	0	0.169919	1.880489	0	0	0	4.830235	0	0	0	0.421146
MSTRG.213993.51	MSTRG.213993.51	0.073037	0.211501	0.620561	0.358548	0.102396	0.257922	0.008514	0.503004	0.229074	0.001507	0	0.048303
MSTRG.213993.52	MSTRG.213993.52	0	0.628218	0.140813	0	0	0.010725	0	0	0	0	0.712674	0
MSTRG.213993.53	MSTRG.213993.53	0	0	0	0	0	0.45087	0	0	0	0	0	0
MSTRG.195577.123	MSTRG.195577.123	0	0	0	0	0.664051	0	0	0	0	0	0	0.048654
MSTRG.250012.6	MSTRG.250012.6	0.137261	0.117219	0	0	0	0.038775	0	0.066531	0.00196	0	0.086964	0.052408
MSTRG.140666.4	MSTRG.140666.4	0.001985	0.111129	0	0.008567	0.239864	0.040829	0	0	0.081691	0.030944	0	0.003461
MSTRG.257396.3	MSTRG.257396.3	0	0.15939	0	0	0	0.121426	1.00E-05	0	0	0	0	0
MSTRG.219049.6	MSTRG.219049.6	0	0	0	0	0	0	0	0	0	0	0.16369	0
MSTRG.332062.111	MSTRG.332062.111	0.068389	0.01415	0.017446	0.011922	0.005303	0.004325	0.012251	0.18129	0.012673	0.218398	0.01996	0.016173
MSTRG.332062.112	MSTRG.332062.112	0	0	0	0	0	0	0.379319	0	0	0	0	0
MSTRG.294545.8	MSTRG.294545.8	0	0	0	0	0	0.001099	0	0	0	0	0	0
MSTRG.216094.2	MSTRG.216094.2	0	0	0	0	0	0	0	0	0	0	0	0
MSTRG.72918.41	MSTRG.72918.41	0	0.028092	0.000871	0	0.000314	0	0	0.052356	0	0.027455	0	0.071828
MSTRG.297778.3	MSTRG.297778.3	0	0.042611	0	0	0	0.044843	0	0.138546	0	0.140119	0	0.132731
MSTRG.195623.3	MSTRG.195623.3	0	3.275163	0	0	0	0	0.309397	0	0.194922	0	0	0
MSTRG.42023.12	MSTRG.42023.12	0	0	0	0	0	0	0	0	0.264869	0.054919	0	0
MSTRG.155747.28	MSTRG.155747.28	0	0.065617	0	0.132996	0.064167	0	0	0	0	0.055984	0.066872	0
MSTRG.146960.2	MSTRG.146960.2	0	0	0	0.319067	0	0.205498	0	0	0	0	0	0
MSTRG.130805.1	MSTRG.130805.1	0.034942	0.025244	0.077841	0	0	0.016983	0.087676	0.081268	0.031115	0.076827	0.040739	0.246555
MSTRG.268655.4	MSTRG.268655.4	0	0.033502	0.054622	0.048986	0	0.0177	0	0.035854	0.393957	0.015124	0.002289	0
MSTRG.178103.13	MSTRG.178103.13	0	0	0	0	0	0	0	0.405316	0	0	0	0
MSTRG.333015.1	MSTRG.333015.1	0	0.022846	0	0.029356	0	0.029666	0.104216	0.035181	0	0.309961	0.228153	0.032988
MSTRG.299681.3	MSTRG.299681.3	0.355947	0.103169	0	0	0	0	0	0	0	0	0	0
MSTRG.141360.2	MSTRG.141360.2	0.088162	0	0.199759	0	0.199766	0.141176	0	0.296972	0.439699	0	0	0
MSTRG.213993.29	MSTRG.213993.29	0	0.098818	0	0	0.056361	0.180597	0	0	0.005774	0.005604	0.126996	0
MSTRG.213993.25	MSTRG.213993.25	0	0	0	0.839601	0	0.046431	0	0	0	0	0	0
MSTRG.213993.24	MSTRG.213993.24	0	0	0	1.651905	0	0	0	0	0	0	0	0
MSTRG.213993.27	MSTRG.213993.27	0	0	0	0.484207	0	0.11605	0	0.210498	0	0	0	0
MSTRG.213993.22	MSTRG.213993.22	0	0	0	0.656637	0	0	0	0	0	0	0	0
MSTRG.49155.1	MSTRG.49155.1	0	0.046185	0.032194	0	0.062723	0.025409	0.023239	0.018607	0	0.008384	0	0
MSTRG.377242.6	MSTRG.377242.6	0.093318	0.087811	0	0	0	0	0	0	0	0	0	0
MSTRG.325862.3	MSTRG.325862.3	0.233228	0.091668	0.264616	0	0	0	0.231476	0.284035	0.159007	0	0.113481	0
MSTRG.185017.1	MSTRG.185017.1	0.837473	0.477823	0	0	0	0	0	0.017047	0	0	0.562339	0.523437
MSTRG.143525.2	MSTRG.143525.2	0	0.009507	0	0	0	0	0	0.013156	0	0	0	0
MSTRG.213994.1	MSTRG.213994.1	0.641821	2.325859	3.820272	3.644007	2.172292	5.467736	0	4.595466	2.382262	0	1.514969	0.456601
MSTRG.270116.4	MSTRG.270116.4	0	0.239622	0	0	0	0	0	0	0	0	0	0
MSTRG.270116.5	MSTRG.270116.5	0	0	0	0	0.10119	0.175165	0.214234	0	0	0	0.004904	0
MSTRG.270116.2	MSTRG.270116.2	0.272323	0.024347	0.290211	0	0	0.013421	0.004881	0.000135	0	0.099731	0	0
MSTRG.254302.3	MSTRG.254302.3	0.000608	0	0	0.001439	0	0.009938	0.352709	0	0	0.237661	0.275474	0
MSTRG.254302.2	MSTRG.254302.2	0.0392	0	0	0.041902	0	0.000475	0	0	0	0	0	0
MSTRG.226061.1	MSTRG.226061.1	0.012513	0.082993	0.073708	0	0	0	0.058655	0.046073	0	0.062226	0.017109	0.085515
MSTRG.73929.27	MSTRG.73929.27	0	0	0	0.184553	0.000778	0.199497	0.228129	0.264223	0	0	0	0.15586
MSTRG.73929.24	MSTRG.73929.24	0.077396	0	0	0.003095	0.131748	0.02917	0	0	0.040865	0	0.009325	0.144059
MSTRG.73929.23	MSTRG.73929.23	0	0	0.186305	0	0.004768	0	0	0	0	0	0	0.106467
MSTRG.181089.4	MSTRG.181089.4	0	0	0.022292	0.111654	0.016449	0	0.078115	0.119784	0.052447	0.038984	0.315951	0.018611
MSTRG.181089.6	MSTRG.181089.6	0.155365	0.109892	0.035245	0.054578	0	0.026488	0.005837	0.082614	0	0	0	0
MSTRG.275768.2	MSTRG.275768.2	0.162386	0.058544	0.050448	0	0	0	0.036704	0	0	0.167286	0	0.104388
MSTRG.343546.1	MSTRG.343546.1	0.000919	0.024724	0	0.060491	0	0.088321	0.044403	0.256856	0.08057	0.018957	0	0
MSTRG.137739.30	MSTRG.137739.30	0	0	0	0	0	0	0	0	0	0	0	0
MSTRG.137739.36	MSTRG.137739.36	0	0	0.001171	0	0	0	0	0	0	0.001103	0.000697	0.194566
MSTRG.293747.2	MSTRG.293747.2	0.016281	0	0	0.014974	0.066187	0.0192	0.013215	0.108912	0.064566	0	0.01547	0.029598
MSTRG.293747.1	MSTRG.293747.1	0.061752	0.083841	0.081851	0.009874	0	0	0	0.140565	0.016449	0.063619	0.051008	0.009759
MSTRG.10646.4	MSTRG.10646.4	0.289824	0	0.126221	0	0	0	0	0	0	0	0	0
MSTRG.252019.1	MSTRG.252019.1	0	0.00103	0.022726	0	0.001642	0	0	0	0.05345	0	0	0
MSTRG.284315.24	MSTRG.284315.24	0	0	0	0	0	0	0	0	0	0	0	0
MSTRG.141394.2	MSTRG.141394.2	0.16574	0.155645	0.066216	0.094866	0.095295	0.251317	0.114378	0.078562	0.079653	0.116222	0.096302	0.146807
MSTRG.122506.13	MSTRG.122506.13	0	0	0	0	0	5.00E-06	0.004496	0.430426	0	0	0	0
MSTRG.122506.12	MSTRG.122506.12	0	0	0	0.043028	0	0	0.008363	0	0.348191	0.009291	0	0
MSTRG.65207.4	MSTRG.65207.4	0.608613	5.604264	2.088535	5.494385	0.014862	2.116472	0.005124	0.085086	0.004703	0.429413	2.969509	1.68006
MSTRG.65207.5	MSTRG.65207.5	0	0	0	0	0	0	0.316724	4.215067	0	0	0	0
MSTRG.376353.2	MSTRG.376353.2	0	0	0	0	0	0.59874	0	0	0.26469	0.069476	0.829384	0
MSTRG.65207.7	MSTRG.65207.7	0	0.00017	0	0	0.147774	0	0.383949	0	0.165643	0	0	0
MSTRG.241714.4	MSTRG.241714.4	0	0.137201	0	0.005929	0.099996	0	0.024929	0	0.260593	0.033715	0	0.013289
MSTRG.241714.5	MSTRG.241714.5	0.817113	0.978752	0.051595	0.932628	0	0	0.452361	0	0	0	1.209963	0.344792
MSTRG.241714.1	MSTRG.241714.1	1.123668	1.562269	0.54658	0.764175	0.101996	0.024335	2.152573	0.023831	0.035807	3.861496	0.651843	2.666488
MSTRG.241714.2	MSTRG.241714.2	0	1.41285	1.265275	0	0	0	0	0	0	0.077697	0	1.672391
MSTRG.173052.3	MSTRG.173052.3	0	0	0.098909	0	0	0	0	0	0	0.026967	0.000167	0
MSTRG.173052.2	MSTRG.173052.2	0	0	0.004763	0	0.000384	0.025247	0	0.132722	0	0.101175	0.076581	0.000218
MSTRG.28435.4	MSTRG.28435.4	0	0.032038	0	0	0	0	0	0.000999	0	0	0	0
MSTRG.28435.8	MSTRG.28435.8	0	0	0	0.266332	0	0	0	0	0	0.063496	0	0
MSTRG.26478.2	MSTRG.26478.2	0.03686	0.01325	0.231378	0.131083	0.069383	0.045807	0.066015	0.015407	0	0.058885	0.067844	0.139028
MSTRG.326621.51	MSTRG.326621.51	0	0	0	0	0	0	0	0.317345	0	0	0	0
MSTRG.124612.1	MSTRG.124612.1	0.818354	1.155957	0	0.583519	2.057003	1.541512	0.242191	0	0	3.232926	0	0
MSTRG.366957.1	MSTRG.366957.1	0	0.012183	0.079171	0.014615	0.007856	0.055431	0	0.034161	0.02063	0	0.030949	0
MSTRG.353380.12	MSTRG.353380.12	0	0	0	0	1.00E-06	0	0	0	0	0	0.010173	0.211695
MSTRG.353380.11	MSTRG.353380.11	0	0	0	0	0	0	0	0	0	0	0	0
MSTRG.218333.2	MSTRG.218333.2	0.032624	0	0	0.012099	0	0	0.087452	0.027287	0	0.035592	0.023464	0
MSTRG.178103.29	MSTRG.178103.29	0.111918	0.002781	0.002935	0.011701	0.015427	0	0	0.003489	0	0	0.002419	0.000909
MSTRG.178103.25	MSTRG.178103.25	0	0	0	0	0	0	0.001571	0	0	0.000948	0	0.004263
MSTRG.178103.20	MSTRG.178103.20	0	0	0	0	0.224159	0	0.636354	0	0	0	0	0
MSTRG.92507.103	MSTRG.92507.103	0.021068	0.010708	0.004568	0.042744	0.001148	0.039822	0	0.057329	0	0	1.00E-05	0
MSTRG.68911.3	MSTRG.68911.3	0	0	0	0.014158	0.119341	0.126831	0	0.112566	0.196991	0	0	0
MSTRG.149737.8	MSTRG.149737.8	0	0	0	0	0	0	0	0	0	0.264627	0	0
MSTRG.240325.17	MSTRG.240325.17	0	0.078342	0.091318	0	0.008266	0	0	0	0.03819	0	0	0
MSTRG.240325.16	MSTRG.240325.16	0.041883	0	0.111625	0.156389	0	0.130336	0.044477	0.1401	0.129617	0.063377	0	0
MSTRG.28581.9	MSTRG.28581.9	0	0.024786	0.090346	0	0	0.034921	0.394862	0	0.03477	0.109569	0.104449	0
MSTRG.66260.1	MSTRG.66260.1	0	0	0	0	0.084781	0.077965	0.061346	0.41413	0.087275	0	0.138741	0.106461
MSTRG.248390.2	MSTRG.248390.2	0	0	0.149135	0	0.056458	0	0	0.068059	0.239545	0	0	0
MSTRG.225768.25	MSTRG.225768.25	0	0	0	0	0	0	0	0	0	0	0	0.58718
MSTRG.89179.27	MSTRG.89179.27	0	0.186731	0.120115	0	0	0	0.342963	0.100002	0	0	0	0
MSTRG.89179.28	MSTRG.89179.28	0.198032	0	0.071869	0	0.049546	0.035108	0	0.084571	0	0.03856	0.206187	0.312563
MSTRG.390625.18	MSTRG.390625.18	0.134834	0.006802	0	0	0	0	0.594032	0.204055	0	0	0	0
MSTRG.173038.1	MSTRG.173038.1	0	0.020431	0	0.048812	0.079482	0.04304	0.119059	0.105875	0.061216	0	0	0.011999
MSTRG.189485.1	MSTRG.189485.1	0	0	0	0	0	0	0	0	0.463918	0	0	0
MSTRG.402096.2	MSTRG.402096.2	0.132353	0.064742	0.048185	0.068834	0	0.055769	0	0	0.028087	0	0.020326	0
MSTRG.44176.1	MSTRG.44176.1	0	0	0.121306	0	0.100295	0	0	0	0	0.036495	0	0.103477
MSTRG.20996.1	MSTRG.20996.1	0	0.201585	0.125407	0	0	0	0	0	0	0	0	0
MSTRG.20996.7	MSTRG.20996.7	0.18232	0	0	0.092621	0.115407	0.086894	0.044265	0.199847	0.038066	0	0	0
MSTRG.240253.1	MSTRG.240253.1	0.033301	0	0	0	0	0	0.027931	0.02049	0	0	0	0
MSTRG.53304.3	MSTRG.53304.3	0	0.303461	0	0.492106	0	0	0.051004	0	0	0.645918	0	0
MSTRG.125860.29	MSTRG.125860.29	0.136788	0	0	0	0	0	0	0	0	0	0	0
MSTRG.72918.39	MSTRG.72918.39	0	0.018185	0	0	0	0.115836	0.237341	0.121808	0	0	0	0
MSTRG.162059.3	MSTRG.162059.3	0	0.024132	0	0	0	0	0	0.103804	0	0	0	0
MSTRG.290849.1	MSTRG.290849.1	0	0	0	1.342638	0	0	1.039802	0	0	0	0	0
MSTRG.56735.2	MSTRG.56735.2	0	0.10022	0	0.31629	0	0.25767	0	0	0	0	0	0.537137
MSTRG.70210.2	MSTRG.70210.2	0.221902	0	0.077427	0.094633	0.01381	0.030373	0	0	0	0.132421	0.018479	0.065018
MSTRG.4389.1	MSTRG.4389.1	0.122691	0.019451	0	0.070055	0.073984	0.040976	0	0	0.069982	0	0	0
MSTRG.307461.1	MSTRG.307461.1	0	0	0	0	0.000828	0.085087	0	0.083875	0.061057	0.108763	0	0.12797
MSTRG.138858.1	MSTRG.138858.1	0.031732	0.02291	0	0	0	0.046999	0.052165	0	0	0	0	0.024241
MSTRG.274368.4	MSTRG.274368.4	0	0	0	0	0	0	0	0	0	0	0	0
MSTRG.274368.6	MSTRG.274368.6	0.536609	0	0	0	0	0	0	0.584386	0	0	0	0
MSTRG.65207.13	MSTRG.65207.13	0	0	0	0	1.484956	0	0	0	0	0	0	0
MSTRG.82664.7	MSTRG.82664.7	0	0	0	0	0	0	0	0	0	0.016344	0	0.074975
MSTRG.184457.4	MSTRG.184457.4	0.075951	0.058812	0.084399	0.044117	0.075587	0.111158	0.0707	0.083832	0.008797	0.084861	0.011786	0.08513
MSTRG.246129.3	MSTRG.246129.3	0	0.119481	0.191364	0.026948	0.011937	0.077807	0.066529	0	0.010782	0.040591	0	0
MSTRG.34860.44	MSTRG.34860.44	0	0	0	0.055579	0	0	0	0	0	0	0	0
MSTRG.319132.2	MSTRG.319132.2	0.089257	0.148154	0.147435	0.08369	0.060455	0.074174	0	0	0.01355	0.141017	0.078879	0.412603
MSTRG.65355.3	MSTRG.65355.3	0	0	0	0	0	0	0	0	4.38888	0	3.088463	0
MSTRG.65355.9	MSTRG.65355.9	0	0	5.564067	0	0	0	0	0	0	0	0	0
MSTRG.81746.5	MSTRG.81746.5	0	0	0	0	0	0	0	0	0	0	12902.47656	2100.370361
MSTRG.206913.12	MSTRG.206913.12	0	0	0	0.027668	0	0.0258	0.20658	0	0	0.003013	0	0
MSTRG.5285.2	MSTRG.5285.2	0.03381	0	0.036771	0	0	0.012319	0.0198	0	0.031898	0	0.000793	0.023264
MSTRG.5285.1	MSTRG.5285.1	0	0	0	0	0.098206	0.041603	0	0	0.0558	0.064303	0	0
MSTRG.5285.4	MSTRG.5285.4	0.102901	0	0	0	0.066271	0.057273	0.139418	0	0.075063	0.001122	0	0.163412
MSTRG.82694.1	MSTRG.82694.1	0.031028	0.062875	0	0	0	0	0.003296	0	0	0.055171	0.11611	0.232467
MSTRG.143414.4	MSTRG.143414.4	0	0	0	0	0.009275	0	0.03663	0.333829	0.297896	0	0	0
MSTRG.143414.5	MSTRG.143414.5	0	0	0	0	0	0	0.258414	0	0	0.186939	0	0
MSTRG.143414.3	MSTRG.143414.3	0	0	0	0	0	0	0	0.152935	0.11613	0.001209	0	0
MSTRG.77355.2	MSTRG.77355.2	0.040085	0	0.002167	0	0.053235	0.012676	0	0.063637	0.001934	0	0.045943	0.002774
MSTRG.332062.205	MSTRG.332062.205	0.007098	0	0	0.006931	0	0	0	0	0	0.007534	0.16865	0
MSTRG.332062.201	MSTRG.332062.201	0.028816	0	0	0.034919	0	0	0	0	0	0.103585	0.060151	0
MSTRG.332062.208	MSTRG.332062.208	0.065511	0	0	0.244949	0	0	0	0	0	0.120753	0.196062	0
MSTRG.371582.1	MSTRG.371582.1	0	0	0	0	0	0	4.329522	0	0	0	0	0
MSTRG.307203.21	MSTRG.307203.21	0	0	0	0	0	0.220946	0	0	0	0	0	0.081913
MSTRG.385397.1	MSTRG.385397.1	0.110575	0.113777	0	0.104547	0.024117	0.069601	0	0	0.021127	0.022473	0.000283	0.00021
MSTRG.385397.2	MSTRG.385397.2	0	0	0.054476	0	0	0	0.028288	0.045718	0	0.027525	0	0
MSTRG.263793.8	MSTRG.263793.8	0	0	0.007377	0.39325	0.036594	0	0	0.051063	0.024222	0.134716	0	0.07837
MSTRG.263793.7	MSTRG.263793.7	0.062697	0.038538	0.06719	0	0.030195	0.025148	0.04681	0.063961	0.242559	0.052156	0.106086	0
MSTRG.50191.2	MSTRG.50191.2	0.096094	0.077494	0.090686	0.201324	0.211985	0.082302	0.137368	0.064668	0.04342	0	0	0
MSTRG.393022.3	MSTRG.393022.3	0	0	0	0	0	0	0	0	0	0.358586	0	0
MSTRG.89570.2	MSTRG.89570.2	0	0.033192	0.063973	0	0.058543	0	0.102583	0.064632	0.108135	0	0.060564	0
MSTRG.224118.11	MSTRG.224118.11	0.123358	0	0	0	0.233102	0.04044	0	0	0	0.253253	0	0
MSTRG.193035.3	MSTRG.193035.3	0.084378	0.057474	0.271492	0.269349	0.185688	0.055424	0.051543	0.160146	0.092812	0.168128	0.053425	0.191684
MSTRG.353160.1	MSTRG.353160.1	2.463845	0.015749	0.010719	1.030067	2.522315	2.647689	2.069296	3.304771	3.051052	2.667838	0.021349	2.634141
MSTRG.13065.1	MSTRG.13065.1	0	0.008713	0.029394	0.01569	0	0	0	0	0	0.022605	0.027017	0.027518
MSTRG.334975.3	MSTRG.334975.3	0.079655	0	0.022839	0.020574	0.140239	0	0	0	0	0	0.058165	0
MSTRG.334975.8	MSTRG.334975.8	0	0.003021	0.046366	0	0	0.025092	0.149897	0.066374	0.016083	0	0	0
MSTRG.196439.1	MSTRG.196439.1	0.003323	0	0.002797	0.439173	0.262251	0.091697	0.040752	0	0.016958	0.197258	0.000765	0
MSTRG.139315.5	MSTRG.139315.5	0	0	0	0	0.108454	0	0	0	0.383281	0.01415	0	0
MSTRG.69484.3	MSTRG.69484.3	0	0	0	0	0.000288	0.082702	0.026333	0.00394	0.003427	0.102564	0	0.000511
MSTRG.359754.1	MSTRG.359754.1	0.095555	0.175151	0.093089	0	0	0.172048	0	0.004226	0.0002	0.004346	0	0.00013
MSTRG.359754.7	MSTRG.359754.7	0	0	0	0	0	0.073865	0.024706	0	0	0	0	0
MSTRG.68851.14	MSTRG.68851.14	0.303043	0.186129	0.297107	0.291358	0.153826	0.193418	0.177741	0.34924	0.235691	0.054912	0	0
MSTRG.360034.14	MSTRG.360034.14	0	0.586931	0	0.039539	0.9506	0.772322	0.563749	0.31512	1.633582	0	0	0
MSTRG.373820.1	MSTRG.373820.1	0.057149	0	0	0	0	0	0.052774	0.032324	0.089803	0.089592	0.014959	0
MSTRG.94497.41	MSTRG.94497.41	0.025567	0	0.047894	0.153416	0	0	0	0	0	0.070175	0	0.073269
MSTRG.195623.85	MSTRG.195623.85	0	0	0	0	0	0	0	0	0	0	0	0
MSTRG.195623.86	MSTRG.195623.86	0	0	0	0	0	4.353701	0	0	0	0	0	2.05714
MSTRG.294273.1	MSTRG.294273.1	0.03424	0	0.141676	0.045101	0	0.010551	0	0.03468	0.008661	0.077854	0.018405	0.105637
MSTRG.151233.4	MSTRG.151233.4	0.082717	0.030044	0.103369	0	0	0.030263	0.022446	0.010036	0	0.12174	0.245517	0.17147
MSTRG.83444.3	MSTRG.83444.3	0.072909	0.138187	0.158423	0.136642	0.424191	0.043703	0	0.216639	0	0	0	0
MSTRG.139776.1	MSTRG.139776.1	0	0.26539	0.280888	0.209406	0	0.413826	0.32429	0.497637	0	0	0	0
MSTRG.184096.3	MSTRG.184096.3	0	0	0	0	0.199162	0.003433	0.041169	0.038529	0.348441	0	0	0
MSTRG.40017.4	MSTRG.40017.4	0	2.30E-05	0.02091	0.000413	0	0.078372	0	0	0	0.010546	0.01681	0
MSTRG.225890.1	MSTRG.225890.1	0.017623	0	0.128476	0.040062	0.057489	0.000158	0	0.001844	0	0	0	0
MSTRG.231848.1	MSTRG.231848.1	0	0	0	0	0	0	0.038609	0	0	0	0	0
MSTRG.197686.3	MSTRG.197686.3	0.056569	0	0	0	0.147454	0	0.016618	0	0	0	0	0.09999
MSTRG.195623.12	MSTRG.195623.12	1.093272	0	0	0	0	0	0	0	0	0	0	0
MSTRG.183130.9	MSTRG.183130.9	0	0	0	0	0	0	0	0	0	0	0	0
MSTRG.160742.10	MSTRG.160742.10	0.069991	7.90E-05	0.040308	0	0.000175	0	0.06947	0.172619	0.198006	0.004673	6.80E-05	0.017215
MSTRG.195623.18	MSTRG.195623.18	0.348604	0	0	0	0	0	0	0	1.343757	0	0	0
MSTRG.177979.1	MSTRG.177979.1	0	0	0	0	4.408352	2.087779	0	0	0	0	0	0
MSTRG.76254.38	MSTRG.76254.38	0.077195	0.111734	0.009376	0.004947	0	0	0.072105	0.113005	0.029414	0.024603	0.025579	0.005132
MSTRG.76254.39	MSTRG.76254.39	0	0.037822	0.349759	0.066919	0.177325	0.163056	0	0	0.002939	0	0	0.063005
MSTRG.221247.12	MSTRG.221247.12	0.002424	0	0	0	0	0	0	0.172137	0.008999	0.041792	0	0.209873
MSTRG.358713.1	MSTRG.358713.1	0	0.112449	0.125752	0.304355	0	0.07791	0.049445	0.043875	0.022477	0	0	0
MSTRG.63888.2	MSTRG.63888.2	0	0.14821	0.113288	0	0.523727	0.086703	0.346335	0	0	0.120134	0	0.349905
MSTRG.233256.3	MSTRG.233256.3	0	0.261874	0	0	0	0	0	0	0	0	0	0
MSTRG.233256.1	MSTRG.233256.1	0	0.008689	0	0.308702	0	0	0	0	0	0	0	0
MSTRG.190006.1	MSTRG.190006.1	0.066906	0.120961	0.112207	0.046328	0	0.14245	0	0.068474	0	0.040695	0	0
MSTRG.321502.10	MSTRG.321502.10	0	0	0	0	0.269839	0	0	0	0	0.451387	0.298276	0
MSTRG.399137.8	MSTRG.399137.8	0.04362	0	0	0	0	0.048791	0	0	0	0	0.064745	0
MSTRG.84710.1	MSTRG.84710.1	0.553751	0.011044	0.698259	0.351825	0.499314	0.431189	0	0.093486	0	0.341633	0.57449	0.036436
MSTRG.69166.1	MSTRG.69166.1	0	0	0	0	0	0	0	0	0	0	0	0
MSTRG.52577.3	MSTRG.52577.3	0	0.129756	0.10817	0.0502	0	0.075199	0.072371	0.070895	0.12554	0.067106	0	0
MSTRG.170169.8	MSTRG.170169.8	0	0	0	0	0	0	0	0	0	0	0	0
MSTRG.399137.18	MSTRG.399137.18	0.030154	0.019855	0.000756	0	0.163241	0.023306	0.042064	0.02186	0	0.009594	0	0.011877
MSTRG.42638.5	MSTRG.42638.5	0.141827	0.196222	0.201698	0.080276	0.154414	0.150697	0.148664	0.126194	0.174565	0.214803	0.200505	0.244968
MSTRG.202662.4	MSTRG.202662.4	0	0	0.020856	0.166708	0.211469	0.114072	0.250955	0.188546	0.295296	0.226129	0.299979	0
MSTRG.174754.1	MSTRG.174754.1	0.018154	0.013664	0.036075	0	0	0.009609	0	0	0	0	0	0.011735
MSTRG.174754.2	MSTRG.174754.2	0	0.096929	0.021722	0.058525	0.066685	0.175128	0.125965	0.073087	0.060315	0.026658	0.03577	0.005967
MSTRG.200436.10	MSTRG.200436.10	0.006916	0.004314	0.011135	0.005248	0.004958	0.003844	0.013255	0.187867	5.70E-05	0.000281	0.006056	0.066879
MSTRG.280716.3	MSTRG.280716.3	0.024329	0.105217	0.068088	0	0.088855	0	0.056778	0	0.094083	0	0.001951	0
MSTRG.394877.1	MSTRG.394877.1	0	0	0	0.489501	0	0	0.297256	0.029371	0.084819	0.138796	0.173993	0.349045
MSTRG.197065.4	MSTRG.197065.4	0.002281	0	0.006802	0	0.001034	0.696242	0.711121	1.564897	0	0	1.023242	0.00337
MSTRG.197065.7	MSTRG.197065.7	0	0.895982	0	0	0.002273	0	0	0	2.504555	0.004537	0	0
MSTRG.72918.45	MSTRG.72918.45	0	0	0	0	0	0	0.364273	0	0	0	0	0
MSTRG.125860.33	MSTRG.125860.33	0	0	0	0	0	0.040568	0	0	0	0	0	0
MSTRG.165824.1	MSTRG.165824.1	0.136384	0	0	0.10313	0.188534	0.09685	0.090711	0.151414	0	0	1.937456	0.152373
MSTRG.2630.5	MSTRG.2630.5	0	0.344726	0	0	0	0	0	0	0	0	0	0
MSTRG.179938.3	MSTRG.179938.3	0	0	0	0	0	0	0	0	0	0	0	0
MSTRG.246606.72	MSTRG.246606.72	0	0.013852	0	0.029324	0	0.08721	0	0	0.111034	0	0	0
MSTRG.246606.71	MSTRG.246606.71	0	0.013614	0	0.099023	0	0.125644	0	0	0.15778	0	0	0
MSTRG.246606.75	MSTRG.246606.75	0	0.144042	0	0	0.230881	0.107626	1.456967	0	0.303481	0.189813	0.212433	0
MSTRG.246606.74	MSTRG.246606.74	0.008035	0.021584	0.20534	0.135168	0	0	0.025864	0	0	0.107907	0.072315	0
MSTRG.370109.7	MSTRG.370109.7	0.117016	0.016462	0.02472	0.063201	0.231492	0.081663	0.064427	0.009678	0.056868	0.034316	0	0.051417
MSTRG.119204.18	MSTRG.119204.18	0	0.001107	0.00221	0	0	0.568803	0.050314	0.000593	0.000406	0.007136	0	0.001212
MSTRG.183145.1	MSTRG.183145.1	0	0	0	0	0	0	0	0	0.0244	0.325279	0.154906	0
MSTRG.348253.1	MSTRG.348253.1	0.014843	0.046999	0.066066	0.070532	0.014647	0.017115	0.012449	0.006911	0.180936	0	0.004741	0
MSTRG.119204.16	MSTRG.119204.16	0	0	0	0	0	0	0.000281	0	0	0	0	0.145589
MSTRG.178103.97	MSTRG.178103.97	0	0	0	0	0	0	7.00E-06	0.004681	0	0.012754	0	0
MSTRG.157615.1	MSTRG.157615.1	0.022515	0.078977	0	0.050282	0	0.058673	0	0	0	0.015758	0.207217	0.016004
MSTRG.234520.31	MSTRG.234520.31	0	0	0	0	0.140472	0.118784	0	0	0	0	0	0
MSTRG.70833.7	MSTRG.70833.7	0.036219	0.169254	0.15342	0	0	0	0.025001	0.046647	0.293944	0.015075	0	0
MSTRG.63908.2	MSTRG.63908.2	0.052551	0.071759	0.058203	0	0.13721	0.010954	0.016529	0.012235	0	0.023203	0.165404	0.010981
MSTRG.165533.14	MSTRG.165533.14	0	0	0.19278	0.023679	0	0	0	0	0	0.050701	0	0
MSTRG.280429.110	MSTRG.280429.110	0	0	0	0	0	0	0	0.415034	0	0	0	0
MSTRG.299518.9	MSTRG.299518.9	0.005096	0	0	0	0	0	0.019133	0	0.017467	0	0.003262	0
MSTRG.299518.3	MSTRG.299518.3	0.034825	0	0	0	0	0	0.051067	0	0.063149	0	0.003455	0
MSTRG.46296.1	MSTRG.46296.1	0	0.025556	0	0	0.016886	0.062305	0	0.004039	0.047294	0	0.053449	0
MSTRG.277495.26	MSTRG.277495.26	0	0	0.025287	0	0	0	0	0	0	0	0	0.040486
MSTRG.277495.29	MSTRG.277495.29	0.074927	0	0.157144	0.118138	0.155466	0	0	0.183428	0.176606	0.061418	0.183214	0
MSTRG.188181.6	MSTRG.188181.6	0	0.100509	0	0.001008	0.016598	0.0424	0	0	0	0	0	0
MSTRG.267000.4	MSTRG.267000.4	0	0.06841	0	0.043828	0.056273	0	0.245861	0.019221	0.085166	0.020413	0	0.00788
MSTRG.375180.10	MSTRG.375180.10	0	0	0.093024	0	0	0	0	0	0	0	0	0
MSTRG.371598.20	MSTRG.371598.20	0.252677	0	0	0.06202	0	0	0	0.642965	0	0	0	0
MSTRG.371598.27	MSTRG.371598.27	0	0	0	0	0	0	0	0.862547	0	0	0	0
MSTRG.71202.5	MSTRG.71202.5	0	0.11243	0.006071	0.407505	0.00359	0	0	0	0	0	0.171591	0
MSTRG.65215.20	MSTRG.65215.20	0	0	0	0	0	0	0	0	0	0	0	0
MSTRG.373790.1	MSTRG.373790.1	0.084667	0	0.091697	0	0	0.08965	0	0.185373	0.065196	0	0.122545	0
MSTRG.271687.2	MSTRG.271687.2	0.028107	0.053199	0.055968	0.2	0	0	0	0	0	0.165539	0	0
MSTRG.75987.13	MSTRG.75987.13	0.067411	0	0	0.373249	0.159513	0	0.002917	0	0.085603	0.194724	0.063088	0.080304
MSTRG.308861.14	MSTRG.308861.14	2.411058	1.951815	0.931368	0.622613	0.868552	2.753764	0.584517	0.862658	1.325496	0.806102	0.250988	0.998495
MSTRG.302340.1	MSTRG.302340.1	0.20891	0	0.127228	0	0	0	0	0.02399	0	0.118241	0	0
MSTRG.266110.2	MSTRG.266110.2	0	0	0	0.327449	0	0	0	0	0	0	0.353896	0
MSTRG.178103.37	MSTRG.178103.37	0	0.186539	0	0.111018	0	0.147084	0	0	0.091931	0	0	0
MSTRG.52472.4	MSTRG.52472.4	0.044565	0.198233	0.192601	0.03969	0	0	0	0	0	0	0.090992	0.015303
MSTRG.389791.7	MSTRG.389791.7	0	0	0	0.037053	0	0.152064	0.092931	0	0	0	0	0
MSTRG.161090.59	MSTRG.161090.59	0	0.118107	0.093022	0	0.194035	0	0	0	0	0	0	0
MSTRG.398451.19	MSTRG.398451.19	0	0	0	0	0	0	0	0	0	0	0	0
MSTRG.390625.12	MSTRG.390625.12	0	0	0	0	0	0	0	0	0	0.015273	0.027262	0
MSTRG.184603.1	MSTRG.184603.1	0.042523	0	0.007278	0.094013	0.053582	0.022595	0.058322	0.077577	0.026763	0.103089	0.083037	0.143155
MSTRG.77626.9	MSTRG.77626.9	0	0	0	0	0	0	0	0	3.814643	0	0	0
MSTRG.77329.2	MSTRG.77329.2	0	0	0.275405	0.207217	0.165649	0.205474	0.078285	0	0	0.236896	0.211246	0.33566
MSTRG.383076.3	MSTRG.383076.3	0.087455	0	0	0	0.046976	0	0.01865	0.123507	0.059029	0.188511	0.02022	0
MSTRG.63205.4	MSTRG.63205.4	0.011128	0.00875	0.009906	0.031726	0.087718	0.009278	0.009333	0.054442	0.021129	0.049713	0.07619	0
MSTRG.41339.1	MSTRG.41339.1	0.05952	0	0.073745	0	0	0	0	0	0	0	0	0
MSTRG.379314.20	MSTRG.379314.20	0	0	0	0	0.195267	0	0	0	0	0	0	0
MSTRG.219358.2	MSTRG.219358.2	0.035521	0	0.011066	0	0	0.060292	0	0	0	0	0	0
MSTRG.367007.2	MSTRG.367007.2	0	0	0.019934	0.009211	0	0.010896	0.030159	0.16001	0.038901	0.07652	0.025264	0
MSTRG.335767.3	MSTRG.335767.3	0	0.060511	0.161406	0	0	0.072909	0.055006	0	0.022272	0	0	0.079301
MSTRG.231036.5	MSTRG.231036.5	0.006048	0.009078	0	0	0.080551	0.085089	0.094791	0.004074	0.164187	0.044779	0.20906	0
MSTRG.43405.5	MSTRG.43405.5	0	0	0	0.046767	0	0	0	0	0	0	0	0
MSTRG.43405.3	MSTRG.43405.3	0	0	0	0	0.092623	0.152505	0	0	0.070383	0.019137	0	0
MSTRG.386857.3	MSTRG.386857.3	0	0	0	0	0	0	0	0	0	0	0.312894	0
MSTRG.207587.1	MSTRG.207587.1	0	0	0.063957	0.011996	0.148568	0.059661	0.288241	0.180724	0	0.147652	0.085832	0.009305
MSTRG.172166.2	MSTRG.172166.2	0.296363	0.021693	0.149028	0.076277	0	0.185053	0.095429	0.247764	0.145317	0.18368	0.257121	0
MSTRG.172166.3	MSTRG.172166.3	0	0.454031	0	0	0	0	0	0.067517	0	0	0	0
MSTRG.137992.1	MSTRG.137992.1	0	0.069069	0.127891	0.180981	0.213467	0.059516	0	0.263547	0.310537	0	0.058933	0.383603
MSTRG.356491.1	MSTRG.356491.1	0	0	0	0	0.322352	0	0.013788	0	0.324134	0	0.257398	0.615748
MSTRG.215150.2	MSTRG.215150.2	0.084894	0.026936	0.069547	0	0	0	0.036551	0.142216	0.037676	0.057623	0	0
MSTRG.215150.4	MSTRG.215150.4	0.133738	0.094153	0.029883	0	0	0	0.078453	0.003913	0.053304	0.063089	0.099948	0
MSTRG.386000.25	MSTRG.386000.25	0	0.007004	0.311103	0.003532	0	0.207539	0	0	0	0	0.007343	0
MSTRG.135114.1	MSTRG.135114.1	0	0.01405	0.036623	0.101733	0	0.027477	0	0	0	0	0.004391	0
MSTRG.222928.5	MSTRG.222928.5	0	0.005602	0.008825	0.004727	0	0.148534	0.003126	0	0	0	0	0
MSTRG.222928.7	MSTRG.222928.7	0.315571	0.012819	0.021249	0.008914	0.156656	0	0.00306	0.042835	0	0	0	0
MSTRG.25274.3	MSTRG.25274.3	0	0	0	0	0	0.109026	0.061067	0.122936	0.04738	0	0.049002	0
MSTRG.25274.1	MSTRG.25274.1	0.005008	0.037282	0.012963	0.033597	0.013138	0.075266	0.196749	0.099362	0.151359	0.022078	0	0
MSTRG.387590.32	MSTRG.387590.32	0.042193	0.012437	0.056718	0	0	0	0	0.098805	0.136316	0	0.020783	0.195632
MSTRG.8926.2	MSTRG.8926.2	0	0	0	0	0	0	0	0	0	0	0	0
MSTRG.270609.50	MSTRG.270609.50	0.001267	0.239242	0.00045	0.020936	0	0.000851	0.13124	0.047124	0.00593	0	0.02406	0
MSTRG.190477.2	MSTRG.190477.2	0.169203	0.11007	0.100205	0.140766	0.183867	0	0.036168	0	0.099267	0.392734	0.102796	0.032796
MSTRG.275016.6	MSTRG.275016.6	0.008964	0	0.010976	0.271769	0.193838	0.092004	0.136404	0.021913	0	0.01569	0	0
MSTRG.275016.7	MSTRG.275016.7	0	0.000302	0	0.002706	0	0.00167	0.001246	0.000282	0.000378	0	0	0
MSTRG.275016.4	MSTRG.275016.4	0	0	0	0	0	0	0	0	0	0	0	0
MSTRG.3387.2	MSTRG.3387.2	0.147861	0.004782	0	0.02379	0	0.004786	0	0.146426	0.093943	0.055497	0.275287	0.038828
MSTRG.3387.3	MSTRG.3387.3	0	0	0	0	0.169942	0	0.000654	0.002937	0	0	0	0
MSTRG.275016.8	MSTRG.275016.8	0.204707	0.152412	0.291859	0.213565	0.088815	0.091594	0	0	0.224733	0.266609	0.14574	0.157232
MSTRG.275016.9	MSTRG.275016.9	0	0.142928	0	0	0	0.125348	0.031606	0	0	0	0.131703	0
MSTRG.263175.72	MSTRG.263175.72	0	0.139267	0.186282	0	0	0	0.2688	0.179174	0	0	0.111231	0.103664
MSTRG.213993.28	MSTRG.213993.28	0	0	0	0	0	0.261277	0	1.485532	0	0	0	0
MSTRG.213993.26	MSTRG.213993.26	0.53526	0.112955	0.067086	0.141868	0.671756	0.442946	0.045663	0.178802	0.209085	0.019077	1.083211	0.223854
MSTRG.213993.21	MSTRG.213993.21	0	0	0	0	0	0	0.02701	2.222129	0.126824	0	0	0
MSTRG.213993.23	MSTRG.213993.23	0	0	0	0	0	0	0	1.12471	0.400049	0	0	0
MSTRG.277985.1	MSTRG.277985.1	0	0	0	0	0	0	0	0	0	0.110902	0.181929	0.032552
MSTRG.404714.1	MSTRG.404714.1	0.056008	0.038873	0	0.095951	0	0.026679	0.055703	0	0.025593	0.133642	0.02622	0.253352
MSTRG.130167.30	MSTRG.130167.30	0	0	0	0	0	0	0	0	0	0.113863	0	0
MSTRG.355470.16	MSTRG.355470.16	0	0.02564	0.001463	0	0.125289	0.164759	0.106422	0.0367	0.056033	0.073082	0.016226	0
MSTRG.355470.15	MSTRG.355470.15	0.065063	0.023054	0.035497	0	0	0	0	0	0	0	0	0.006859
MSTRG.355470.13	MSTRG.355470.13	0	0	0	0	0.142799	0	0	0.144139	0	0	0	0
MSTRG.355470.18	MSTRG.355470.18	0	0	0.027648	0.081946	0	0	0.162289	0	0.061303	0.017083	0	0
MSTRG.65207.6	MSTRG.65207.6	2.00E-06	0	0	0	0	0	1.634695	0	0	0	0	0
MSTRG.65207.8	MSTRG.65207.8	6.815256	0	0	0	0	0	0	0	0	0.000359	0	0
MSTRG.65207.9	MSTRG.65207.9	0	0	0	0	0	0	0	0	0	0	0	0
MSTRG.17043.2	MSTRG.17043.2	0	0	0	0	0	0	0	0	0	0	0	0
MSTRG.196542.3	MSTRG.196542.3	0.02653	0.057914	0	0	0	0	0.015517	0.024936	0	0	0	0
[truncated: 2,510 more rows]
