# Supplementary material for: Identification of the lncRNA–miRNA‒mRNA regulatory network for middle cerebral artery occlusion-induced ischemic stroke
Source: Front Genet. 2023 May 9;14:1169190. doi: 10.3389/fgene.2023.1169190 (PMC10203218; doi:10.3389/fgene.2023.1169190)
Supplement: Supplementary file 4 [file DataSheet1.ZIP]

Archive with 13 entries (12 files):
- R script/
- R script/Venn.R
- __MACOSX/R script/._Venn.R
- R script/heatmap.R
- __MACOSX/R script/._heatmap.R
- R script/DESeq.R
- __MACOSX/R script/._DESeq.R
- R script/GO_enrichment.R
- __MACOSX/R script/._GO_enrichment.R
- R script/volcano.R
- __MACOSX/R script/._volcano.R
- R script/KEGG_enrichment.R
- __MACOSX/R script/._KEGG_enrichment.R
