# Supplementary material for: Identification of the lncRNA–miRNA‒mRNA regulatory network for middle cerebral artery occlusion-induced ischemic stroke
Source: Front Genet. 2023 May 9;14:1169190. doi: 10.3389/fgene.2023.1169190 (PMC10203218; doi:10.3389/fgene.2023.1169190)
Supplement: Supplementary file 4 [file DataSheet1.ZIP › R script/Venn.R]

setwd('/Users/apple/Desktop/')
edgeR <-read.csv("edgeR_diffSig.csv", row.names = 1)
dim(as.data.frame(edgeR))
limma <-read.csv("limma_diffSig.csv", row.names = 1)
dim(as.data.frame(limma))
DESeq2 <-read.csv("DESeq2_diffSig.csv", row.names = 1)
dim(as.data.frame(DESeq2))

list_ID <-list(
  'edgeR(111)' = rownames(edgeR),
  'limma(92)' = rownames(limma),
  'DESeq2(80)' = rownames(DESeq2))

library(VennDiagram)
venn.plot<-venn.diagram(
  x = list_ID,
  filename = 'Venn.png',
  col = "black",#边框颜色
  lwd = 2, #边框线宽度
  fontface = "bold", #标签字体
  fill = c("dodgerblue", "goldenrod1", "darkorange1"),#填充色
  alpha = 0.5,#透明度
  cex = 0.8,#标签字体大小
  cat.col = 'black',#类名颜色
  cat.cex = 0.8,#类名字体大小
  cat.fontface = "bold",#类名字体
  margin = 0.01,#边际距离
  main = "Venn Plot",
  main.cex = 1.2 #标题大小
)

venn.plot


#devtools::install_github("gaospecial/ggVennDiagram")
library(ggVennDiagram)
library(ggplot2)
p <- ggVennDiagram(list_ID, label_alpha=0) + 
  scale_fill_gradient(low="white", high = "lightblue")
p

# 保存成pdf文件
ggsave("venn_1.pdf", width = 6, height = 6)

# 把各区域的基因输出到文件
library(openxlsx)
library(ggplot2)
openxlsx::write.xlsx(get_region_items(list_ID), "venn_1.xlsx")
