# Supplementary material for: Identification of the lncRNA–miRNA‒mRNA regulatory network for middle cerebral artery occlusion-induced ischemic stroke
Source: Front Genet. 2023 May 9;14:1169190. doi: 10.3389/fgene.2023.1169190 (PMC10203218; doi:10.3389/fgene.2023.1169190)
Supplement: Supplementary file 4 [file DataSheet1.ZIP › R script/heatmap.R]

#install.packages("pheatmap")
library(pheatmap)

setwd("/Users/apple/Desktop/GSE57691")
#提取差异基因的表达矩阵
expr <- read.csv(file='GSE57691_19_symbol_expr.csv',row.names = 1, 
                 header = TRUE, sep=",", stringsAsFactors = FALSE)

limmaOut <- read.csv(file='limmaOut_symbol.csv',row.names = 1, 
                 header = TRUE, sep=",", stringsAsFactors = FALSE)
deg = limmaOut[limmaOut$P.Val <0.01 & (limmaOut$logFC > 1.5 | limmaOut$logFC < -1.5),]
expr_Sig<- expr[rownames(deg),]
#write.csv(expr_Sig,"expr_Sig.csv")

#画图
pheatmap(expr_Sig)

#是否显示行的聚类，cluster_col同理
pheatmap(expr_Sig, cluster_row = FALSE)

#切分热图
pheatmap(expr_Sig, cluster_rows = F, gaps_row = c(10, 14), cluster_cols = T,
         cutree_col = 4)

#是否显示图例 
pheatmap(expr_Sig, legend = FALSE)
#legend_breaks设置图例的显示范围，间隔为1；legend_labels重写刻度的标签, 需与legend_breaks同时使用。
pheatmap(expr_Sig,legend_breaks = -1:4)

#kmeans是一种聚类算法，详见https://www.cnblogs.com/bourneli/p/3645049.html
pheatmap(expr_Sig, kmeans_k = 3)

#scale标准化
#原始数据中，每个基因表达变化范围对应的数值大小不同，导致图片中色彩变化难以显示基因在不同样本中的变化趋势，可以对基因在每个样本中基因表达数据进行标准化，使其数值在一定范围内，从而实现热图的优化
pheatmap(expr_Sig, scale = "row")
#pheatmap(expr_Sig, scale = "column")
#pheatmap(expr_Sig, scale = "none")

#聚类线长度优化，可能不一样的算法有不一样的枝长
#算法有'correlation', 'euclidean', 'maximum', 'manhattan', 'canberra', 'binary', 'minkowski'
pheatmap(expr_Sig, clustering_distance_rows = "correlation")
#或clustering_distance_cols

#设置颜色后面，括号里的数字表示梯度，10就是将这三种颜色设置为10个梯度
pheatmap(expr_Sig, color = colorRampPalette(c("navy", "white", "firebrick3"))(10))

#显示色块的数值
pheatmap(expr_Sig, display_numbers = TRUE)
#此外还可添加如下参数
#number_format = "%.3e"表示保留3位小数，且用科学计数法显示
#number_format = "%.3f"表示保留3位小数，用小数显示
pheatmap(expr_Sig, display_numbers = TRUE,number_format = "%.3e")

#调整色块或文本大小
pheatmap(expr_Sig, cellwidth = 5, cellheight = 1, main = "Heatmap", fontsize = 3)

#对行列进行注释
annotation_col <- read.csv(file='datTraits.csv',row.names = 1, 
                          header = TRUE, sep=",", stringsAsFactors = FALSE)
  
annotation_col 
#同理可设置annotation_row
annotation_row <- read.csv(file='annotation_row.csv',row.names = 1, 
                           header = TRUE, sep=",", stringsAsFactors = FALSE)
#自定义注释色块的颜色
ann_colors = list(
treat_Type = c(atherosclerotic = "#1B9E77", control = "#D95F02"),
GeneClass = c(up = "#7570B3", down = "#E7298A")
) #注意ann_colors是列表
pheatmap(expr_Sig, annotation_col = annotation_col,
         annotation_row = annotation_row,annotation_colors = ann_colors)  

#最终热图展示
pheatmap(expr_Sig, scale = "row",
         color = colorRampPalette(c("navy", "white", "firebrick3"))(10),
         cellwidth = 8, cellheight = 3, main = "Heatmap", fontsize = 3,
         border=FALSE,#参数去掉边框线
         annotation_col = annotation_col,
         annotation_row = annotation_row,
         annotation_colors = ann_colors,
         filename = "heatmap.pdf")

dev.off()

#复杂注释 结合其他密度图、直方图
library(ComplexHeatmap)
library("GetoptLong")
# Define some graphics to display the distribution of columns
.hist = anno_histogram(expr_Sig, gp = gpar(fill = "lightblue"))
.density = anno_density(expr_Sig, type = "line", gp = gpar(col = "blue"))
ha_mix_top = HeatmapAnnotation(hist = .hist, density = .density)
# Define some graphics to display the distribution of rows
.violin = anno_density(expr_Sig, type = "violin", gp = gpar(fill = "lightblue"), which = "row")
.boxplot = anno_boxplot(expr_Sig, which = "row")
ha_mix_right = HeatmapAnnotation(violin = .violin, bxplt = .boxplot, which = "row", 
                                 width = unit(3, "cm"))
# Combine annotation with heatmap
Heatmap(expr_Sig, name = "heatmap", column_names_gp = gpar(fontsize = 8), 
        top_annotation = ha_mix_top) 
        #+ ha_mix_right

dev.off()
#heatmap():用于绘制简单热图的函数
#heatmap.2():绘制增强热图的函数
#d3heatmap:用于绘制交互式热图的R包
#ComplexHeatmap:用于绘制、注释和排列复杂热图的R&bioconductor包（非常适用于基因组数据分析）
#详见https://www.jianshu.com/p/398115d2d2e8
