# Supplementary material for: Identification of the lncRNA–miRNA‒mRNA regulatory network for middle cerebral artery occlusion-induced ischemic stroke
Source: Front Genet. 2023 May 9;14:1169190. doi: 10.3389/fgene.2023.1169190 (PMC10203218; doi:10.3389/fgene.2023.1169190)
Supplement: Supplementary file 4 [file DataSheet1.ZIP › R script/DESeq.R]

#http://master.bioconductor.org/packages/release/workflows/vignettes/rnaseqGene/inst/doc/rnaseqGene.html#running-the-differential-expression-pipeline
setwd('/Users/apple/Desktop/')

if (!requireNamespace("BiocManager", quietly = TRUE))
  install.packages("BiocManager")
BiocManager::install("DESeq2")

library(DESeq2)
#countdata: a table with the fragment counts
#coldata: a table with information about the samples
library(pasilla)
data(pasillaGenes)
countdata=counts(pasillaGenes)
coldata=pasillaGenes$condition
dim(countdata)

#过滤掉low count
nrow(countdata)
#用CPM（count-per-million)标准化后再比较，避免了文库大小的影响
library(edgeR)
countdata <- countdata[rowSums(cpm(countdata) > 1) >=2, ]
nrow(countdata)

head(coldata)

conditions = data.frame(conditions=factor(c(rep("treated", 3), rep("untreated", 4))))
dds <- DESeqDataSetFromMatrix(countData = countdata,
                                 colData = conditions,
                                 design = ~ conditions)
nrow(dds)
#直接对每个基因的raw count进行比较
## at least 3 samples with a count of 10 or higher
dds <- dds[rowSums(counts(dds)>=10) >=3, ]
nrow(dds)

#使用DESeq进行差异表达分析
dds <- DESeq(dds)
#获取分析结果
contrast=c("conditions","treated","untreated")
res <- results(dds, contrast)
res
#查看每一项结果的具体含义
mcols(res, use.names = TRUE)
#查看描述性结果
summary(res)

#保存差异基因
baseMeanA <- rowMeans(counts(dds, normalized=TRUE)[,colData(dds)$conditions == "treated"])
baseMeanB <- rowMeans(counts(dds, normalized=TRUE)[,colData(dds)$conditions == "untreated"])
res = cbind(baseMeanA, baseMeanB, as.data.frame(res))
res = cbind(sampleA="treated", sampleB="untreated", as.data.frame(res) )
write.table(res, file='DESeq2_results.txt', sep='	', quote=FALSE)
            
#筛选有显著差异的基因  adj.P.Val意思是矫正后P值
foldChange=1.5 #fold change=1意思是差异是两倍
pvalue =0.01 #0.05

nrDEG = na.omit(res)
diff <- nrDEG
diffSig = diff[(diff$pvalue < pvalue & (diff$log2FoldChange>foldChange | diff$log2FoldChange<(-foldChange))),]
#write.table(diffSig, file="diffSig.xls",sep="\t",quote=F)
write.csv(diffSig, "DESeq2_diffSig.csv")
