# Supplementary material for: Identification of the lncRNA–miRNA‒mRNA regulatory network for middle cerebral artery occlusion-induced ischemic stroke
Source: Front Genet. 2023 May 9;14:1169190. doi: 10.3389/fgene.2023.1169190 (PMC10203218; doi:10.3389/fgene.2023.1169190)
Supplement: Supplementary file 4 [file DataSheet1.ZIP › R script/GO_enrichment.R]

#if (!requireNamespace("BiocManager", quietly = TRUE))
#  install.packages("BiocManager")
#BiocManager::install("clusterProfiler", version = "3.8")
#install.packages('GOplot')

library(clusterProfiler)
library(AnnotationHub)
#AnnotationHub可以看作是生物数据的中转站，方面我们搜索目标数据，另一个相似包是biomaRt
library(AnnotationDbi)
library(ggplot2)

#BiocManager::install("org.Hs.eg.db", version = "3.8") 
#具体物种对应的R包名字看这页：<http://bioconductor.org/packages/release/BiocViews.html#___OrgDb>
library(org.Hs.eg.db)
#查看有哪些ID
keytypes(org.Hs.eg.db) #人类

#如果没有对应的R包 以玉米为例
hub <- AnnotationHub() #大概需要2分钟，网速慢就要更久
#查看AnnotationHub里有哪些物种，记住idx列里的AH***
display(hub) 
#或者直接搜zea(玉米拉丁名的一部分)
query(hub, "zea") 

#此处下载“AH61838”
maize.db <- hub[['AH66225']] #大概需要3分钟，网速慢就要更久

#查看包含的基因数
length(keys(maize.db)) 
#查看包含多少种ID
columns(maize.db)
#查看前几个基因的ID长啥样
select(maize.db, keys(maize.db)[1:3], 
       c("REFSEQ", "SYMBOL"), #你想获取的ID
       "ENTREZID")

#保存到文件
saveDb(maize.db, "Zmays.AH66225.sqlite")
#读入前面保存到本地的注释文件
maize.db <- loadDb("Zmays.AH66225.sqlite")

setwd('/Users/apple/Desktop/GSE57691/')
deg <- read.csv("deg_down_symbol.csv", as.is = T)
dim(deg)
#ID转换
deg.id <- bitr(deg$X, #基因名
                fromType = "SYMBOL", #从gene symbol
                toType = "ENTREZID", #提取ENTREZ ID
                OrgDb = "org.Hs.eg.db") #相应物种的包

#如果是玉米
#deg.id <- bitr(deg$SYMBOL, #基因名所在的列
#               "SYMBOL", #根据gene symbol
#               "ENTREZID", #提取ENTREZ ID
#               maize.db) #玉米注释
head(deg.id)

#合并基因名、ENTREZID
idvec <- deg.id$ENTREZID
names(idvec) <- deg.id$SYMBOL
deg$ENTREZID <- idvec[deg$X]
head(deg)

#保存到文件
write.csv(deg, "diffDown_ENTREZID.csv", quote = F, row.names = F)

#GO BP 富集
ego_BP <- enrichGO(gene = deg.id$ENTREZID,
                #人类用这行
                OrgDb = org.Hs.eg.db,
                #非模式生物用这行，例如玉米
                #OrgDb = maize.db,
                ont = "BP", #或MF或CC
                pAdjustMethod = "BH",
                pvalueCutoff  = 0.05
                #qvalueCutoff  = 0.01
                ) 
dim(ego_BP)

#把富集分析结果保存到文件
write.csv(ego_BP,"enrichGO_BP.csv",quote = F)

#富集的GO term有些是相似的，可以用语义学方法，合并相似的GO term。需要较长时间。
#参考资料：<https://guangchuangyu.github.io/2015/10/use-simplify-to-remove-redundancy-of-enriched-go-terms/>
ego_BP_1 <- simplify(ego_BP, cutoff = 0.7, by = "p.adjust", select_fun = min)
dim(ego_BP_1)
write.csv(ego_BP_1,"enrichGO_simplify_BP.csv",quote = F)

#可视化dotplot
pdf(file="enrichGO_BP.pdf",width = 10,height = 15)
dotplot(ego_BP,showCategory=10)
dev.off()

#GO CC 富集
ego_CC <- enrichGO(gene = deg.id$ENTREZID,
                   OrgDb = org.Hs.eg.db,
                   ont = "CC", 
                   pAdjustMethod = "BH",
                   pvalueCutoff  = 0.05) 
dim(ego_CC)

#把富集分析结果保存到文件
write.csv(ego_CC,"enrichGO_CC.csv",quote = F)
## barplot画图
pdf(file="enrichGO_CC.pdf",width = 10,height = 15)
barplot(ego_CC)
dev.off()

#GO MF 富集
ego_MF <- enrichGO(gene = deg.id$ENTREZID,
                   OrgDb = org.Hs.eg.db,
                   ont = "MF", 
                   pAdjustMethod = "BH",
                   pvalueCutoff  = 0.05) 
dim(ego_MF)

#把富集分析结果保存到文件
write.csv(ego_MF,"enrichGO_MF.csv",quote = F)

#topGO作图
library(topGO)
library(Rgraphviz)
pdf(file="enrichGO_MF.pdf",width = 10,height = 15)
plotGOgraph(ego_MF)
dev.off()

#igraph布局的DAG
goplot(ego_MF)
