# Supplementary material for: Identification of the lncRNA–miRNA‒mRNA regulatory network for middle cerebral artery occlusion-induced ischemic stroke
Source: Front Genet. 2023 May 9;14:1169190. doi: 10.3389/fgene.2023.1169190 (PMC10203218; doi:10.3389/fgene.2023.1169190)
Supplement: Supplementary file 4 [file DataSheet1.ZIP › R script/volcano.R]

#使用国内镜像安装包
#options("repos"= c(CRAN="https://mirrors.tuna.tsinghua.edu.cn/CRAN/"))
#options(BioC_mirror="http://mirrors.ustc.edu.cn/bioc/")

library(GEOquery)
library(limma)
library(ggplot2)
library(ggrepel)
library(ggthemes)

setwd('/Users/apple/Desktop/')

#读取DEG for micoarray by limma处理后的数据
x <- read.csv("/Users/apple/Desktop/DEmRNA.csv", row.names = 1)
              #GSE57691_limmaOut_symbol.csv", row.names = 1)
x$label<- rownames(x)
head(x)

#基础版火山图
#筛选差异基因
#设置阈值
logFCcut <- 2 #1 2
pvalCut <- 0.05 #0.05 0.001
# 选取p.value < 0.01，且|logFC|>1.5的基因
sum(x$P.Val < pvalCut)
#deg.p = x[x$P.Val <pvalCut & (x$logFC > logFCcut | x$logFC < -logFCcut),]

#也可以根据adj.P.Val进行筛选
#deg.adj <- x[x$adj.P.Val <pvalCut & (x$logFC > logFCcut | x$logFC < -logFCcut),]

#画图
#设置上下调基因颜色
x[,4] <- ifelse((x$P.Value < pvalCut & x$logFC > logFCcut), "red", ifelse((x$P.Value < pvalCut & x$logFC < -logFCcut), "blue","grey45"))
#设置点的size
size <- ifelse((x$P.Value < pvalCut & abs(x$logFC) > logFCcut), 4, 2)

#设置x，y轴的最大最小位置
xmin <- (range(x$logFC)[1]-(range(x$logFC)[1]+5))
xmax <- (range(x$logFC)[1]+(5-range(x$logFC)[1]))
ymin <- 0
ymax <- 14.5
#ymax <- range(-log(x$P.Val))[2]+1

# Construct the plot object
p1 <- ggplot(data=x, aes(x=logFC, y=-log10(P.Value), label = label)) +
  geom_point(alpha = 0.6, size=size, colour=x[,4]) +
  scale_color_manual(values = c("lightgrey", "navy", "red")) + 
  
  labs(x=bquote(~Log[2]~"(fold change)"), y=bquote(~-Log[10]~italic("P-value")), title="") + 
  ylim(c(ymin,ymax)) + 
  scale_x_continuous(
    breaks = c(-10,-6, -logFCcut, 0, logFCcut, 6,10), #刻度线的位置
    labels = c(-10,-6, -logFCcut, 0, logFCcut, 6,10),
    limits = c(xmin, xmax) #x轴范围，两侧对称才好看 
  ) +
  #画阈值分界线
  geom_vline(xintercept = logFCcut, color="grey40", linetype="longdash", size=0.5) +
  geom_vline(xintercept = -logFCcut, color="grey40", linetype="longdash", size=0.5) +
  geom_hline(yintercept = -log10(pvalCut), color="grey40", linetype="longdash", size=0.5) +
  
  guides(colour = guide_legend(override.aes = list(shape=16)))+
  
  theme_bw(base_size = 12, base_family = "Times") +
  theme(legend.position="right",
        panel.grid=element_blank(),
        legend.title = element_blank(),
        legend.text= element_text(face="bold", color="black",family = "Times", size=8),
        plot.title = element_text(hjust = 0.8),
        axis.text.x = element_text(face="bold", color="black", size=15),
        axis.text.y = element_text(face="bold",  color="black", size=15),
        axis.title.x = element_text(face="bold", color="black", size=16),
        axis.title.y = element_text(face="bold",color="black", size=16))
p1
ggsave("volcano_simple.pdf", width=6,height=5)

# 显示 logFC > 3 的基因的基因名
p1 + geom_text_repel(aes(x = logFC, y = -log10(P.Value), 
                         label = ifelse(logFC > 10, rownames(x),"")),
                     colour="darkred", size = 5, box.padding = unit(0.35, "lines"), 
                     point.padding = unit(0.3, "lines"))

#ggsave("volcano_simple.pdf", width=6,height=5)

# 突出展示感兴趣的基因
selectedGeneID <- read.table("/Users/apple/Desktop/highlight_gene.txt",header = T)
selectgenes <- x[row.names(x) %in% selectedGeneID$Symbol,]
head(selectgenes)

p2 <- p1 + 
  # 在感兴趣的基因外面画个黑色圈
  geom_point(data = selectgenes, alpha = 1, size = 4, shape = 1, 
             stroke = 1, #圈粗细
             color = "black") +
  
  # 显示感兴趣的基因的基因名
  geom_text_repel(data = selectgenes, 
                  colour="darkred", size = 3.5, box.padding = unit(0.35, "lines"), 
                  point.padding = unit(0.3, "lines"))
p2

ggsave("volcano_simple.pdf", width=6,height=5.5)
dev.off()


#进阶版火山图
logFCcut <- 1 
logFCcut2 <- 1.5 
logFCcut3 <- 2 

pvalCut <- 0.05
pvalCut2 <- 0.01 #for advanced mode
pvalCut3 <- 0.001 #for advanced mode

adjPcut <- 0.05

x <- read.csv("GSE57691_limmaOut_symbol.csv", row.names = 1)
x$label<- rownames(x)
#复杂的setting for color
n1 <- length(x[,1])
cols <- rep("grey30",n1)
names(cols)<- rownames(x)
cols[x$P.Value < pvalCut & x$logFC >logFCcut]<- "#FB9A99"
cols[x$P.Value < pvalCut2 & x$logFC > logFCcut2]<- "#ED4F4F"
cols[x$P.Value < pvalCut & x$logFC < -logFCcut]<- "#B2DF8A"
cols[x$P.Value < pvalCut2 & x$logFC < -logFCcut2]<- "#329E3F"
#cols[names(cols)==genelist]<- "red"
color_transparent <- adjustcolor(cols, alpha.f = 0.5)  # set color transparence
x[,8] <- color_transparent

#setting for circle size
n1 <- length(x[,1])
size <- rep(1,n1)
size[x$P.Value < pvalCut & x$logFC > logFCcut]<- 2
size[x$P.Value < pvalCut2 & x$logFC > logFCcut2]<- 4
size[x$P.Value < pvalCut3 & x$logFC > logFCcut3]<- 6
size[x$P.Value < pvalCut & x$logFC < -logFCcut]<- 2
size[x$P.Value < pvalCut2 & x$logFC < -logFCcut2]<- 4
size[x$P.Value < pvalCut3 & x$logFC < -logFCcut3]<- 6

#x，y轴的最大最小位置
xmin <- (range(x$logFC)[1]-(range(x$logFC)[1]+5))
xmax <- (range(x$logFC)[1]+(5-range(x$logFC)[1]))
ymin <- 0
ymax <- 12
#ymax <- range(-log(x$P.Val))[2]+1

# Construct the plot object
p1 <- ggplot(data=x, aes(x=logFC, y=-log10(P.Value), label = label)) +
  geom_point(alpha = 0.6, size=size, colour=x[,8]) +
  scale_color_manual(values = c("lightgrey", "navy", "red")) + 
  
  labs(x=bquote(~Log[2]~"(fold change)"), y=bquote(~-Log[10]~italic("P-value")), title="") + 
  ylim(c(ymin,ymax)) + 
  scale_x_continuous(
    breaks = c(-5, -3, -logFCcut, 0, logFCcut, 3, 5), #刻度线的位置
    labels = c(-5, -3, -logFCcut, 0, logFCcut, 3, 5),
    limits = c(-6, 6) #x轴范围，两侧对称才好看
  ) +
  #或用下面这行：
  #xlim(c(xmin, xmax)) + 
  
  #画阈值分界线
  geom_vline(xintercept = logFCcut, color="grey40", linetype="longdash", size=0.5) +
  geom_vline(xintercept = -logFCcut, color="grey40", linetype="longdash", size=0.5) +
  geom_hline(yintercept = -log10(pvalCut), color="grey40", linetype="longdash", size=0.5) +
  
  guides(colour = guide_legend(override.aes = list(shape=16)))+
  
  theme_bw(base_size = 12, base_family = "Times") +
  theme(legend.position="right",
        panel.grid=element_blank(),
        legend.title = element_blank(),
        legend.text= element_text(face="bold", color="black",family = "Times", size=8),
        plot.title = element_text(hjust = 0.8),
        axis.text.x = element_text(face="bold", color="black", size=16),
        axis.text.y = element_text(face="bold",  color="black", size=16),
        axis.title.x = element_text(face="bold", color="black", size=16),
        axis.title.y = element_text(face="bold",color="black", size=16))
p1

p1 <- p1 + 
  geom_vline(xintercept = logFCcut2, color="grey40", linetype="longdash", size=0.5) +
  geom_vline(xintercept = -logFCcut2, color="grey40", linetype="longdash", size=0.5) +
  geom_hline(yintercept = -log10(pvalCut2), color="grey40", linetype="longdash", size=0.5)

p1

# 显示 logFC > 3 的基因的基因名
p1 + geom_text_repel(aes(x = logFC, y = -log10(P.Value), 
                         label = ifelse(logFC > 3, rownames(x),"")),
                     colour="darkred", size = 5, box.padding = unit(0.35, "lines"), 
                     point.padding = unit(0.3, "lines"))

#突出展示感兴趣的基因
selectedGeneID <- read.table("highlight_gene.txt",header = T)
selectgenes <- x[row.names(x) %in% selectedGeneID$Symbol,]
head(selectgenes)

p2 <- p1 + 
  # 在感兴趣的基因外面画个黑色圈
  geom_point(data = selectgenes, alpha = 1, size = 4.6, shape = 1, 
             stroke = 1, #圈粗细
             color = "black") +
  
  # 显示感兴趣的基因的基因名
  geom_text_repel(data = selectgenes, 
                  colour="darkred", size = 5, box.padding = unit(0.35, "lines"), 
                  point.padding = unit(0.3, "lines"))
p2

ggsave("Volcano_advanced.pdf",width=6,height=5)
