# Supplementary material for: Identification of the lncRNA–miRNA‒mRNA regulatory network for middle cerebral artery occlusion-induced ischemic stroke
Source: Front Genet. 2023 May 9;14:1169190. doi: 10.3389/fgene.2023.1169190 (PMC10203218; doi:10.3389/fgene.2023.1169190)
Supplement: Supplementary file 4 [file DataSheet1.ZIP › R script/KEGG_enrichment.R]

library(clusterProfiler)
library(ggplot2)

hsa_kegg<-download_KEGG("hsa")
str(hsa_kegg)
length(unique(hsa_kegg$KEGGPATHID2EXTID$from)) ###信号通路个数
length(unique(hsa_kegg$KEGGPATHID2EXTID$to))  ###所有信号通路中的基因数
x<-data.frame(hsa_kegg$KEGGPATHID2EXTID)  ###两列为pathwayid,基因id extid 扩增标识符
#一个信号通路含有多个基因，一个基因在多个信号通路

length(unique(hsa_kegg$KEGGPATHID2NAME$from)) ###信号通路对应的名称；
length(unique(hsa_kegg$KEGGPATHID2NAME$to)) ###信号通路对应的名字
y<-data.frame(hsa_kegg$KEGGPATHID2NAME)  ###信号通路信息 

setwd('/Users/apple/Desktop/')
deg<- read.csv("deg_all_symbol.csv", as.is = T)
#ID转换
deg.id <- bitr(deg$X, #基因名
               fromType = "SYMBOL", #从gene symbol
               toType = "ENTREZID", #提取ENTREZ ID
               OrgDb = "org.Hs.eg.db") #相应物种的包

#合并基因名、ENTREZID
idvec <- deg.id$ENTREZID
names(idvec) <- deg.id$SYMBOL
deg$ENTREZID <- idvec[deg$X]

#保存到文件
write.csv(deg, "diff_ENTREZID.csv", quote = F, row.names = F)
#deg <- read.csv("diff_ENTREZID.csv", as.is = T)

#KEGG富集
ekk <- enrichKEGG(gene = deg$ENTREZID,
                keyType = 'kegg',
                organism = 'hsa',
                pvalueCutoff = 0.05,
                pAdjustMethod  = "BH"
                #qvalueCutoff  = 0.05
)
dim(ekk)

#把富集分析结果保存到文件
write.csv(ekk,"enrichKEGG.csv",quote = F)

#可以用语义学方法，合并相似的KEGG term。需要较长时间。
#参考资料：<https://guangchuangyu.github.io/2015/10/use-simplify-to-remove-redundancy-of-enriched-go-terms/>
#ekk_1 <- simplify(ekk, cutoff = 0.7, by = "p.adjust", select_fun = min)
#dim(ekk_1)
#write.csv(ekk_1,"enrichKEGG_simple.csv",quote = F)

#dotplot
pdf(file="enrichKEGG_dotplot.pdf",width = 10,height = 15)
dotplot(ekk,showCategory=10)
dev.off()

## barplot
pdf(file="enrichKEGG_barplot.pdf",width = 10,height = 15)
barplot(ekk)
dev.off()

#cnetplot
#对于基因和富集的pathways之间的对应关系进行展示，如果一个基因位于一个pathway下，则将该基因与pathway连线
pdf(file="enrichKEGG_cnetplot.pdf",width = 12,height = 15)
cnetplot(ekk, categorySize="pvalue", showCategory = 5)
dev.off()

#emapplot
#对于富集到的pathways之间的基因重叠关系进行展示，如果两个pathway的差异基因存在重叠，说明这两个节点存在overlap关系，在图中用线条连接起来，
pdf(file="enrichKEGG_emapplot.pdf",width = 10,height = 15)
emapplot(ekk,  showCategory = 30)
dev.off()

#upsetplot
pdf(file="enrichKEGG_upsetplot.pdf",width = 30,height = 30)
upsetplot(ekk)
dev.off()

#查看富集通路
#BiocManager::install("pathview") 
library(pathview)
#Downloading xml/png files for hsa00190 会比较慢
pv.out <- pathview(gene.data = deg$ENTREZID,#需要提供的基因向量，默认是Entrez_ID。可以由gene.idtype设置
                   pathway.id = 'hsa00190', #在KEGG中的ID
                   species ="hsa",
                   #out.suffix = "gse57691"，#文件输出名称，默认是pathview
                   kegg.native =TRUE#默认是TRUE输出完整pathway的png格式文件，反之输出pdf文件
)

#在pathway通路图上标记富集到的基因
browseKEGG(ekk, "hsa00190")
#https://www.kegg.jp/kegg-bin/show_pathway?hsa00190/27089/55967/522/4706/4716/1345/4702/539/4694/1346/1350/1329/4725/1347/10063/1340
