# Supplementary material for: Identification of the lncRNA–miRNA‒mRNA regulatory network for middle cerebral artery occlusion-induced ischemic stroke
Source: Front Genet. 2023 May 9;14:1169190. doi: 10.3389/fgene.2023.1169190 (PMC10203218; doi:10.3389/fgene.2023.1169190)
Supplement: Supplementary file 6 [file Table1.XLSX]

## Sheet: Sheet1
#ID	Symbol	3h_1	3h_2	3h_3	6h_1	6h_2	6h_3	12h_1	12h_2	12h_3	CON_1	CON_2	CON_3
ENSMUSG00000028180	Zranb2	24.6339	23.191	25.3127	20.8435	25.3237	20.4594	23.073	19.7959	26.4063	27.944	28.3907	30.7109
ENSMUSG00000028182	Lrriq3	0.256387	0.181134	0.410111	0.432443	0.311898	0.056182	0.18334	0.208999	0.319688	0.37698	0.27658	0.130813
ENSMUSG00000028185	Dnase2b	0	0	0.018085	0	0	0	0	0	0	0	0	0
ENSMUSG00000028184	Adgrl2	8.06622	7.80388	7.86814	7.6058	8.91121	9.12041	8.1028	9.74496	8.09308	6.70272	7.73581	6.1234
ENSMUSG00000028187	Rpf1	6.08227	6.7256	6.26281	5.85861	6.1715	5.61696	5.17104	5.48722	5.98505	7.69407	7.68682	6.92015
ENSMUSG00000028186	Uox	0.46995	0.203183	0.651539	0.548635	0.315355	0.260779	0.120275	0.203642	0.377583	0.43168	0.500249	0.232969
ENSMUSG00000028189	Ctbs	3.88087	3.43292	4.28496	3.93512	4.66174	3.5013	3.96849	4.91945	5.2731	4.12588	3.60376	3.5523
ENSMUSG00000028188	Spata1	2.53943	1.85628	1.47288	1.4218	1.83614	1.71937	1.78611	2.07394	2.08251	1.67899	1.77286	2.4525
Mouse_newGene_74945	Mouse_newGene_74945	0.071461	0.174302	0.156557	0.060735	0.11999	0.084898	0.127913	0.078558	0.0811	0.085455	0.086781	0.061277
ENSMUSG00000035429	Ptprh	0.123951	0.14008	0.123876	0.188296	0.207969	0.184431	0.236181	0.320911	0.374661	0.165962	0.162176	0.150312
ENSMUSG00000035427	Mageb4	0	0	0	0	0	0	0	0	0	0	0	0
ENSMUSG00000035420	Fam170a	0	0	0	0	0	0	0	0	0	0.022759	0	0.012726
ENSMUSG00000020755	Sap30bp	13.4408	12.587	13.048	13.4672	13.7341	12.6394	11.6698	14.8671	14.7103	12.7923	12.8415	13.1697
ENSMUSG00000020752	Recql5	3.14624	3.4919	3.37009	2.90536	2.84155	3.27825	2.88009	4.20235	4.47441	3.5712	3.34108	3.56587
ENSMUSG00000020758	Itgb4	0.802151	0.566533	1.24422	0.755662	0.866368	0.918095	0.813369	0.777961	0.5388	0.83037	0.858736	0.94393
ENSMUSG00000069833	Ahnak	11.2733	9.67613	9.78943	9.37887	7.77121	10.1924	7.50393	9.96734	9.90242	7.79342	7.65899	8.65165
ENSMUSG00000069830	Nlrp1a	0.014432	0.014547	0.012441	0.03052	0.06223	0.013504	0.011722	0	0.017772	0.042458	0.049348	0.075929
ENSMUSG00000028238	Atp6v0d2	0.02707	0	0	0	0	0.005135	0.006006	0	0.004425	0	0.056205	0
ENSMUSG00000033862	Cdk10	18.2476	19.1215	20.4678	23.1319	20.9724	17.1228	17.9445	17.7922	21.2857	20.1067	19.4614	20.0842
ENSMUSG00000033863	Klf9	85.9903	88.3835	84.5127	86.9614	90.7419	109.228	112.588	82.285	74.525	52.4279	54.9819	61.042
ENSMUSG00000033860	Fgg	0.010444	0.02439	0.008717	0.030585	0	0.035271	0.008536	0	0.02998	0.715271	0.566692	0.695925
ENSMUSG00000069835	Sat2	4.40649	4.37432	6.75854	5.23076	5.41521	4.80652	5.88369	5.67092	6.62279	5.1159	3.84497	4.85362
Mouse_newGene_224307	Mouse_newGene_224307	0.245379	0.183647	0.214574	0.226379	0.204415	0.267748	0.12977	0.131427	0.138793	0.265592	0.301685	0.363492
ENSMUSG00000028232	Tmem68	16.6929	16.9809	9.18484	14.7816	8.03941	8.17025	14.8179	7.04899	17.9002	20.5091	20.4977	11.1791
Mouse_newGene_115073	Mouse_newGene_115073	0	0	0	0	0	0.084652	0	0	0	0	0	0
ENSMUSG00000028236	Sdr16c5	0	0	0	0	0	0	0	0	0	0	0	0
ENSMUSG00000028234	Rps20	31.1257	30.1778	31.9562	31.726	31.817	27.8416	28.0814	35.164	34.6328	34.5266	33.3203	31.2549
ENSMUSG00000078616	Trim30c	0.095363	0	0	0.127034	0.064872	0.049058	0	0.009868	0.038572	0.030835	0	0.104466
Mouse_newGene_164351	Mouse_newGene_164351	0	0	0	0	0	0	0	0	0	0	0	0
Mouse_newGene_214804	Mouse_newGene_214804	0	0	0	0.040505	0.236045	0.309826	0	0.100576	0	0.097239	0.097684	0
Mouse_newGene_122731	Mouse_newGene_122731	0	0.06621	0	0	0	0.147106	0.093315	0.018316	0	0	0.135524	0
ENSMUSG00000044537	Olfr779	0	0	0	0	0	0	0	0	0	0	0	0
ENSMUSG00000044534	Ackr2	0.30694	0.659491	0.431653	0.786462	0.612593	0.314376	0.326111	1.30838	0.420062	0.2855	0.405666	0.34097
ENSMUSG00000044533	Rps2	210.337	205.055	185.741	197.675	208.026	182.719	192.765	224.909	252.061	226.29	197.889	202.868
ENSMUSG00000093857	Btbd35f22	0	0	0	0	0	0	0	0	0	0	0	0
Mouse_newGene_71838	Mouse_newGene_71838	0	0.044017	0.02475	0	0	0.03829	0.012589	0	0	0	0	0
Mouse_newGene_244387	Mouse_newGene_244387	0	0.062919	0	0	0.254019	0.18218	0.081231	0	0.098627	0.034104	0	0.122873
ENSMUSG00000075165	Olfr1105	0	0	0	0	0	0	0	0	0	0	0	0
ENSMUSG00000075164	Olfr1106	0	0	0	0	0	0	0	0	0	0	0	0
ENSMUSG00000075167	Olfr1101	0	0	0	0	0	0	0	0	0	0	0	0
ENSMUSG00000027406	Idh3b	97.4583	96.1083	100.31	104.271	101.786	92.5526	101.907	97.0605	108.456	102.215	92.2344	97.4681
ENSMUSG00000075161	Olfr1109	0	0	0	0	0	0	0	0	0	0	0	0
ENSMUSG00000027400	Pdyn	10.4948	11.1304	6.70572	4.52366	9.61308	10.9078	4.51166	8.7624	5.96662	7.71986	9.32548	6.48214
ENSMUSG00000027403	Tgm6	0.010894	0	0.037388	0.025208	0	0.04517	0.027503	0.044957	0.095979	0.053503	0.053324	0
ENSMUSG00000027409	1700020A23Rik	0	0	0	0.096757	0	0	0	0	0	0	0	0
ENSMUSG00000075168	Olfr1099	0	0	0	0	0	0.003115	0	0	0	0	0	0
ENSMUSG00000073730	4933415F23Rik	0	0	0.009088	0.016494	0	0	0	0.009444	0	0	0	0
Mouse_newGene_174524	Mouse_newGene_174524	0.113958	0.091212	0.145639	0	0.055895	0.031673	0.011435	0.002712	0.028273	0	0.109405	0.041926
ENSMUSG00000018209	Stk4	8.67093	8.7514	7.65792	8.03384	7.47274	7.44991	5.75531	8.1865	8.47989	10.367	9.955	9.93572
ENSMUSG00000044288	Cnr1	38.4981	46.9137	32.8355	34.0508	40.3993	41.5734	36.8004	38.9573	35.725	39.5857	45.7523	42.8338
Mouse_newGene_105430	Mouse_newGene_105430	0.02893	0.030262	0.082751	0.128189	0.011593	0.055794	0.011267	0.187517	0.015369	0.040812	0.080754	0.072484
Mouse_newGene_97441	Mouse_newGene_97441	0.123246	0.040082	0	0	0.043055	0.100862	0	0	0.131774	0.113294	0	0
ENSMUSG00000044286	Olfr221	0	0	0	0	0	0	0	0	0	0	0	0
ENSMUSG00000044287	Nrn1l	1.0512	1.37713	1.02493	1.4866	1.97155	2.8695	1.2779	3.81844	2.06882	1.10762	1.00595	1.55793
Mouse_newGene_94911	Mouse_newGene_94911	0	0	0	0	0	0	0.008844	0.212548	0	0	0	0
Mouse_newGene_11664	Mouse_newGene_11664	0.106144	0.16321	0.155223	0.023345	0.118988	0.223609	0.141292	0.028414	0.096136	0.348726	0.114041	0.275724
ENSMUSG00000058568	Defb50	0	0	0	0	0	0	0	0	0	0	0	0
ENSMUSG00000058569	Tmed9	38.6472	43.4946	39.5308	50.8638	50.4729	41.8602	43.8438	47.0574	45.5858	41.1031	36.7859	38.3891
ENSMUSG00000042807	Hecw2	8.79372	8.65913	10.4314	10.3669	9.41325	13.0244	12.1012	12.8736	10.6938	8.55146	8.35932	8.89827
ENSMUSG00000021583	Erap1	2.20724	2.1331	2.48233	2.2385	2.08082	2.03577	1.82533	3.02832	2.48469	2.33715	2.71442	2.46208
ENSMUSG00000021587	Pcsk1	19.4974	20.3125	16.5837	13.3159	12.3875	19.962	17.0058	8.19447	9.3864	15.7644	17.6282	17.3248
ENSMUSG00000021585	Cast	3.72601	3.45863	4.23244	3.26164	3.58592	3.93953	3.49154	3.66763	3.6092	3.50229	3.6284	3.21975
ENSMUSG00000021589	Rhobtb3	7.60256	7.26586	9.03016	7.6471	8.13237	7.94373	6.93872	7.57047	7.2812	11.0182	8.50697	8.6327
Mouse_newGene_88645	Mouse_newGene_88645	0.2502	0.158558	0.096455	0.077252	0.012399	0.030733	0.289697	0.132282	0.006762	0.069905	0.021765	0
Mouse_newGene_255251	Mouse_newGene_255251	0	0	0	0	0	0	0	0	0	0.106858	0	0.114362
Mouse_newGene_188248	Mouse_newGene_188248	0.307985	0.37991	0.069343	0.419901	0.954554	0.329443	0.450655	0.376795	0.368749	0.73927	0.475365	0.282481
ENSMUSG00000022085	Pebp4	0.060103	0.019169	0.059954	0.03203	0	0.03508	0	0	0.047755	0.014053	0.090671	0.073001
ENSMUSG00000025025	Mxi1	12.044	12.8144	12.68	11.9703	14.042	13.0222	11.2122	12.2983	12.3349	14.1655	13.1206	12.4392
Mouse_newGene_246523	Mouse_newGene_246523	0.049487	0.043515	0.049298	0.065913	0	0.053776	0.069378	0.066658	0.133651	0.048175	0.047282	0.078279
ENSMUSG00000079034	Gm8300	0	0	0	0	0	0	0	0	0	0	0.009468	0
Mouse_newGene_106313	Mouse_newGene_106313	0.093947	0.097171	0.095615	0.014534	0.006775	0.019889	0	0.042868	0.014373	0.09597	0.016853	0.030231
ENSMUSG00000030889	Vwa3a	0.802232	0.734995	0.903966	1.19277	1.31025	0.971217	1.29404	0.746102	0.565021	1.34552	1.16188	1.39512
ENSMUSG00000030888	Rrp8	3.48687	4.52029	4.20371	4.30844	4.74438	4.39961	3.72175	4.03714	5.57909	4.47441	2.67027	3.8856
ENSMUSG00000030881	Arfip2	23.5866	14.3548	30.4999	27.828	24.4347	21.5443	26.6405	27.2055	23.5306	19.0732	18.2793	18.5989
ENSMUSG00000026753	Ppp6c	13.5427	14.4877	13.3513	12.7838	13.1863	14.7868	14.3675	13.793	12.9847	14.0327	14.3858	13.616
ENSMUSG00000026750	Psmb7	94.2144	92.6967	92.8464	100.077	105.567	89.8114	96.7361	108.327	116.814	109.668	93.995	99.99
ENSMUSG00000026751	Nr5a1	0.006073	0.119004	0.020832	0.004688	0.038022	0.005064	0.039364	0.032313	0.384277	0.054073	0.225557	0.133717
ENSMUSG00000030884	Uqcrc2	105.505	107.111	107.324	113.632	112.562	101.298	102.878	113.401	116.211	114.142	101.952	102.946
ENSMUSG00000030887	Pdzd9	0.037011	0.067588	0.0236	0.055329	0.013998	0.013886	0.030711	0.054371	0.015837	0.004578	0	0.0387
ENSMUSG00000026755	Arpc5l	52.6856	54.3147	47.1982	53.3609	51.2805	44.0436	44.7481	45.7696	53.0355	54.5075	52.9171	53.4906
ENSMUSG00000026166	Ccl20	0.10483	0	0.034269	0.409148	0	0	0	0.023899	0.258425	0.082212	0	0
Mouse_newGene_79234	Mouse_newGene_79234	0	0	0	0	0	0.114608	0	0	0	0.070179	0	0.211477
ENSMUSG00000059213	Ddn	233.79	235.546	201.102	258.985	236.875	252.376	252.937	258.982	261.354	248.457	234.065	290.191
Mouse_newGene_160931	Mouse_newGene_160931	0	0	0	0	0	0	0.030975	0.081704	0	0	0	0
Mouse_newGene_140671	Mouse_newGene_140671	0.000135	6.9e-05	0.123292	0.00032	0.001564	0.007926	0.013793	0.000151	0.000291	0	0.088444	0.003967
ENSMUSG00000069274	Hist1h4f	103.767	82.5375	77.327	93.8683	70.8984	78.5185	56.4912	92.4707	104.939	91.2123	97.3714	86.8232
Mouse_newGene_46105	Mouse_newGene_46105	0	0.114598	0.038584	0.019056	0.045556	0	0.018177	0	0.112749	0.038494	0	0.081353
ENSMUSG00000086228	Ubap1l	0.832067	0.745422	0.753511	0.533864	1.2113	1.04652	1.3417	0.937493	0.562918	0.847392	0.875103	1.09369
ENSMUSG00000003824	Syce2	1.25736	0.895694	1.03266	1.75415	1.26905	0.953538	1.54914	1.66491	2.21437	1.85404	0.878891	1.80761
ENSMUSG00000031876	Gm45711	0	0	0	0	0	0	0	0	0.010399	0.00936	0	0
Mouse_newGene_209706	Mouse_newGene_209706	0	0	0	0	0	0	0	0	0	0	0	0
ENSMUSG00000081649	Olfr213	0	0.00358	0.065797	0	0	0	0	0	0	0	0	0
ENSMUSG00000098559	Gm15013	0	0.008925	0	0	0.011929	0.018044	0	0	0.02033	0	0.010401	0
ENSMUSG00000094679	Gm21721	0	0	0	0	0	0	0	0	0	0	0	0
ENSMUSG00000004446	Bid	1.88548	1.6626	1.72225	4.41536	4.36511	4.09843	4.04293	5.38978	6.02991	3.07096	2.66993	1.4595
ENSMUSG00000094672	Vmn2r25	0	0	0	0	0	0	0	0	0	0	0	0
ENSMUSG00000094673	Olfr1354	0	0.065723	0	0	0	0	0	0	0	0	0	0
ENSMUSG00000104752	Gm5565	0	0	0	0	0	0	0	0	0	0	0	0
ENSMUSG00000098557	Kctd12	11.2888	12.9773	16.8194	13.8264	14.56	16.5327	16.6699	14.0818	11.6764	15.9017	11.7809	18.8476
Mouse_newGene_142298	Mouse_newGene_142298	0	0	0.118821	0	0.084052	0.174394	0	0.313293	0.143852	0	0	0.015596
ENSMUSG00000028233	Tgs1	3.1709	3.23327	3.00954	3.40387	3.40206	3.62813	3.16359	4.14536	3.13089	3.2118	3.31889	3.26977
ENSMUSG00000047161	Chst9	0.800887	0.357256	0.991952	0.639821	0.236875	0.369688	0.945923	0.656359	0.711367	0.797457	0.509166	0.927936
Mouse_newGene_170997	Mouse_newGene_170997	0	0	0	0	0	0.095654	0	0	0	0	0	0
Mouse_newGene_181277	Mouse_newGene_181277	0.096716	0.066108	0	0	0	0	0	0	0.081439	0	0	0
Mouse_newGene_4042	Mouse_newGene_4042	0.083152	0.043882	0	0.026342	0.076327	0	0.046495	0.155807	0	0.03917	0.027215	0
ENSMUSG00000010054	Tusc2	36.2296	39.0918	36.1952	39.6471	38.4655	31.6187	31.1154	38.1745	44.7469	43.1949	40.868	42.3664
ENSMUSG00000029919	Hpgds	1.29329	1.45424	1.5692	1.17691	1.86608	1.80909	1.09483	1.57162	1.19372	1.40937	1.4124	1.32574
ENSMUSG00000029918	Mrps33	31.7144	34.1811	29.6512	29.8189	30.2447	28.4139	25.6596	32.0574	32.8016	36.8442	35.7814	31.9581
ENSMUSG00000029915	Clec5a	0.65937	0.389852	0.383783	0.434896	0.413959	0.555869	0.234684	0.920849	0.745489	0.627713	0.579105	0.693692
ENSMUSG00000029917	C130060K24Rik	0.391113	0.341774	0.377241	0.116899	0.467691	0.469611	0.12716	0.327812	0.209698	0.507461	0.383219	0.370788
ENSMUSG00000029916	Agk	14.2597	15.5838	13.9506	11.7782	12.6687	11.6897	10.0176	10.4848	13.2356	15.9954	15.4735	15.2627
ENSMUSG00000029911	Ssbp1	6.83661	5.71572	6.32212	6.2911	6.51892	5.57295	5.99452	6.12389	6.34794	8.7003	8.70038	7.13362
ENSMUSG00000029910	Mad2l1	1.72794	2.36532	1.51095	1.79492	1.94037	2.07518	1.62147	1.40235	2.13055	2.45543	1.82693	1.39053
ENSMUSG00000029913	Prdm5	4.07492	3.485	4.29251	4.65033	4.90899	4.43356	4.61437	5.47356	3.94722	5.51704	5.72954	6.06338
ENSMUSG00000041747	Utp15	7.4563	7.48181	7.4824	8.59334	8.35076	8.38717	8.01588	8.35239	8.46308	8.20665	7.83339	8.02905
ENSMUSG00000070527	Mkrn3	0.616913	0.534974	0.757304	0.644104	0.549991	0.467567	0.440366	0.757684	0.729142	0.72914	0.665333	0.856381
ENSMUSG00000000120	Ngfr	0.616252	0.715968	0.502369	0.313813	0.946689	1.14495	0.481232	0.757796	0.785131	1.18335	0.424254	0.509383
ENSMUSG00000035274	Tpbg	6.97979	8.36193	7.79834	5.42818	6.86284	9.04552	6.12578	6.36052	5.71928	5.81168	6.08884	4.72543
ENSMUSG00000095101	Gm13285	0	0	0	0	0	0.004148	0	0	0	0	0	0
ENSMUSG00000006179	Prss16	0.402087	0.386373	0.26443	0.285417	0.184993	0.174304	0.178303	0.191223	0.123065	0.32861	0.332893	0.12795
ENSMUSG00000095105	Edaradd	0.190524	0.070586	0.325212	0.11247	0.063388	0.066868	0.055881	0.093941	0.118844	0.138066	0.070324	0.132072
Mouse_newGene_29888	Mouse_newGene_29888	0	0	0.050582	0.027	0.028786	0	0	0	0	0.05077	0.055791	0
Mouse_newGene_29885	Mouse_newGene_29885	0	0.002803	0.031211	0	0	0.057186	0.065592	0	0	0	0.029731	0
ENSMUSG00000055523	Gucy2g	1.23026	1.12148	1.12976	1.13073	0.87556	1.44316	1.27543	0.877894	1.05289	1.15942	1.2923	1.06497
ENSMUSG00000043263	Ifi209	0.038092	0.051445	0.077321	0.081429	0.086468	0.105217	0.016259	0.084294	0.051241	0.079476	0.120728	0.151479
ENSMUSG00000043262	Uevld	3.38348	3.62429	3.24933	3.52977	4.0818	2.96698	2.86761	3.60212	3.75412	4.25396	3.94339	4.43841
ENSMUSG00000043267	Olfr1031	0	0	0	0	0	0	0	0	0	0	0	0
Mouse_newGene_95172	Mouse_newGene_95172	0	0	0	0	0	0	0	0	0	0	0.127067	0
Mouse_newGene_181695	Mouse_newGene_181695	0.042576	0.084712	0.031748	0.184952	0.125818	0.055856	0.015131	0.128508	0	0.196281	0.045074	0.206708
ENSMUSG00000075599	Smok3a	0	0	0	0	0	0	0	0	0	0	0	0
Mouse_newGene_204678	Mouse_newGene_204678	0	0	0	0	0.194019	0	0	0	0	0	0	0
ENSMUSG00000115018	AL732309.1	1.36492	0.005713	0.23175	0.277798	2.84131	1.78645	1.24923	0.189806	2.62194	2.58411	0.189777	0.000867
ENSMUSG00000026843	Fubp3	4.29499	5.9882	4.93762	6.06694	5.7221	4.86508	6.84962	4.8235	6.8299	6.11354	5.69178	5.84481
ENSMUSG00000000125	Wnt3	2.53039	1.42507	3.61123	2.53976	2.64114	1.70571	1.65634	2.55393	2.63546	1.67296	1.09606	1.45263
ENSMUSG00000068122	Agtr2	0.246496	0.277639	0.221338	0.182347	0.29327	0.220125	0.185229	0.194875	0.195898	0.397111	0.252486	0.190478
ENSMUSG00000034430	Zxdc	5.35758	5.81665	5.8755	6.94266	6.31703	4.94541	6.61803	7.24397	6.86806	5.66433	4.68359	5.58248
ENSMUSG00000034432	Cops8	26.2062	28.1857	26.2818	26.453	29.1778	25.2059	24.847	28.3103	27.859	29.6568	27.4414	27.5327
Mouse_newGene_158767	Mouse_newGene_158767	0	0	0	0.15523	0	0	0	0	0	0	0	0
ENSMUSG00000034438	Gbp8	0.042172	0.083418	0.032684	0	0	0.017363	0.006181	0.020658	0.00702	0.091924	0.108416	0.08749
ENSMUSG00000074011	Gm7682	0	0	0	0	0	0	0	0	0	0	0	0
Mouse_newGene_218110	Mouse_newGene_218110	0	0	0	0.030298	0	0	0	0	0	0	0.163789	0
ENSMUSG00000010651	Acaa1b	0.409986	0.562912	1.11424	0.517624	0.761337	0.342242	0.833631	0.794337	1.33765	1.09739	0.919161	1.15857
Mouse_newGene_31484	Mouse_newGene_31484	0	0	0	0	0	0	0	0	0	0	0	0
Mouse_newGene_143659	Mouse_newGene_143659	0	0.046631	0.046612	0.012441	0	0.077497	0.042764	0.024381	0.024856	0.07851	0.006972	0
Mouse_newGene_194085	Mouse_newGene_194085	0.028544	0.067787	0	0.027128	0.060003	0.095202	0	0.026582	0	0.102018	0.056053	0.174265
ENSMUSG00000041272	Tox	2.76609	2.16506	2.64818	2.38343	2.04106	1.97248	3.22305	2.22636	2.36162	1.84875	2.29621	2.06562
Mouse_newGene_217836	Mouse_newGene_217836	0	0	0	0.286091	0	0.05364	0	0	0	0	0	0
ENSMUSG00000068129	Cst7	0.036881	0.070566	0.082025	0.035051	0.271222	0.12301	0.023043	0.181864	0.087361	0.049321	0.288738	0.072749
ENSMUSG00000095332	Gm9821	0	0	0.006741	0	0.009785	0	0.007809	0	0	0.008319	0	0
Mouse_newGene_137195	Mouse_newGene_137195	0.126814	0.284835	0.145873	0.074516	0.107781	0.141054	0.133898	0.184037	0.160017	0.298283	0.001013	0.270823
ENSMUSG00000053914	Kdm4d	0.744778	0.850619	1.10619	1.22171	1.58024	0.969199	0.996906	1.33177	1.22157	0.698583	0.67117	0.687007
ENSMUSG00000095330	Gm21834	0	0	0	0	0	0	0	0	0	0	0	0
ENSMUSG00000053916	Nanp	9.98164	9.83341	7.72801	8.18188	4.46355	6.24852	7.42419	11.1849	4.63671	9.91371	7.43097	7.90577
ENSMUSG00000017721	Pigt	8.40362	10.1825	10.9857	11.1493	11.2624	12.1812	11.5148	10.8014	9.62797	9.61924	10.1256	9.77764
ENSMUSG00000017720	Trp53tg5	0	0	0	0	0	0	0	0	0	0	0	0
ENSMUSG00000017724	Etv4	2.20368	2.15405	2.41423	1.73965	0.974054	0.931266	1.60357	1.56221	1.57503	1.94465	2.09393	2.06516
Mouse_newGene_248483	Mouse_newGene_248483	0	0	0	0	0	0	0	0	0.33813	0	0	0
ENSMUSG00000009350	Mpo	0.013224	0.005234	0	0.053731	0.061433	0.005169	0.030326	0.026369	0.048374	0.011816	1.08035	0.02451
Mouse_newGene_173507	Mouse_newGene_173507	0.210131	0.345456	0.217942	0.131785	0.017808	0.26471	0.151843	0.160831	0.218375	0.077966	0.012772	0.078471
Mouse_newGene_39134	Mouse_newGene_39134	1.48956	1.03001	1.05455	0.867429	0	8.02625	2.42679	0	0.560538	0	0.27263	0.964936
ENSMUSG00000015474	Ppt2	5.23352	5.85109	5.4803	6.18577	4.63663	6.01768	5.67574	4.29625	5.66974	5.60435	5.40665	4.38995
ENSMUSG00000011267	Zfp296	0.23114	0.362501	0.313571	0.489382	0.42835	0.097824	0.262039	0.209058	0.480835	0.492098	0.59019	0.331886
ENSMUSG00000025026	Add3	25.4547	25.1829	28.5168	27.4948	27.7524	29.9421	25.324	27.8639	25.7359	28.4494	27.845	27.3196
ENSMUSG00000078816	Prkcg	28.6084	27.3387	26.9863	36.2932	29.8076	38.2322	43.5765	29.7606	28.008	25.0394	27.1261	28.493
ENSMUSG00000078817	Nlrp12	0.010489	0.002078	0.026627	0.019896	0.036826	0.043617	0.022211	0.043977	0.025783	0.007012	0.026268	0.019696
Mouse_newGene_221092	Mouse_newGene_221092	0.401942	0.169393	0.185005	0.189748	0.22367	0.135994	0.130886	0.311787	0.27408	0.227324	0.160586	0.220887
ENSMUSG00000078815	Cacng6	0.095144	0.299457	0.340248	0.310235	0.458795	0.190532	0.460112	0.50281	0.546893	0.348057	0.305549	0.49649
ENSMUSG00000078812	Eif5a	82.1112	82.7953	87.8869	88.2754	83.0072	81.7336	80.7454	87.0114	92.4033	86.4914	85.0078	87.9787
ENSMUSG00000015478	Rnf5	7.88118	6.88717	7.00492	7.76594	8.26375	7.11238	7.3502	6.2614	6.03691	8.13868	8.13612	7.79229
ENSMUSG00000078810	Gp6	0.006164	0	0	0	0	0	0.007754	0	0.002906	0.008261	0.075214	0.005789
Mouse_newGene_137536	Mouse_newGene_137536	0	0	0	0	0	0.020488	0	0	0	0	0	0
ENSMUSG00000050296	Abca12	0.072173	0.015333	0.056098	0.06997	0.010088	0.021162	0.02401	0.020972	0.028219	0.019193	0.017422	0.02803
ENSMUSG00000050295	Foxc1	1.61353	1.58249	1.90538	1.72639	1.79297	1.74447	1.62909	1.75498	2.24534	1.83921	1.67003	1.55591
ENSMUSG00000027404	Snrpb	48.1192	50.8425	45.9313	52.2484	52.381	47.1845	56.5211	54.6082	56.4829	44.3564	44.3544	45.4088
ENSMUSG00000075166	Olfr1104	0	0	0	0	0	0	0	0	0	0	0	0
ENSMUSG00000100231	Gm29554	0	0	0	0	0	0	0	0	0	0	0	0
ENSMUSG00000075160	Olfr259	0	0	0	0	0	0	0	0	0	0	0	0
Mouse_newGene_7764	Mouse_newGene_7764	0	0	0	0	0	0	0	0	0	0	0	0
ENSMUSG00000041130	Zfp598	5.97016	6.12126	5.21579	4.45635	4.96221	5.60818	4.69809	4.75751	5.50461	6.4189	6.95219	6.894
ENSMUSG00000041133	Smc1a	15.859	14.1628	14.9538	15.9658	14.7232	14.4173	13.332	14.1107	15.5542	15.3569	15.1908	14.7711
ENSMUSG00000041132	N4bp2l1	7.35434	8.48281	8.25663	7.61472	7.5867	7.10232	8.11878	7.98864	9.9673	6.81664	7.28866	7.94093
ENSMUSG00000041135	Ripk2	2.9289	2.99022	3.04851	2.55308	2.60163	2.52467	3.94298	2.21288	2.41626	2.5632	2.2968	2.48848
ENSMUSG00000041134	Cyyr1	0.326257	0.351159	0.426881	0.635782	0.612799	0.756378	0.44685	0.512556	0.489885	0.381708	0.342128	0.468006
ENSMUSG00000112027	Gm9045	0.197833	0.209798	0.166243	0.077174	0.159631	0.172385	0.107568	0.121223	0.286233	0.181409	0.291712	0.125683
ENSMUSG00000040919	4930505A04Rik	0.2399	0.333764	0.255231	0.131992	0.388485	0.135505	0.182748	0.33646	0.381566	0.409893	0.38655	0.187627
ENSMUSG00000075169	Olfr1098	0	0	0	0	0	0	0	0	0	0	0	0
ENSMUSG00000016921	Srsf6	20.5547	25.0767	22.3814	18.7496	20.6132	19.896	21.6234	20.7933	20.3748	22.6149	22.5096	20.9299
Mouse_newGene_234980	Mouse_newGene_234980	0	0	0	0.123962	0	0	0.038703	0	0.049533	0	0	0
Mouse_newGene_9616	Mouse_newGene_9616	0.64998	0.639708	1.33316	1.12789	0.733169	0.641613	1.00704	1.54226	0.960266	0.903865	0.696152	0.632202
ENSMUSG00000027408	Cpxm1	1.76039	1.6467	1.84316	1.86484	1.72787	1.94341	1.76656	1.94466	1.87457	1.73038	1.881	1.52517
Mouse_newGene_57713	Mouse_newGene_57713	0.000368	0	0.120556	0.052359	0.185583	0.116557	0.115991	0.155003	0.087038	0.044634	0.034779	0
Mouse_newGene_1428	Mouse_newGene_1428	0.042941	0.009712	0.05734	0	0.060175	0.03069	0	0.011426	0.023296	0.065446	0.065774	0.040179
Mouse_newGene_1424	Mouse_newGene_1424	0	0.063213	0	0.001488	0	0	0	0.085352	0.082113	0	0	0
ENSMUSG00000058600	Rpl30	174.265	92.7591	117.525	136.447	122.989	83.3523	81.4095	131.749	107.502	130.017	103.996	98.5579
ENSMUSG00000090346	Vmn1r5	0	0	0	0	0	0	0.043325	0	0.016347	0	0	0
Mouse_newGene_186144	Mouse_newGene_186144	0.379543	0.323367	0.276737	0.248701	0.205025	0.277126	0.20261	0.229325	0.220463	0.256056	0.379457	0.276876
ENSMUSG00000055401	Fbxo6	9.58648	9.52488	10.9157	12.3905	12.134	11.3625	11.4651	14.5974	15.0388	9.48815	10.1649	8.2851
Mouse_newGene_186146	Mouse_newGene_186146	0.8636	0.940812	0.742689	1.49597	1.26492	1.04612	1.46621	0.565134	0.701417	0.992107	1.26506	0.902345
ENSMUSG00000055407	Map6	14.3625	18.5041	16.9768	16.4034	16.881	15.5539	16.3111	13.7516	14.5465	16.4825	17.0358	15.4906
ENSMUSG00000055409	Nell1	13.2662	12.4183	18.121	14.1515	16.1528	13.2131	14.056	15.0775	14.8409	18.2471	13.0271	13.5626
ENSMUSG00000050439	Enthd1	0	0.008141	0	0	0.016609	0.013561	0.043789	0.007573	0.00772	0	0	0
Mouse_newGene_65033	Mouse_newGene_65033	0.341817	0	0.374385	0.348393	0.253126	0.298106	0.204338	0.05315	0.19536	0.242747	0.370642	0.178884
ENSMUSG00000001288	Rarg	2.35902	1.41663	1.31033	1.71948	1.78079	1.53647	2.17378	1.9879	1.764	2.42285	2.51046	2.40972
ENSMUSG00000051527	Usp29	8.75342	9.25346	7.59502	6.90226	7.10682	7.67265	6.45544	6.14301	7.17727	9.45693	8.00488	7.55624
Mouse_newGene_235583	Mouse_newGene_235583	0.075421	0.021709	0.052171	0.027849	0	0.029702	0.012289	0.013644	0	0.012862	0	0.013762
ENSMUSG00000095562	Gm21887	0	0.599613	0	0	1.45815	1.36305	0	1.0294	0	2.49903	0	0
Mouse_newGene_254917	Mouse_newGene_254917	0	0	0	0	0	0.150855	0.151745	0	0	0	0	0
Mouse_newGene_35939	Mouse_newGene_35939	0	0	0	0	0	0	0	0.132189	0	0	0	0
ENSMUSG00000051528	Olfr424	0	0	0	0	0	0	0	0	0	0	0	0
ENSMUSG00000109166	Gm5890	0	0	0	0	0	0	0	0	0	0	0	0
Mouse_newGene_70656	Mouse_newGene_70656	0.060447	0	0	0	0.07047	0	0	0	0.05389	0	0	0.04542
ENSMUSG00000045678	Olfr1489	0	0	0	0	0	0	0	0	0	0	0	0
ENSMUSG00000094995	Pate3	0	0	0	0	0	0	0	0	0	0	0	0
ENSMUSG00000040774	Cept1	15.6231	14.4848	15.5741	13.1801	13.926	15.1757	8.22868	16.8618	17.5206	19.8843	18.0319	20.3329
ENSMUSG00000094992	Fbxw25	0	0	0	0	0	0	0	0	0	0.010867	0	0
Mouse_newGene_8567	Mouse_newGene_8567	0.049857	0.073477	0.07156	0	0.077343	0.127219	0.026025	0.154829	0.066359	0.095065	0.061955	0.009883
ENSMUSG00000111709	Gm3776	0	0	0.01389	0.029657	0.001409	0.047549	0	0	0	0.018588	0	0
ENSMUSG00000001657	Hoxc8	0	0	0	0	0	0	0	0	0	0	0	0
ENSMUSG00000056174	Col8a2	4.08699	1.69946	3.07947	1.48027	1.08946	1.18049	0.302977	2.08639	1.50291	1.77107	2.17112	2.84036
ENSMUSG00000111700	Gm49385	0	0	0	0	0	0	0	0	0	0	0	0
Mouse_newGene_207132	Mouse_newGene_207132	0	0	0	0	0	0	0	0	0	0	0	0
Mouse_newGene_239266	Mouse_newGene_239266	0	0	0	0	0	0	0	0	0	0	0	0
Mouse_newGene_188098	Mouse_newGene_188098	0	0	0	0.064343	0	0	0	0	0	0.03926	0	0
ENSMUSG00000057801	Olfr135	0	0	0	0	0	0	0	0	0	0	0	0
ENSMUSG00000057805	1700084M14Rik	0	0	0	0	0	0	0	0	0	0	0	0
ENSMUSG00000012126	Ubxn11	1.64345	1.46492	1.92023	1.93738	1.97964	1.9544	1.54015	1.79154	1.48172	1.68442	1.4376	1.64457
ENSMUSG00000012123	Crybg2	0.165245	0.225626	0.20681	0.338397	0.354866	0.878086	0.684844	0.235059	0.380265	0.12205	0.063207	0.078787
ENSMUSG00000025269	Apex2	1.70097	1.68303	1.79483	1.37591	1.34698	1.93795	2.55911	1.9352	1.53222	1.81411	1.62535	1.81479
ENSMUSG00000025268	Maged2	21.2285	19.9749	23.7855	21.0912	25.8745	22.4471	17.5592	18.3955	23.3855	24.8876	22.1648	23.6427
ENSMUSG00000025266	Gnl3l	72.1365	72.2032	72.1278	71.4524	73.9695	70.4025	68.9881	69.4719	76.2024	80.9178	73.5106	74.6141
Mouse_newGene_232009	Mouse_newGene_232009	0.20593	0.210356	0.222531	0.270931	0.31165	0.200765	0.16078	0.184992	0.246555	0.185651	0.164543	0.214947
ENSMUSG00000025264	Tsr2	31.0678	31.2226	30.5787	35.66	32.1297	33.6929	30.176	33.0404	33.1387	33.3498	30.6843	31.0805
ENSMUSG00000025262	Fam120c	8.38089	8.30831	8.37625	7.74509	7.3163	8.64392	7.7782	7.20125	7.37958	7.96618	9.01467	8.62415
ENSMUSG00000025261	Huwe1	22.6858	21.3137	24.4717	22.8273	23.8228	27.7976	26.6002	25.1351	19.7186	20.9479	23.0509	22.1743
ENSMUSG00000025260	Hsd17b10	21.2132	20.5044	21.4253	20.9416	21.2332	24.7859	21.9953	34.6123	35.6563	24.4919	22.4216	21.8382
ENSMUSG00000091122	Gm8247	0	0.010244	0.068047	0	0.000635	0	0	0	0	0.001445	0	0
ENSMUSG00000094336	Gm13693	0	0	0	0	0	0	0	0	0	0	0	0
ENSMUSG00000091129	Iqcf6	0	0	0	0	0	0	0	0	0	0	0	0
ENSMUSG00000090121	Abhd12b	0.16213	0.026297	1.07573	0.252323	0.338164	0.115075	0.090821	0.158457	0.183381	0.625725	0.093209	0.269624
Mouse_newGene_199908	Mouse_newGene_199908	0	0	0	0	0	0	0	0	0	0	0	0
ENSMUSG00000060131	Atp8b4	0.012594	0.032778	0.028901	0.019026	0.023073	0.026285	0.013394	0.098897	0.063059	0.021377	0.165021	0.086268
ENSMUSG00000047203	Vmn1r54	0	0	0	0	0	0	0	0	0	0	0	0
Mouse_newGene_170765	Mouse_newGene_170765	0	0	0.176308	0	0	0	0	0	0	0	0	0
ENSMUSG00000047207	Olfr1495	0	0	0	0	0	0	0	0	0	0	0	0
ENSMUSG00000024725	Ostf1	4.26641	4.60466	5.24116	5.05578	4.19406	3.744	3.44573	5.62595	6.03576	5.79465	4.86236	4.64595
Mouse_newGene_125278	Mouse_newGene_125278	0.211073	0.030166	0.106032	0.057679	0.124285	0.063093	0.038766	0.127158	0.065113	0.108934	0.104892	0.014739
ENSMUSG00000006958	Chrd	4.93914	5.11052	4.8566	6.21567	4.94583	4.37755	7.97344	5.68956	7.45456	5.26605	4.60935	6.2759
ENSMUSG00000097972	Scgb2b15	0	0	0	0	0	0	0	0	0	0	0	0
ENSMUSG00000067780	Pi15	0.101234	0.099518	0.132267	0.135242	0.116428	0.136326	0.289851	0.167167	0.13191	0.078646	0.104269	0.150799
ENSMUSG00000067787	Blcap	25.759	25.7852	26.9662	24.6113	27.5729	24.2495	22.9967	25.9794	27.3767	29.2797	26.3991	26.3168
ENSMUSG00000053279	Aldh1a1	29.8965	29.0053	48.3894	29.8447	37.8791	23.8736	19.27	37.4135	39.0859	53.7728	32.5382	43.6034
Mouse_newGene_254090	Mouse_newGene_254090	0	0.181543	0.137644	0	0.13693	0.022955	0.047046	0.013137	0	0.025809	0.080553	0.066603
ENSMUSG00000108022	Gm7298	0	0.009272	0	0	0	0	0	0	0	0.00343	0	0
ENSMUSG00000109833	Gm40193	0	0	0	0	0	0	0	0	0	0	0	0
ENSMUSG00000109835	Olfr730	0	0	0	0	0	0	0	0.006907	0	0	0	0
ENSMUSG00000068327	Tlx2	0	0	0	0	0	0	0	0	0	0	0.023427	0
ENSMUSG00000068323	Slc4a5	1.08282	0.362335	0.780852	0.646304	0.511216	0.300655	0.011907	0.831465	0.333192	0.306169	0.4861	0.680153
Mouse_newGene_156174	Mouse_newGene_156174	0	0	0.013686	0.01131	0.134189	0.020823	0.029283	0.004859	0.05646	0	0.008123	0.078127
Mouse_newGene_156176	Mouse_newGene_156176	0.914023	1.23394	0.985857	1.08506	1.00168	1.33986	1.3706	1.12331	0	1.0246	1.162	1.08098
ENSMUSG00000068329	Htra2	7.22397	6.94478	9.38933	8.57513	6.76912	7.9592	7.48119	11.9813	12.1029	8.50315	7.37483	8.18797
ENSMUSG00000068328	Aup1	17.1865	15.4724	15.3081	12.8445	14.7704	15.9184	14.4194	12.6866	13.1864	18.5832	14.2286	15.334
Mouse_newGene_166142	Mouse_newGene_166142	0	0.093575	0.109976	0.218124	0.126942	0	0.090874	0	0	0	0	0
Mouse_newGene_56247	Mouse_newGene_56247	0	0	0	0	0	0	0	0	0.083305	0	0	0
Mouse_newGene_62335	Mouse_newGene_62335	0	0.025325	0	0	0	0	0	0	0	0	0.015188	0.028427
Mouse_newGene_125855	Mouse_newGene_125855	0.028136	0.021159	0.022636	0	0	0.016686	0.017699	0.027518	0.073434	0.037709	0.048322	0.013213
Mouse_newGene_125854	Mouse_newGene_125854	0.04156	0	0.063027	0.043585	0.043682	0	0.017429	0	0.019728	0	0.102017	0.019358
ENSMUSG00000063445	Nmral1	3.9648	4.67699	4.99064	5.71605	5.96554	5.84287	4.46216	7.10579	7.44714	6.22458	5.98633	5.64454
ENSMUSG00000063446	Plppr1	3.0427	3.65438	2.24492	1.82092	3.99804	3.12286	2.0079	3.41472	2.9005	3.71774	4.24699	3.45092
Mouse_newGene_81582	Mouse_newGene_81582	0.057515	0.173073	0.257444	0.231495	0.15115	0.268837	0.061973	0.203243	0.162121	0.184123	0.082543	0.137726
ENSMUSG00000046997	Spsb4	2.09171	1.64189	2.0996	1.53477	1.36484	1.56201	1.27663	1.34652	1.32439	2.26009	1.83735	1.69275
ENSMUSG00000100972	Gm28553	0	0	0	0	0	0	0	0	0	0	0	0
ENSMUSG00000092470	Gm20518	2.78018	2.20377	1.28145	0.638044	2.16406	2.37671	1.15351	1.38881	0.813564	0.809179	0.671502	0.731001
ENSMUSG00000092473	Vmn1r180	0	0	0	0	0	0	0	0	0	0	0	0
ENSMUSG00000019932	Kera	0	0	0	0	0	0	0	0.014853	0	0.007126	0	0
ENSMUSG00000019933	Mrln	0	0	0	0.201668	0.301978	0.101415	0.205518	0.084806	0	0.221019	0.239517	0.224623
ENSMUSG00000019935	Slc17a8	0.891515	0.859557	0.707467	0.508106	0.828795	0.704313	0.391492	0.628466	0.417724	0.662869	0.799405	0.789781
ENSMUSG00000019936	Epyc	0.05595	0.016856	0.006375	0.006806	0	0.011942	0.023386	0.01854	0	0	0.062862	0.059371
Mouse_newGene_14818	Mouse_newGene_14818	0.013819	0.07315	0.057131	0	0.055124	0.065917	0.006287	0.132517	0.059542	0.056321	0.062097	0
ENSMUSG00000070469	Adamtsl3	0.657314	0.697927	0.859068	0.268529	0.592517	0.585659	0.293072	0.334434	0.373677	0.937245	0.531365	0.675968
ENSMUSG00000064145	Arih2	15.0424	16.3396	17.008	15.706	15.5087	16.5002	16.5556	16.0929	15.9941	15.1712	15.0201	13.7209
ENSMUSG00000020346	Mgat1	15.9005	17.9189	18.9433	15.9217	17.2069	15.4324	14.1407	15.062	17.014	18.7608	17.5606	19.117
ENSMUSG00000064147	Rab44	0.017029	0.01703	0.023225	0.034416	0.058921	0.162601	0.058732	0.093813	0.151179	0.013852	0.146641	0.00416
ENSMUSG00000070464	Ccl26	0	0	0.032759	0	0	0	0	0	0	0	0	0
ENSMUSG00000064141	Zfp69	0.367037	0.238733	0.20354	0.28503	0.363333	0.552722	0.413529	0.252159	0.204639	0.283984	0.411051	0.449519
ENSMUSG00000064140	Trim38	0.030104	0.130203	0.040459	0.075159	0.212802	0.147004	0.21397	0.162533	0.058283	0.040636	0.017386	0.02153
Mouse_newGene_256735	Mouse_newGene_256735	3.21032	3.90344	4.54562	1.07787	3.17279	5.11744	5.30384	2.37373	1.66413	0	0	0.582096
ENSMUSG00000070460	Olfr291	0	0	0	0	0	0	0	0	0	0	0	0
Mouse_newGene_151331	Mouse_newGene_151331	0.14528	0.141364	0.318385	0.283294	0.261152	0.205942	0.092069	0.352159	0.25943	0.222234	0.142517	0.145423
ENSMUSG00000054728	Phactr1	38.668	40.4855	28.9238	35.4255	49.1382	39.788	40.111	33.4406	32.3293	34.5495	48.1134	35.5366
ENSMUSG00000054723	Vmac	3.67572	2.8814	3.32473	3.32976	3.41898	2.50395	2.55488	3.04296	3.01743	3.85	3.05637	2.88203
ENSMUSG00000054720	Lrrc8c	2.46559	2.43614	2.37	2.85285	2.09501	3.62683	2.7695	2.64794	2.04052	1.99703	2.06502	2.00863
ENSMUSG00000054727	1700013H16Rik	0.02971	0	0	0	0.046528	0.024608	0	0.013603	0	0	0	0
Mouse_newGene_98802	Mouse_newGene_98802	0.032483	0.218107	0.107728	0.025467	0.103208	0.167124	0.046829	0	0.143229	0.075542	0.2731	0.198912
ENSMUSG00000079806	Gm21719	0	0	0	0	0	0	0	0	0	0	0	0
Mouse_newGene_98805	Mouse_newGene_98805	0.58929	0.571936	0.495881	0.595276	0.744648	0.464308	0.423499	0.58349	0.823442	0.459011	0.682983	0.533185
ENSMUSG00000036744	Olfr701	0	0	0	0	0	0	0	0	0	0	0	0
ENSMUSG00000036745	Ttll7	34.946	32.3647	33.155	33.2458	35.3486	36.4563	33.2199	32.7084	49.3329	36.6188	32.6982	31.0355
ENSMUSG00000036743	Psma8	0.112522	0.085459	0.289946	0.192055	0.196811	0.25065	0.204086	0.209425	0.228169	0.15877	0.227827	0.104483
ENSMUSG00000033510	Otud7a	20.1059	20.0277	16.9676	21.2795	20.2308	23.7544	21.7617	18.6436	18.4367	15.839	18.9369	16.4533
ENSMUSG00000036748	Cuedc2	30	20.0922	20.5005	20.9652	22.194	19.8513	19.8918	23.0293	25.6418	29.753	19.2335	19.0232
ENSMUSG00000036749	Pramel5	0	0	0	0	0	0	0	0	0	0	0	0
ENSMUSG00000096209	Olfr510	0	0	0	0	0	0	0	0	0	0	0	0
Mouse_newGene_200447	Mouse_newGene_200447	0.081904	0	0	0	0.129128	0	0	0	0	0	0	0.040662
ENSMUSG00000062797	Hikeshi	23.6771	26.7409	11.7074	19.0898	22.1043	19.6847	9.82747	26.1493	25.83	32.4177	35.2333	29.6656
ENSMUSG00000062794	Zfp599	1.64439	1.51876	1.43722	2.04856	1.88834	1.17896	1.25981	2.15985	1.75388	1.64803	1.4871	1.45969
Mouse_newGene_85008	Mouse_newGene_85008	0.060591	0.028709	0.068054	0	0	0.08949	0.027993	0	0	0.131651	0.017925	0.041438
ENSMUSG00000062793	Olfr1158	0	0	0	0	0	0	0	0	0	0	0	0
ENSMUSG00000062791	Gm382	0	0.007073	0.003977	0	0	0	0	0	0	0	0	0
ENSMUSG00000062421	Arf2	27.7589	29.8852	30.2006	23.7831	24.2576	28.1355	26.1482	24.6367	27.726	28.3568	26.832	27.9952
Mouse_newGene_76162	Mouse_newGene_76162	0	0	0	0	0	0	0	0	0	0	0	0
ENSMUSG00000062426	Olfr304	0	0	0	0	0	0	0	0	0	0	0	0
Mouse_newGene_213458	Mouse_newGene_213458	0	0	0	0	0	0	0	0	0	0	0	0
Mouse_newGene_120981	Mouse_newGene_120981	0	0	0.022478	0	0.006242	0.024711	0	0	0	0.115479	0	0
ENSMUSG00000042377	Fam83g	0.015222	0.021067	0.054191	0.014467	0.023412	0.025321	0.079699	0.077966	0.032457	0.013068	0.016702	0.021398
Mouse_newGene_195231	Mouse_newGene_195231	0.031288	0	0.095494	0	0.04376	0	0.179945	0	0	0	0	0.151133
ENSMUSG00000037145	2210407C18Rik	0	0	0	0.090009	0.019149	0	0	0	0.006727	0	0	0.019106
Mouse_newGene_25869	Mouse_newGene_25869	0	0	0	0	0	0	0	0	0	0	0	0
ENSMUSG00000042372	Dmrt3	0.159079	0.033123	0.073797	0.165356	0.023935	0.056622	0.031905	0.16288	0.014445	0.101489	0.107715	0.128264
ENSMUSG00000091468	Vmn2r82	0	0	0	0	0	0	0	0	0	0	0	0
ENSMUSG00000055895	Oosp2	0	0	0	0	0	0	0	0	0.077004	0	0	0
ENSMUSG00000108011	Gm44596	0	0.341169	0	0	0	0	0	0	0	0	0.14748	0
ENSMUSG00000071738	Cldn34b3	0	0	0	0	0	0	0	0	0	0	0	0
Mouse_newGene_32465	Mouse_newGene_32465	0.529228	0.159045	0.16323	0.737955	0.657762	0.726399	0.511369	0.707655	0.928632	0.939238	0.22082	0.164732
Mouse_newGene_200996	Mouse_newGene_200996	0	0.081272	0	0.083089	0.117952	0	0.06303	0	0	0.151564	0	0
Mouse_newGene_32469	Mouse_newGene_32469	0.262739	0.363278	1.8821	0.431269	0.194561	0.296837	0.043881	0.422483	0.304836	0.300055	0.189087	0.393719
ENSMUSG00000042371	Slc5a10	0	0.044245	0.021477	0.025265	0.062556	0.008091	0.014536	0.038068	0.030039	0.005759	0.030452	0.071315
Mouse_newGene_229378	Mouse_newGene_229378	0	0	0.060261	0.009869	0.01423	0.011289	0	0.119315	0.06889	0.022451	0	0
ENSMUSG00000060499	Rpl10l	0	0	0.015822	0	0	0	0	0	0	0	0	0
ENSMUSG00000037140	Tas2r108	0.071797	0.090652	0.031957	0.039462	0.018866	0.061562	0.029055	0.048029	0.147686	0.011494	0.067969	0.292276
Mouse_newGene_95696	Mouse_newGene_95696	0	0	0	0	0.039485	0	0.015492	0	0.064113	0.051782	0.147545	0.043951
Mouse_newGene_247909	Mouse_newGene_247909	0.100328	0.082628	0.016437	0.00716	0.003821	0.054689	0.052032	0.003419	0.005044	0.088304	0.004848	0.003624
Mouse_newGene_115622	Mouse_newGene_115622	0	0	0	0	0	0	0	0	0	0	0	0
ENSMUSG00000028444	Cntfr	5.99169	5.4972	6.00025	6.26639	5.31302	5.53907	6.81635	4.98792	3.91463	4.26184	4.09132	4.48185
ENSMUSG00000031918	Mtmr2	19.848	18.9563	19.3058	20.2839	21.997	20.9577	16.0284	22.3233	19.9918	20.2511	18.8283	20.5851
Mouse_newGene_216214	Mouse_newGene_216214	0.181538	0.148206	0.096529	0.056277	0.131374	0.090431	0.022483	0.084565	0.077584	0.064763	0.088744	0.13208
ENSMUSG00000031916	Cog8	10.2618	9.43961	8.04251	8.21385	7.7304	9.09458	7.8066	9.91442	10.1046	9.446	9.81095	6.69437
ENSMUSG00000031910	Has3	0.550881	0.632327	0.446527	0.386909	0.365602	1.88325	0.440237	0.627852	0.36134	0.481335	0.458531	0.578501
ENSMUSG00000031913	Vps4a	38.8675	36.6812	37.337	39.1436	41.5535	37.1687	34.6688	39.7036	44.0992	41.5047	39.7485	38.7417
Mouse_newGene_43447	Mouse_newGene_43447	0.098267	0.092828	0.168314	0.093287	0.137159	0.185062	0.14904	0.114449	0.249578	0.192258	0.281684	0.163633
ENSMUSG00000049349	Gm5105	0.050313	0.063657	0.076101	0.031136	0.05674	0.064352	0.052058	0.121281	0.020666	0.101627	0.102097	0.053616
ENSMUSG00000038637	Lrrc56	0.728616	1.203	1.25189	0.954289	1.43796	1.1006	0.84951	1.48321	1.66039	1.08015	1.15546	1.03696
Mouse_newGene_155521	Mouse_newGene_155521	0	0	0.032408	0.00946	0.138573	0	0	0	0	0.030651	0	0.080772
Mouse_newGene_186250	Mouse_newGene_186250	0.093461	0.056512	0.064367	0.062444	0.081328	0.07167	0.093004	0.045623	0.062147	0	0	0
ENSMUSG00000030359	Pzp	0	0	0	0	0	0	0	0	0	0.157252	0.08425	0.126063
ENSMUSG00000030357	Fkbp4	71.0129	67.5614	62.4874	58.617	59.5049	50.0328	57.6794	55.7511	60.0195	74.5848	64.1274	72.8909
ENSMUSG00000030351	Tspan11	1.16076	1.34505	1.57361	1.18485	1.20074	0.717038	1.04013	1.11738	1.26858	1.44836	0.747613	0.913516
ENSMUSG00000030353	Tead4	0.198094	0.146426	0.19186	0.241712	0.24415	0.163791	0.241094	0.293913	0.250466	0.089339	0.134971	0.339999
ENSMUSG00000030352	Tspan9	20.4627	12.0128	24.2459	23.9966	23.641	16.9458	19.8592	20.9203	17.2881	20.3978	17.7292	17.2183
ENSMUSG00000073460	Pnldc1	0.271762	0.384863	0.286703	0.316658	0.198712	0.36667	0.309841	0.267355	0.161931	0.227026	0.167735	0.214322
ENSMUSG00000073468	Sft2d1	14.056	21.2352	20.5068	17.026	13.7689	16.6393	14.9358	17.023	19.0605	21.4817	20.8934	21.1451
Mouse_newGene_209610	Mouse_newGene_209610	0	0.024565	0.043163	0	0.050962	0.009688	0	0.030103	0	0.129971	0	0
Mouse_newGene_209611	Mouse_newGene_209611	1.29005	1.08774	1.74501	1.38199	1.92379	1.68173	1.45875	1.37642	1.71764	2.27985	1.87638	1.02616
ENSMUSG00000049699	Ucn2	0	0	0.014014	0	0	0.052505	0	0.02039	0.119465	0	0	0
ENSMUSG00000049694	BC048671	0	0	0	0	0	0	0	0	0	0	0	0
ENSMUSG00000049690	Nckap5	0.985028	1.01786	1.06086	0.600857	0.950108	0.604968	0.704624	0.46564	0.547899	0.953989	1.26182	1.25226
ENSMUSG00000049691	Nkx3-2	0	0	0	0	0	0.007658	0	0	0	0	0	0
ENSMUSG00000049692	Tmem239	0	0	0	0	0	0	0	0	0	0	0	0
ENSMUSG00000035329	Fbxo33	25.7562	38.6291	39.2044	19.133	24.059	36.7872	43.1782	19.5549	20.858	25.1368	24.3165	24.6947
Mouse_newGene_52782	Mouse_newGene_52782	0.050848	0.030025	0.070609	0.021057	0.020127	0.030495	0.004719	0.033	0.012358	0.091333	0.067583	0.105406
ENSMUSG00000035325	Sec31a	23.0752	21.9114	23.1673	29.6484	22.4283	32.5269	23.7797	22.2556	28.9854	24.8208	23.2596	21.4975
ENSMUSG00000026950	Neb	0.140849	0.144191	0.138831	0.150433	0.100201	0.139253	0.140123	0.127373	0.094729	0.099918	0.087819	0.096829
Mouse_newGene_184374	Mouse_newGene_184374	0.177995	0.049773	0.065528	0.02609	0.105478	0	0	0	0.150581	0.197786	0.134591	0.282063
ENSMUSG00000075707	Dio3	1.11651	1.04712	0.525098	1.67869	1.12935	0.450279	1.48852	1.09501	1.14634	1.53885	0.795017	1.0053
ENSMUSG00000075706	Gpx4	236.371	216.22	218.179	256.858	243.212	194.75	222.211	266.858	279.294	236.255	220.329	243.011
ENSMUSG00000075701	Selenos	20.2932	22.9901	20.0617	21.9878	22.0121	18.2209	17.1604	21.1832	25.6913	22.3351	21.6503	24.3196
ENSMUSG00000023707	Ogfod2	7.58441	6.65245	6.44247	7.41127	7.94804	6.20666	7.52124	7.86686	8.75284	6.99767	7.07174	10.1603
ENSMUSG00000075703	Selenoi	12.6775	14.4802	12.019	11.2559	13.1542	11.7707	10.8555	12.9108	12.9786	14.3278	15.3423	14.3038
ENSMUSG00000075702	Selenom	61.0692	53.5526	63.0427	69.0791	64.4079	53.1945	45.2717	70.4535	73.5768	61.2608	52.7291	56.0367
ENSMUSG00000026958	Dpp7	9.54508	9.54625	10.2422	8.62646	9.30089	7.62197	8.93954	7.83198	10.0339	11.0822	9.53096	10.1354
ENSMUSG00000026959	Grin1	42.8706	41.9808	43.1191	45.8693	45.7572	52.1605	56.2904	53.0706	47.6106	36.7373	41.197	40.2321
Mouse_newGene_83511	Mouse_newGene_83511	0.169111	0	0	0	0.037969	0.018314	0.047957	0	0.032238	0	0	0.1037
ENSMUSG00000056812	St8sia3	14.5366	15.2586	13.3263	12.8835	14.0672	14.1249	13.1878	14.4833	13.5319	12.782	15.3377	13.5013
ENSMUSG00000056815	Gm6812	0	0	0	0	0	0	0	0	0	0	0	0
ENSMUSG00000043061	Tmem18	11.8065	12.5756	13.9562	11.812	13.21	11.4606	9.62526	14.0768	16.255	14.4248	14.0055	13.2105
ENSMUSG00000043060	Fscb	0.005392	0.007908	0	0	0	0	0	0	0	0	0	0
ENSMUSG00000043065	Spice1	2.20352	2.48311	2.40479	1.76925	1.5333	1.67325	1.56811	1.74745	2.23272	2.69484	2.85213	2.5531
ENSMUSG00000043067	Dpy19l1	28.2557	31.1305	25.051	30.6416	30.0266	28.3799	29.9967	27.2677	28.0213	29.8871	33.9326	29.3461
ENSMUSG00000043066	Vmn1r66	0	0	0	0	0	0	0	0	0	0	0	0
ENSMUSG00000022257	Laptm4b	31.045	34.7982	35.3015	34.5094	34.4971	29.1275	31.2128	28.8922	29.2874	34.6792	31.6412	30.1183
ENSMUSG00000022255	Mtdh	17.8249	17.0402	20.0586	20.6036	20.0938	18.7669	22.2315	23.0822	23.9804	16.7329	18.2627	15.9326
ENSMUSG00000029286	Enam	0	0	0	0	0	0	0	0	0	0	0	0
ENSMUSG00000029281	Smr2	0	0	0	0	0	0	0	0	0	0	0	0
ENSMUSG00000029280	Smr3a	0	0	0	0	0	0	0	0	0	0	0	0
ENSMUSG00000029283	Cdc7	2.56873	3.57884	2.3195	1.79698	1.5651	2.82477	2.39116	2.40099	3.20541	4.40253	4.03405	4.34026
ENSMUSG00000029282	Amtn	0	0	0	0	0	0	0	0	0	0	0	0
ENSMUSG00000032725	Folr2	0.228713	0.369975	0.51197	0.334079	0.126458	0.353992	0.28392	0.171458	0.335015	0.235396	0.475366	0.372447
ENSMUSG00000029288	Ambn	0	0	0	0	0	0	0	0	0	0	0	0
ENSMUSG00000068860	Gm128	0.032334	0.033577	0.032995	0	0.028014	0	0.023354	0	0	0.066345	0.049394	0.053781
Mouse_newGene_28414	Mouse_newGene_28414	0	0.042465	0	0	0.081441	0	0	0	0	0	0.1393	0.22805
Mouse_newGene_166800	Mouse_newGene_166800	0	0.036818	0.102075	0	0	0.048126	0.146467	0	0	0	0.037219	0
ENSMUSG00000017288	Vps53	23.7245	19.9418	22.4157	24.7417	23.0509	22.0486	23.2481	24.5371	21.5016	23.8694	21.2202	18.3001
ENSMUSG00000028882	Ppp1r8	16.3615	15.3916	14.8001	17.0375	17.2499	14.5262	11.4711	19.4761	20.2434	19.0472	17.9127	19.7354
ENSMUSG00000028883	Sema3a	4.57617	4.82179	4.70876	4.08212	4.64857	5.06092	5.40052	3.40372	4.13671	4.52503	4.74665	5.00022
ENSMUSG00000028884	Rpa2	6.59133	5.82579	5.62262	6.22705	7.93573	5.52706	6.0949	8.24852	8.6074	6.51556	5.95346	6.15055
ENSMUSG00000028885	Smpdl3b	1.60187	1.49087	0.761783	1.02688	2.31379	0.966416	0.927667	2.11462	1.84729	1.783	1.49644	1.28255
ENSMUSG00000028886	Eya3	5.37118	6.25503	5.71386	5.74986	5.68311	6.29958	4.60357	6.1126	6.37289	6.58287	7.46115	7.03564
ENSMUSG00000028889	Yrdc	15.3054	15.6886	14.6579	15.0271	15.3511	15.3526	18.1199	14.6386	14.4499	13.6994	14.5419	14.2605
ENSMUSG00000032323	Cyp11a1	1.09453	1.32888	1.12632	1.77604	1.22058	0.666995	0.861309	0.888871	0.876328	1.08862	1.43213	1.37997
ENSMUSG00000034636	Zyg11b	39.7465	40.972	36.6946	38.1206	39.3795	37.0652	37.1049	40.0806	39.1947	42.3673	41.1855	41.372
ENSMUSG00000034634	Ly6d	0.051648	0.192686	0.108778	0.437504	0.458507	0.161934	0.138975	0.842464	0.972854	0.087346	0.249877	0.091358
ENSMUSG00000102416	4933424G06Rik	0.063693	0.107522	0.154272	0.076887	0.034127	0.047288	0.215093	0.070338	0.26436	0.169162	0.247561	0.075981
ENSMUSG00000102418	Sh2d1b1	0	0.022631	0.050794	0	0	0	0.009467	0.059504	0	0	0.010273	0.032752
ENSMUSG00000029420	Rimbp2	8.41849	10.0752	7.55584	11.0581	7.95632	13.6403	15.4166	9.62504	9.40194	7.9946	8.51077	7.852
ENSMUSG00000029423	Piwil1	0.004528	0.02867	0.012091	0.025817	0	0.018712	0.003785	0.018618	0.029802	0	0.004445	0.03582
ENSMUSG00000029422	Rsrc2	23.8279	23.4283	26.0088	23.5199	25.916	26.0918	24.9121	24.4347	28.5782	27.9369	25.968	26.3658
ENSMUSG00000029427	Zcchc8	4.28709	4.96581	4.96808	3.54308	4.63349	5.4275	4.39883	4.68293	4.4519	5.34891	5.85033	6.24722
ENSMUSG00000029426	Scarb2	40.5349	40.3824	43.6253	40.5804	43.9312	39.5047	40.0674	41.2879	40.9564	43.1108	40.4447	43.3186
ENSMUSG00000029428	Stx2	3.25662	2.84307	2.74358	2.33138	2.88487	2.26412	2.53539	2.47865	2.64285	3.00667	3.3616	3.2788
ENSMUSG00000035582	Gdpd4	0.005318	0.006742	0.00307	0	0	0.049643	0	0	0	0.002795	0	0
Mouse_newGene_96616	Mouse_newGene_96616	0	0	0.083258	0	0	0	0.105645	0	0.036244	0	0.045011	0
ENSMUSG00000035585	Tsen34	22.6196	28.5502	30.0343	30.5499	27.1947	26.3031	23.8274	22.58	28.2973	26.667	25.9775	29.1944
Mouse_newGene_93635	Mouse_newGene_93635	0	0.33706	0	0	0.477896	0	0	0	1.59938	0	0	0.862871
Mouse_newGene_19217	Mouse_newGene_19217	0.023089	0.118803	0	0.032915	0.030802	0.038224	0.067596	0.290024	0.220335	0.057696	0.03359	0
ENSMUSG00000025701	Alox5	0.211969	0.281559	0.245499	0.088809	0.224011	0.126726	0.136898	0.539714	0.278398	0.178224	0.348642	0.369186
ENSMUSG00000025702	2023-03-08	17.3251	7.05167	17.6167	11.3886	17.0193	8.35166	13.1289	18.479	9.68766	20.4107	8.89668	20.6474
ENSMUSG00000034987	Hrh2	1.61245	1.67235	1.64246	1.27432	1.376	1.71951	1.88934	0.992064	1.26176	1.49965	1.34419	1.52787
ENSMUSG00000034981	Parm1	5.53236	5.66298	5.12566	5.45702	5.7054	5.05222	6.37003	4.86355	3.97494	6.22641	5.40522	5.85778
ENSMUSG00000021635	Rad17	6.41029	7.03352	6.27206	8.07632	7.92848	6.59098	5.69293	7.69234	8.39698	8.24262	8.62056	9.56564
ENSMUSG00000021636	Marveld2	0.425553	0.217696	0.287145	0.278457	0.410838	0.174235	0.28821	0.334695	0.302223	0.34549	0.295035	0.297973
Mouse_newGene_99994	Mouse_newGene_99994	0	0	0	0	0	0	0	0	0	0	0	0
Mouse_newGene_241258	Mouse_newGene_241258	0	0	0	0	0.048975	0	0	0	0	0	0	0
ENSMUSG00000032679	Cd59a	3.27744	2.9185	3.6521	2.99352	3.33631	2.27103	1.72172	2.66742	2.84556	3.17549	2.64912	3.6553
Mouse_newGene_99991	Mouse_newGene_99991	0	0.04089	0.022992	0	0	0	0	0.047543	0	0	0.076078	0
ENSMUSG00000021638	Ocln	4.69462	3.57234	4.21663	3.62408	3.2431	3.48273	2.81187	4.69587	4.24946	5.86393	5.87578	4.53327
ENSMUSG00000021639	Gtf2h2	10.2996	9.75905	10.1884	8.18176	9.26671	8.59508	9.08292	9.87425	10.2482	10.4353	10.7172	9.79169
ENSMUSG00000032673	Prorsd1	2.18194	2.77904	2.70129	2.48557	2.40371	1.7901	1.65585	2.19105	2.56503	3.08973	2.19153	2.28058
ENSMUSG00000032586	Traip	1.93111	2.18555	1.6506	2.05863	2.35709	1.49202	2.07562	2.2918	2.31649	2.28517	2.16661	2.22544
ENSMUSG00000074151	Nlrc5	0.173552	0.134967	0.229124	0.283954	0.112625	0.370015	0.145982	0.715891	0.383739	0.229282	0.257152	0.368971
Mouse_newGene_23227	Mouse_newGene_23227	0	0	0	0	0	0	0	0	0	0	0.126522	0
ENSMUSG00000032582	Rbm6	13.067	13.1622	13.2657	12.0777	12.088	12.9804	12.5208	13.8262	15.1276	15.3951	14.191	15.0414
ENSMUSG00000032583	Mon1a	7.24405	7.41048	6.66724	6.04047	6.25137	6.09942	5.56335	6.04354	6.54809	9.0003	8.76584	8.40824
ENSMUSG00000032580	Rbm5	21.3004	25.2494	22.7492	19.5289	18.787	23.8041	17.814	28.6977	31.9418	38.7559	35.6391	36.8818
ENSMUSG00000074088	Snrnp40	10.0675	9.44492	9.14282	11.6247	12.0385	10.1071	8.45639	11.3022	11.4811	9.79545	10.5035	9.49226
Mouse_newGene_55721	Mouse_newGene_55721	0.105664	0.054895	0.156508	0.062817	0.068299	0.056483	0.027894	0.058158	0.047632	0.026205	0.061848	0.093885
Mouse_newGene_15743	Mouse_newGene_15743	0.012841	0	0	0.036611	0.014597	0.132586	0	0.077728	0.012191	0.042996	0	0
ENSMUSG00000074158	Zfp976	0.67988	0.631522	0.821393	0.855803	0.453642	0.818319	0.738025	0.87639	0.763913	0.908401	0.897556	1.17166
ENSMUSG00000032589	Bsn	11.9807	10.276	11.2251	13.6762	11.9746	18.7546	18.093	14.2491	10.1535	5.71879	10.6622	11.1364
Mouse_newGene_25694	Mouse_newGene_25694	0.033264	0	0	0.042961	0	0	0	0.015147	0.160467	0	0	0.003872
Mouse_newGene_89735	Mouse_newGene_89735	0.021583	0.0288	0.146286	0.10047	0.130268	0.055464	0.041669	0.032462	0.051235	0.031413	0.1163	0.045932
ENSMUSG00000042002	Foxn4	0	0	0	0	0	0	0	0	0	0	0	0
ENSMUSG00000024844	Banf1	9.96969	9.42492	9.78101	9.94615	9.7391	8.27102	7.21789	8.39408	9.22713	11.1118	8.67637	8.50992
ENSMUSG00000045052	Prlhr	0.10861	0.131279	0.044224	0.04397	0.069531	0.018666	0.013916	0.031698	0.082004	0.030086	0.068431	0.065201
Mouse_newGene_161314	Mouse_newGene_161314	0	0.064754	0.011545	0.055513	0.06134	0	0.010841	0.132708	0.04925	0.07058	0.101871	0.055134
Mouse_newGene_101015	Mouse_newGene_101015	0.238789	0.022445	0.032256	0.035108	0.066544	0.050528	0.041933	0.056121	0.041718	0.048509	0.02541	0
Mouse_newGene_101014	Mouse_newGene_101014	0.163498	0.064267	0.094082	0.027661	0.029419	0.111271	0.116647	0.055295	0.101361	0.106006	0.183464	0.188206
Mouse_newGene_101012	Mouse_newGene_101012	0	0	0	0	0	0	0	0	0	0	0	0
ENSMUSG00000114582	3110040M04Rik	0	0	0	0	0	0	0	0	0	0	0	0
Mouse_newGene_51380	Mouse_newGene_51380	0.016949	0	0.166502	0.193581	0.230138	0.064058	0	0.619679	0.219355	0.444883	0.093378	0.415976
ENSMUSG00000030880	Polr3e	8.44326	8.33414	9.31226	9.42653	10.4365	8.39081	7.61557	9.54191	7.88028	7.18721	6.79817	6.67709
ENSMUSG00000033985	Tesk2	1.54927	1.57443	1.67148	1.98475	1.86251	1.5679	1.41914	2.18719	1.78285	1.75404	1.87771	1.49395
ENSMUSG00000033987	Dnah17	0.01133	0.008318	0.018875	0.006917	0.010185	0.018482	0.015196	0.015315	0.01815	0.009219	0.005796	0.005654
Mouse_newGene_37064	Mouse_newGene_37064	0	0	0	0	0	0	0	0.019188	0	0	0	0
ENSMUSG00000033981	Gria2	80.8133	82.2366	69.5469	71.1669	85.186	85.8984	73.1908	73.1536	86.245	91.0256	103.253	92.4227
ENSMUSG00000033983	Coil	7.34738	8.22849	7.56039	7.3752	8.37473	6.7437	5.94236	8.87647	9.66184	9.76968	9.24678	8.68383
Mouse_newGene_119416	Mouse_newGene_119416	0.041909	0.030656	0	0.15125	0	0	0	0	0	0.03555	0	0.029443
ENSMUSG00000026754	Golga1	5.62043	5.64396	6.04059	5.27451	5.68125	5.84572	4.24078	6.03899	7.23963	7.35452	7.66273	6.4277
Mouse_newGene_197006	Mouse_newGene_197006	0	0.040318	0.06544	0	0.024707	0	0	0.110488	0	0	0.050008	0
ENSMUSG00000059218	Gm13084	0	0	0	0	0	0	0	0	0	0	0	0
Mouse_newGene_172129	Mouse_newGene_172129	0.069754	0	0.065736	0.044121	0	0.007303	0	0	0.022074	0.092682	0.044594	0
Mouse_newGene_169380	Mouse_newGene_169380	0.01166	0.055193	0.065202	0.051641	0.036767	0.098224	0.054273	0.028861	0.042436	0.038499	0.047617	0.089333
ENSMUSG00000044098	Rsbn1	8.71137	6.95525	6.6661	4.86641	7.32937	6.25388	7.86037	7.36517	5.30665	7.40711	8.86567	7.49318
ENSMUSG00000044092	C130050O18Rik	0.018199	0.051229	0.11704	0.095749	0.218972	0.094278	0.169538	0.177369	0.085134	0.049165	0.089745	0.085483
ENSMUSG00000074228	Gm10645	0.610425	0.15975	1.06424	0.589333	0.711836	0.371467	0.806234	0.686618	1.15448	0.418828	0.491912	0.038648
Mouse_newGene_240611	Mouse_newGene_240611	0.141619	0.168674	0.160217	0.145404	0.276624	0.11091	0.080527	0.24526	0.151289	0.172298	0.178919	0.098847
ENSMUSG00000075284	Wipf1	0.94754	1.02765	1.07685	1.27233	1.23798	1.23449	0.986678	0.968188	0.772113	0.920197	1.08034	0.964055
Mouse_newGene_200746	Mouse_newGene_200746	3.75923	1.72808	1.71923	1.08188	2.73183	1.44559	3.17897	1.49028	1.91664	1.59473	0.974472	1.79373
ENSMUSG00000075289	Carns1	1.12548	1.18823	1.50712	1.00105	1.23966	1.36125	1.11641	1.54276	1.44814	1.67423	1.48181	1.45552
Mouse_newGene_182006	Mouse_newGene_182006	0.102341	0	0	0	0	0	0.056271	0	0	0	0.066991	0.017047
Mouse_newGene_13371	Mouse_newGene_13371	0.956572	0.636859	1.29073	0.755067	0.754082	1.14519	1.16077	1.21358	0.6409	0.549459	0.812028	1.29015
Mouse_newGene_124238	Mouse_newGene_124238	0.150994	0.13989	0.134556	0.1412	0.15373	0.224049	0.257004	0.211217	0.103543	0.148338	0.083051	0.087844
Mouse_newGene_194957	Mouse_newGene_194957	0.032725	0.027498	0.09632	0.050594	0.044341	0.080101	0.077737	0.063982	0.060235	0.096803	0.047123	0.050945
ENSMUSG00000024941	Scyl1	20.4414	19.8154	18.2769	18.4822	18.8735	18.8834	16.8431	19.2084	19.7853	19.9108	19.7258	17.9866
ENSMUSG00000024940	Ltbp3	1.78825	1.53314	1.96628	1.47733	2.00986	1.94192	1.9462	1.67032	1.35001	1.39679	1.74291	1.9342
ENSMUSG00000024943	Smc5	6.07164	5.99119	5.36555	5.96528	5.58685	7.14068	6.84899	5.95396	6.07463	6.02379	6.38506	6.27983
ENSMUSG00000024942	Capn1	4.0455	4.32991	5.09695	4.78014	4.17992	3.60823	3.36009	4.00827	4.59047	4.92855	4.63755	3.55018
ENSMUSG00000024947	Men1	10.5516	9.93319	8.48769	9.71646	9.3605	9.6875	6.47027	9.08248	9.45112	9.44774	9.09022	6.87823
ENSMUSG00000024949	Sf1	10.1546	11.2282	10.3228	7.83296	9.30772	10.0059	12.2229	7.0188	7.05917	8.34345	9.35948	10.9089
ENSMUSG00000024948	Map4k2	7.90367	7.82235	8.46553	7.83261	9.10297	8.3019	9.03801	8.51997	8.9625	8.4664	9.59976	7.53247
ENSMUSG00000042808	Gpx2	0.043679	0.040469	0.091871	0.016033	0	0.014338	0.014245	0	0.03778	0	0	0.032011
ENSMUSG00000079614	Seh1l	4.75138	5.02708	5.43463	4.59796	4.85805	4.57628	5.31334	5.18159	5.15516	5.00194	4.87162	5.21202
Mouse_newGene_136978	Mouse_newGene_136978	0.020954	0	0.029357	0	0	0.016936	0	0	0.034559	0.034759	0.017871	0.03419
Mouse_newGene_136975	Mouse_newGene_136975	0.218744	0.179574	0.252247	0.249253	0.231196	0.268966	0.271141	0.312886	0.211049	0.16678	0.227163	0.336002
ENSMUSG00000059534	Uqcr10	170.975	166.946	171.74	178.151	165.321	143.716	136.39	167.131	185.557	188.044	171.139	178.668
ENSMUSG00000021932	Rnaseh2b	4.06159	4.01619	4.34883	4.17517	3.86986	2.56286	3.28402	3.06293	3.84756	4.62676	4.75344	4.06628
ENSMUSG00000051727	Kctd14	0.34568	0.312108	0.347428	0.504235	0.330059	0.222178	0.181208	0.337163	0.223983	0.570236	0.653763	0.5713
ENSMUSG00000051726	Kcnf1	35.7573	41.589	30.8703	30.12	28.3362	45.4761	50.5488	25.717	29.5272	26.8728	30.7049	30.0728
ENSMUSG00000051721	Wdcp	1.84107	2.44004	1.46281	1.52116	1.47886	1.70137	1.50675	2.0788	2.18895	2.35645	2.41413	2.55139
Mouse_newGene_110437	Mouse_newGene_110437	0	0.024059	0	0.099169	0	0	0	0.060171	0	0	0	0.019226
ENSMUSG00000079610	Ankrd39	3.04906	3.37693	2.72715	4.5477	5.28177	3.56347	4.45343	6.01306	5.87703	3.7505	3.15278	3.64644
ENSMUSG00000051728	Fam243	0.005434	0	0	0	0	0	0	0	0	0	0	0
Mouse_newGene_49199	Mouse_newGene_49199	0.290596	0.406831	0.259801	0.285061	0.34477	0.181111	0.097182	0.262431	0.486609	0.476438	0.366745	0.511471
ENSMUSG00000005615	Pcyt1a	8.11945	9.80117	8.32541	8.08027	8.22961	7.23089	6.00003	8.74599	7.08581	7.93879	7.94335	7.87994
ENSMUSG00000005610	Eif4g2	59.9995	42.5515	43.4926	39.0067	63.6626	40.2979	62.3244	66.8589	34.7871	44.7028	46.4478	55.5067
ENSMUSG00000005611	Mrvi1	0.625136	0.418847	1.3188	0.482387	0.718449	0.507696	0.439243	0.685892	0.599654	1.08866	0.568935	0.960071
Mouse_newGene_252364	Mouse_newGene_252364	0	0.084176	0	0	0	0	0	0.001764	0	0	0	0
ENSMUSG00000040576	Tmem270	0	0	0	0	0	0	0	0	0	0	0	0
ENSMUSG00000040570	Rundc3b	14.3972	14.9084	13.3987	15.705	15.4111	16.3031	15.6335	17.8399	18.5226	15.6477	16.5103	15.6453
ENSMUSG00000051098	Mblac2	6.12116	5.27736	5.20016	5.42383	5.46275	4.89076	3.66015	5.3623	6.0422	6.81892	7.01704	6.85488
ENSMUSG00000051095	Olfr986	0	0	0	0	0	0	0	0	0	0	0	0
ENSMUSG00000091821	Srsx	0	0	0	0	0	0	0	0	0	0	0	0
ENSMUSG00000031429	Psmd10	10.756	10.0236	10.8183	9.47031	9.96049	8.58028	7.16036	10.0829	12.0862	12.8855	11.2761	12.1614
ENSMUSG00000046932	Vmn1r193	0	0	0	0	0	0	0	0	0	0	0	0
ENSMUSG00000046934	Csl	0	0.00737	0.023786	0.043562	0	0.019381	0.019522	0.004162	0.00436	0	0	0.008715
ENSMUSG00000041346	Wrap53	4.47676	4.44466	4.70519	4.74011	4.56362	4.02868	3.67395	5.25654	5.37242	4.68302	4.62829	5.23541
ENSMUSG00000049098	Olfr147	0	0	0	0	0	0	0	0	0	0	0	0
Mouse_newGene_65544	Mouse_newGene_65544	0	0	0.073532	0.192861	0	0	0	0.027714	0.153541	0	0	0.009989
Mouse_newGene_65542	Mouse_newGene_65542	0.101727	0.122556	0.112128	0.044293	0.05346	0.121356	0.048837	0.149276	0.020764	0.071656	0.087218	0.020543
Mouse_newGene_31381	Mouse_newGene_31381	0.155378	0.062383	0.3241	0.202347	0.075086	0.058205	0.088572	0.139508	0.068034	0.168598	0.098638	0.101896
ENSMUSG00000026547	Tagln2	4.14382	4.15801	4.89356	2.95445	3.66443	4.77112	3.80645	5.44225	4.5368	2.47704	3.56202	3.75099
ENSMUSG00000026546	Cfap45	1.46297	1.29761	1.18457	0.989882	1.16017	1.04861	1.07981	1.12478	1.33095	1.50846	1.71449	1.23338
ENSMUSG00000059395	Nkapl	0.47998	0.271012	0.419682	0.533724	0.545198	0.222837	0.427246	0.510914	0.586419	0.471585	0.460866	0.395491
ENSMUSG00000059397	Olfr54	0	0	0	0	0	0	0	0	0	0	0	0
ENSMUSG00000031425	Plp1	360.899	312.865	407.921	312.655	370.332	367.802	295.047	316.261	289.749	401.739	347.808	386.708
Mouse_newGene_163527	Mouse_newGene_163527	0.268154	0.189504	0.335067	0.260681	0.261161	0.2447	0.218797	0.333607	0.242341	0.338262	0.403703	0.297174
Mouse_newGene_26670	Mouse_newGene_26670	0	0.026969	0	0.030716	0	0.033777	0	0.015682	0	0	0.022859	0.010933
Mouse_newGene_252360	Mouse_newGene_252360	0.029553	0.082847	0.106294	0.120755	0.03486	0.010103	0.018738	0.244468	0.061586	0.130071	0.098841	0.070442
Mouse_newGene_63269	Mouse_newGene_63269	0	0.01884	0	0.04256	0	0	0.050782	0.15433	0.087667	0	0	0
ENSMUSG00000095809	Olfr1290	0	0	0	0	0	0	0	0	0	0	0	0
ENSMUSG00000003617	Cp	8.13791	5.5808	9.01749	7.64454	7.40014	9.03423	7.49137	9.24751	8.69392	5.942	5.83071	7.30522
ENSMUSG00000095804	Olfr824	0	0	0	0	0	0.003926	0	0	0	0	0	0
ENSMUSG00000095806	Gm5728	0	0	0	0	0	0	0	0	0	0	0	0
Mouse_newGene_239048	Mouse_newGene_239048	0	0	0.1583	0	0	0	0	0	0.05696	0	0	0
Mouse_newGene_239042	Mouse_newGene_239042	0	0	0.114413	0	0	0	0	0	0.059567	0	0	0
ENSMUSG00000007107	Atp1a4	0.015644	0.003966	0.004665	0.006247	0	0	0.00879	0	0.014924	0.004682	0.01029	0
ENSMUSG00000079626	Rhox7b	0	0	0	0	0	0	0	0	0	0	0	0
ENSMUSG00000046402	Rbp1	4.72705	4.09301	4.37221	3.19386	3.18518	3.3904	2.79695	4.07528	3.95156	3.91101	3.72986	3.85638
Mouse_newGene_244808	Mouse_newGene_244808	0	0	0	0	0	0	0	0.094029	0	0	0	0
ENSMUSG00000002059	Rab34	5.71013	4.30244	5.77031	6.52461	6.32061	6.42047	5.10026	8.30614	7.67556	4.60125	4.80414	5.00533
ENSMUSG00000002058	Unc119	10.1426	9.16981	10.6075	10.2466	11.837	8.59158	7.3205	10.4974	10.7526	10.9357	10.3461	11.2497
ENSMUSG00000002057	Foxn1	0	0	0.005036	0	0	0	0	0	0	0	0	0
ENSMUSG00000002055	Spag5	1.77658	1.67899	1.79786	1.58025	1.50447	1.39155	1.69781	1.42907	1.4624	1.50177	1.45375	1.80125
ENSMUSG00000109926	Gm45808	0	0	0	0	0	0	0	0	0.070273	0	0	0
ENSMUSG00000002052	Supt6	16.6958	16.7583	17.2011	18.9283	18.1692	21.3864	21.7955	22.1161	19.4308	14.3199	15.5863	16.8629
ENSMUSG00000096146	Kcnj11	8.94371	8.99224	9.44027	8.59822	9.59738	9.10994	10.058	9.62585	11.2691	7.44056	6.41565	7.8072
Mouse_newGene_218090	Mouse_newGene_218090	0.29287	0.305421	0.359721	0.431348	0.341365	0.223946	0.329042	0.373781	0.367179	0.224684	0.183594	0.525829
ENSMUSG00000046062	Ppp1r15b	11.7884	14.2134	13.0214	11.2016	10.8756	15.6324	12.0315	12.4716	10.8474	12.2524	12.3579	12.0095
Mouse_newGene_218097	Mouse_newGene_218097	0.072249	0.024275	0.051984	0.030517	0	0.020036	0.110734	0.081604	0.092426	0	0.149449	0
ENSMUSG00000097386	9130213A22Rik	0.002626	0.063728	0.016574	0.0286	0.102685	0.143475	0.065262	0.153321	0.010832	0.054349	0.025342	0.03751
Mouse_newGene_3927	Mouse_newGene_3927	0	0	0	0	0	0	0	0.025273	0	0	0	0
ENSMUSG00000016356	Col20a1	0.231347	0.286451	0.39985	0.212329	0.232199	0.506907	0.477984	0.284399	0.592308	0.252936	0.274913	0.30532
Mouse_newGene_181062	Mouse_newGene_181062	0	0	0	0	0	0	0	0	0	0	0	0
Mouse_newGene_27209	Mouse_newGene_27209	0.016605	0	0	0.014939	0.061178	0.055336	0.110495	0.118039	0.055176	0	0	0
Mouse_newGene_133118	Mouse_newGene_133118	0.057601	0	0	0.070861	0	0	0	0.062581	0	0	0	0
ENSMUSG00000064302	Clasp1	10.7927	10.2421	12.1754	10.5218	10.6699	11.9141	11.4921	11.3442	11.8686	10.447	11.3843	10.338
ENSMUSG00000064307	Lrrc51	1.24478	1.03137	2.22821	1.1481	1.45371	1.32889	0.721121	1.35618	1.63215	1.81869	2.20592	1.61649
ENSMUSG00000064308	2410137M14Rik	0.047859	0.11161	0.057606	0.032458	0.106982	0.157627	0.132557	0.216634	0.105261	0.060599	0.055676	0
ENSMUSG00000094678	Olfr857	0	0	0.01276	0.037162	0.020342	0	0.011041	0.054258	0.014922	0.007045	0.019197	0
Mouse_newGene_82183	Mouse_newGene_82183	0.092715	0.32226	0.184822	0	0.355836	0.218957	0.207603	0.308248	0.187766	0.116881	0.198734	0.284564
ENSMUSG00000078139	AK157302	1.20952	1.20082	1.07399	1.06129	2.4297	3.07566	1.06963	1.12004	1.22239	0.639496	1.48104	3.11551
ENSMUSG00000107677	Olfr316	0.299356	0.175294	0.375143	0.356427	0.381979	0.444723	0.400753	0.53728	0.408261	0.250187	0.275201	0.378849
ENSMUSG00000078131	Krtap1-3	0	0	0	0	0	0	0	0	0	0	0	0
ENSMUSG00000095377	Olfr91	0	0	0	0	0	0.014047	0	0	0	0	0	0
ENSMUSG00000078132	Gm11939	0	0	0	0	0	0	0	0	0	0	0	0
Mouse_newGene_147176	Mouse_newGene_147176	0.04186	0.232365	0.107545	0.219928	0.181637	0.061922	0.241964	0.125521	0.252695	0.010995	0.053558	0.326006
ENSMUSG00000078134	Gm12355	0.189415	0.182654	0.108196	1.90297	0.712928	0.170806	0.171213	0.172513	3.90196	0.177871	0.258103	0.180702
ENSMUSG00000078137	Ankrd63	5.2617	5.82837	2.6151	3.2235	5.14435	4.354	2.09436	4.77978	3.72602	5.70345	6.82521	5.63236
ENSMUSG00000095371	Gm9611	0	0	0	0	0	0	0	0	0	0	0	0
Mouse_newGene_176079	Mouse_newGene_176079	0	0	0.204525	0	0	0	0.093761	0	0	0	0	0
Mouse_newGene_136562	Mouse_newGene_136562	0.025975	0.056746	0.104015	0.024686	0.027301	0.009042	0.054284	0.057202	0.110642	0	0.063761	0.072711
Mouse_newGene_147289	Mouse_newGene_147289	0	0.032491	0.210889	0	0	0	0.040015	0	0.179831	0	0	0
Mouse_newGene_249657	Mouse_newGene_249657	0	0	0	0	0	0.049861	0	0	0	0	0.27317	0
ENSMUSG00000078197	Gm17374	0	0	0	0	0	0	0	0	0	0	0	0
ENSMUSG00000014195	Dnajc7	34.2602	35.3933	30.8892	33.2837	35.0838	32.086	32.8712	29.4496	31.835	32.5666	32.5015	30.8175
Mouse_newGene_108484	Mouse_newGene_108484	0	0	0	0	0	0	0.021538	0.017192	0.173491	0.002716	0	0
ENSMUSG00000014198	Zfp385c	0.045149	0.020815	0.110561	0.07896	0.070046	0.016444	0.046357	0.146228	0.142832	0.068928	0.063407	0.031747
ENSMUSG00000001508	Sgca	0.149386	0.049735	0.049828	0.137287	0.114824	0.108142	0.019314	0.121979	0.158437	0.079096	0.112565	0.254507
ENSMUSG00000001504	Irx2	0.787265	0.39897	1.67922	0.369032	0.290925	0.45065	0.333997	0.437606	0.816809	0.487712	0.299662	0.71179
ENSMUSG00000001506	Col1a1	5.57381	1.11924	2.12121	0.924495	1.20182	1.26989	0.914772	1.23402	1.2697	0.930768	5.92052	0.948353
ENSMUSG00000001507	Itga3	3.61006	3.06687	4.13914	3.38843	4.3535	2.97879	3.66933	3.81855	3.71088	3.63584	3.08029	3.71535
Mouse_newGene_233884	Mouse_newGene_233884	0	0	0	0	0	0.084879	0.037776	0.139817	0	0	0	0
Mouse_newGene_31374	Mouse_newGene_31374	0.399493	0.594255	0.645608	0.35296	0.64457	0.821776	0.480507	0.225574	0.237229	0.656826	0.743605	0.91416
ENSMUSG00000019261	Map1s	11.0395	11.7522	10.1509	12.3326	11.8512	13.8695	13.5365	11.3943	11.9013	10.3034	10.8006	10.5745
ENSMUSG00000092060	Bend4	1.733	1.83238	1.53741	1.4011	1.77511	1.68054	1.27252	1.5536	1.4461	2.01355	1.80355	1.83657
ENSMUSG00000096775	Gm5796	0.241145	0.153297	0.291931	0.315428	0.201137	0.163854	0.282381	0.236244	0.349326	0.197861	0.199742	0.16171
ENSMUSG00000096773	Olfr675	0	0	0	0	0	0	0	0.000419	0	0	0	0
Mouse_newGene_219059	Mouse_newGene_219059	0.065595	0.070084	0.134292	0	0.024191	0	0.042341	0.075018	0.131324	0.123253	0.090319	0
ENSMUSG00000096770	Amy2a4	0	0	0	0.036461	0	0	0	0	0	0.017571	0	0
ENSMUSG00000109542	Olfr470	0	0	0	0	0	0	0	0	0	0	0	0
Mouse_newGene_52255	Mouse_newGene_52255	0	0	0.031996	0.100842	0	0	0	0	0	0	0.200033	0
ENSMUSG00000029007	Agtrap	1.78754	2.00634	2.30215	2.05407	1.95607	2.01482	1.36298	2.04863	2.20353	2.31685	2.00676	2.01231
Mouse_newGene_28942	Mouse_newGene_28942	0.068047	0	0.018404	0	0	0.025902	0.008695	0.018989	0.099536	0.036926	0.055255	0.037599
ENSMUSG00000022052	Ppp2r2a	9.76554	10.5533	9.11674	6.98221	8.51635	12.5019	11.922	8.77029	7.15828	6.64616	8.61244	7.84169
ENSMUSG00000021501	Caml	21.2074	21.9615	19.9297	20.6388	18.7369	19.6899	19.0095	21.7866	22.643	23.3671	22.0433	21.5058
ENSMUSG00000022055	Nefl	163.286	176.819	194.597	174.886	175.059	164.866	183.373	167.156	181.105	195.283	167.236	185.058
ENSMUSG00000010021	Kif19a	1.27623	0.716408	1.1948	0.912586	0.80701	0.739524	0.305512	0.899313	0.947685	1.07977	1.14423	0.628612
ENSMUSG00000010025	Aldh3a2	15.9162	17.1399	18.1122	16.0755	18.4625	14.8913	14.6193	15.3423	16.7002	18.3623	17.901	16.7465
ENSMUSG00000022057	Adamdec1	0	0	0	0	0	0	0	0	0	0	0	0
Mouse_newGene_125983	Mouse_newGene_125983	0.880193	0.107524	0.105592	0.144745	0.34117	0.08826	0.221045	0.096787	0.404968	0.017694	0	0.104377
ENSMUSG00000030766	Arhgap17	0.995132	0.920044	0.802162	1.0956	1.09242	1.22851	1.43079	0.724729	0.742219	0.953171	0.876216	0.694906
ENSMUSG00000112187	Gm6993	0	0	0	0	0	0	0	0	0	0	0	0
ENSMUSG00000038518	Jarid2	4.95873	4.94813	4.98653	3.95175	4.87038	9.2331	5.89356	4.50439	3.85941	4.6415	4.93017	4.75894
ENSMUSG00000031216	Stard8	5.30058	6.97679	4.85612	6.40822	4.97459	7.985	6.19851	6.19255	7.54492	5.07863	6.54327	5.64335
Mouse_newGene_85567	Mouse_newGene_85567	2.84937	2.72239	2.13701	0.609324	1.6653	3.32727	1.66227	6.71339	0.61948	2.7176	3.61958	1.59984
Mouse_newGene_6404	Mouse_newGene_6404	0	0	0	0	0	0.027691	0	0	0	0	0	0
ENSMUSG00000065952	C330021F23Rik	0	0	0	0.042641	0	0	0	0	0.013158	0	0.011732	0
ENSMUSG00000065954	Tacc1	36.2864	40.5421	32.8097	34.7932	38.2922	54.1747	43.2948	44.2198	43.8614	36.2169	41.5203	38.1729
ENSMUSG00000065956	Defa37	0	0	0	0	0	0	0	0	0	0	0	0
ENSMUSG00000097425	Vmn1r181	0	0	0	0	0	0	0	0	0	0	0	0
ENSMUSG00000097427	Gm6763	0	0	0	0	0	0	0	0	0	0	0	0
ENSMUSG00000054966	Lmntd1	0.15293	0.117829	0.324537	0.098907	0.055597	0.160676	0.079439	0.192282	0.117468	0.254212	0.147617	0.178718
ENSMUSG00000054967	Zfp647	1.49409	1.01854	1.04893	1.9278	1.62679	0.966593	0.944535	1.47054	1.24781	0.927707	1.46002	1.32108
ENSMUSG00000021504	B4galt7	8.60234	9.4996	9.32947	11.5699	11.4061	8.28076	10.5716	12.8022	13.0132	8.92882	9.69214	8.82793
ENSMUSG00000041308	Sntb2	4.63206	5.33848	4.45791	4.87052	4.82954	5.18813	4.20104	3.99442	4.04969	4.10007	4.51863	4.78868
ENSMUSG00000041309	Nkx6-2	7.06705	5.68908	7.85611	5.77866	6.37302	6.65167	5.78671	9.8534	8.3472	9.47334	7.58427	8.04635
ENSMUSG00000041303	Gtf3c3	10.9727	11.7234	10.824	9.97472	9.63889	10.6677	9.13251	11.6111	13.2535	12.5278	12.1592	12.2839
ENSMUSG00000041301	Cftr	0.119893	0.128945	0.145996	0.134161	0.103072	0.089045	0.090569	0.206652	0.137931	0.139515	0.156313	0.140632
ENSMUSG00000000365	Rnf17	0.202479	0.237973	0.263422	0.496726	0.351515	0.227974	0.236469	0.225082	0.210387	0.190535	0.242148	0.169397
Mouse_newGene_73828	Mouse_newGene_73828	0	0.019771	0.065701	0.024324	0	0.020825	0.020913	0	0	0	0.012262	0.018184
Mouse_newGene_234829	Mouse_newGene_234829	0	0	0	0	0	0	0	0	0.101942	0	0	0
ENSMUSG00000027495	Fam210b	2.91545	2.17553	3.27359	2.7612	2.70117	2.39814	2.42221	3.06562	2.96268	2.95707	2.94808	2.77581
Mouse_newGene_32051	Mouse_newGene_32051	0	0	0	0	0	0	0.021121	0	0.022007	0	0	0.329107
Mouse_newGene_2960	Mouse_newGene_2960	0.081449	0.077975	0.087246	0.060112	0.080623	0.045473	0.089198	0.090737	0.118935	0.13876	0.079404	0.133464
Mouse_newGene_236462	Mouse_newGene_236462	0	0	0	0	0	0.00959	0.119609	0	0.021409	0.392424	0	0
Mouse_newGene_240122	Mouse_newGene_240122	0.187374	0.172508	0.066445	0.23911	0.032451	0	0.074907	0.261252	0	0.002029	0.110984	0.172236
Mouse_newGene_161892	Mouse_newGene_161892	0	0	0	0.00644	0	0.039208	0.136576	0.061628	0	0.117273	0.058934	0
ENSMUSG00000091698	Gm6526	0	0	0.009394	0.010029	0	0	0	0	0	0	0	0.039515
Mouse_newGene_29312	Mouse_newGene_29312	0.154377	0.161147	0.116549	0.055943	0.049936	0.172276	0.065175	0.091041	0	0.076485	0.100522	0.128849
ENSMUSG00000022015	Tnfsf11	0.068442	0.012831	0.031426	0.104691	0	0.132434	0.131315	0.068029	0.084587	0.014532	0.070765	0.01525
ENSMUSG00000022014	Epsti1	0.586789	0.431296	0.816933	0.359643	0.570962	0.372632	0.33185	0.422397	0.475924	0.681209	0.504938	0.41358
ENSMUSG00000022016	Akap11	47.8924	49.6259	47.2094	51.2151	54.2659	53.3266	54.5617	54.8774	50.7052	50.7282	51.0372	52.4378
ENSMUSG00000022010	Tsc22d1	122.935	135.214	122.002	114.521	124.427	187.247	152.205	109.628	119.689	106.103	105.951	108.592
ENSMUSG00000022013	Dnajc15	12.4365	11.8605	12.9709	12.0257	12.8628	10.5084	9.33578	13.8372	14.3172	15.1959	13.6391	13.917
ENSMUSG00000022012	Enox1	13.3001	14.952	9.49982	9.8849	11.0276	11.6817	11.1555	9.34724	10.91	13.6594	14.1433	13.6701
ENSMUSG00000022019	Tdrd3	11.3782	10.2337	11.9023	9.97733	10.3383	9.00571	8.30138	11.7659	11.454	13.4459	12.0857	12.6482
ENSMUSG00000022018	Rgcc	23.4334	27.6585	24.4836	24.2871	23.1894	26.5111	28.8403	17.5144	20.0705	19.4772	18.1234	20.4615
Mouse_newGene_160412	Mouse_newGene_160412	0.050236	0.085475	0.118679	0.13994	0.131695	0.10518	0.117402	0.097779	0.079383	0.045866	0.060714	0.060316
ENSMUSG00000055612	Cdca7	1.28097	1.10616	0.918873	1.12797	1.12093	0.903442	0.377044	1.47144	1.18775	1.96302	1.83972	1.35054
ENSMUSG00000041779	Tram2	0.114934	0.051359	0.090754	0.133917	0.094065	0.098366	0.112389	0.125813	0.088409	0.087438	0.132082	0.113777
ENSMUSG00000038268	Ovca2	3.98319	4.28614	4.4139	5.27228	5.49407	4.21117	3.70524	5.75973	6.84749	4.9874	5.3064	5.31859
ENSMUSG00000020528	Prpsap2	15.8581	15.8082	14.9614	15.6284	15.2196	14.4025	11.2867	18.2772	20.3082	18.4512	17.3138	17.8536
ENSMUSG00000020527	Myo19	0.713355	0.764185	1.20526	0.770309	0.56688	0.7366	1.12658	0.621007	0.720144	0.890506	0.921349	0.906014
ENSMUSG00000020526	Znhit3	18.9331	21.8495	20.0994	24.1398	23.9141	21.5348	24.5395	24.4512	25.4654	21.8529	21.0468	18.715
ENSMUSG00000020525	Ppm1d	6.54891	7.90091	6.85085	5.8092	7.06001	7.44627	6.93757	6.18334	5.31187	5.70475	5.59749	5.23405
ENSMUSG00000020524	Gria1	68.5135	69.4775	68.722	78.9839	68.1913	76.4907	73.9445	78.8226	69.563	73.7319	65.3059	74.0571
ENSMUSG00000020523	Fam114a2	9.69903	11.0646	10.0628	7.97898	8.44456	10.4109	8.21142	9.83703	11.6531	12.5832	11.7346	12.7479
ENSMUSG00000020522	Mfap3	4.09206	3.23169	4.1287	2.9236	2.90111	4.21	2.97038	3.51799	3.64716	5.82887	6.39106	6.55363
ENSMUSG00000020521	Rnft1	4.41175	4.64653	5.6448	3.0597	3.99953	6.70076	4.76693	3.41127	3.40612	3.55195	4.37257	3.84418
ENSMUSG00000020520	Galnt10	1.78436	1.79029	1.9108	2.01998	1.89066	1.87269	1.41499	2.10742	2.18096	2.28931	1.97843	2.23021
ENSMUSG00000094810	Olfr907	0	0	0	0	0	0	0	0	0	0	0	0
ENSMUSG00000091867	Cyp2a22	0	0	0	0	0	0	0	0	0	0	0	0
ENSMUSG00000094813	Gm20777	0	0	0	0	0	0	0	0	0	0	0	0
ENSMUSG00000091863	Cldn34a	0	0	0	0.0096	0	0	0.047957	0	0	0	0	0
ENSMUSG00000094817	Cphx3	0.004243	0.010077	0.003777	0.012085	0	0.019246	0.006691	0	0.008057	0.003791	0.003944	0.007971
ENSMUSG00000094818	Defa32	0	0	0	0	0	0	0	0	0	0	0	0
ENSMUSG00000094819	Olfr53	0	0	0	0	0	0.025791	0.011484	0	0.038996	0	0	0
ENSMUSG00000028759	Hp1bp3	58.6789	58.6806	57.5471	59.3641	60.7021	57.0785	51.5622	53.488	58.5974	60.6703	61.3024	57.5264
ENSMUSG00000052062	Pard3b	0.681439	0.668469	0.61098	0.465736	0.512794	0.645238	0.419557	0.46458	0.412994	0.64969	0.682481	0.656909
ENSMUSG00000013643	Lypd8	0	0	0.026556	0	0.014758	0	0	0.109829	0	0.039894	0	0
Mouse_newGene_126827	Mouse_newGene_126827	0.201695	0.162422	0.185877	0.145858	0.019056	0.142195	0.133335	0.178177	0.034006	0.070389	0.167003	0.097317
Mouse_newGene_126826	Mouse_newGene_126826	0	0	0	0	0	0	0	0.296289	0	0	0	0
ENSMUSG00000025586	Cpeb1	8.68173	9.06038	9.51935	10.3623	10.0294	11.5473	10.5057	11.3198	11.8943	11.0509	11.4853	11.677
ENSMUSG00000074109	Mrgprx2	0	0	0	0	0	0	0	0	0	0	0	0
Mouse_newGene_170042	Mouse_newGene_170042	0	0.028303	0	0.018948	0	0	0	0.073071	0	0	0.074909	0
Mouse_newGene_68469	Mouse_newGene_68469	8.9e-05	0.02437	0	0.003716	0.023352	0	0.004174	0.02458	0	0.015731	0	0.063505
ENSMUSG00000057615	Ldoc1	0.551792	0.631509	0.43115	0.413116	0.539095	0.399547	0.479949	0.451307	0.482016	0.630182	0.500878	0.577461
ENSMUSG00000057614	Gnai1	74.1321	72.968	70.927	72.8977	75.2307	70.9287	72.7745	72.7863	79.1457	78.3594	73.9781	74.3051
ENSMUSG00000028718	Stil	0.145479	0.158932	0.315065	0.107353	0.146311	0.135282	0.117924	0.103674	0.124462	0.125416	0.09576	0.045553
ENSMUSG00000028719	Cmpk1	23.2419	25.4466	26.2143	23.277	23.8215	23.1524	24.0348	25.176	27.6969	27.4698	25.1563	25.8738
ENSMUSG00000028710	Atpaf1	10.508	9.24648	8.80569	9.76982	7.1819	3.81133	9.43621	10.4311	7.5937	8.05286	4.55274	8.06286
Mouse_newGene_4046	Mouse_newGene_4046	0	0	0.067729	0	0.185026	0	0	0	0	0	0	0.197491
ENSMUSG00000028712	Cyp4a31	0	0	0	0	0	0	0	0	0	0	0.010673	0
ENSMUSG00000028713	Cyp4b1	0.224912	0.228727	0.154875	0.165953	0.185419	0.323445	0.104759	0.129412	0.281894	0.226407	0.266599	0.152542
ENSMUSG00000028715	Cyp4a14	0	0	0	0	0	0	0	0	0	0.352438	0.349668	0.332939
ENSMUSG00000025544	Tm9sf2	44.4085	45.8085	44.2085	43.2297	45.2234	43.1914	39.3888	41.5366	44.9461	47.3565	48.0316	47.9946
ENSMUSG00000025583	Rptor	8.90764	8.75133	8.81764	8.90019	9.11028	9.754	9.88933	9.49302	8.57651	7.68239	8.08808	8.6228
ENSMUSG00000039176	Polg	11.5168	11.8702	7.05672	10.9919	11.9375	12.1601	12.061	11.9267	13.6868	8.90791	8.66455	10.7582
ENSMUSG00000052397	Ezr	26.2093	22.1629	22.5239	23.7694	18.5448	25.1575	25.7237	27.119	27.9163	13.1899	14.2235	14.9542
ENSMUSG00000052396	Mogat2	0	0	0.009093	0.009708	0	0.008517	0	0	0	0	0.054464	0.038378
Mouse_newGene_255990	Mouse_newGene_255990	0.039848	0.099415	0.055047	0	0.087165	0.090419	0.085773	0.07525	0.12039	0.091993	0.17517	0.164719
ENSMUSG00000078889	Gm14288	4.36956	3.78746	5.6368	4.70524	3.96161	4.44707	2.95161	3.22768	3.75239	6.09086	6.75285	6.33036
ENSMUSG00000039178	Tbc1d19	11.5952	11.0263	12.445	10.2915	9.36896	11.0297	11.326	9.11921	9.96913	13.1737	13.6462	14.3578
ENSMUSG00000039179	Tekt5	2.36259	2.29644	2.64741	2.36204	2.20254	2.48134	3.13786	2.03577	1.89025	2.95342	2.66366	2.38134
Mouse_newGene_45450	Mouse_newGene_45450	0.072449	0	0	0.128654	0	0.140835	0	0	0	0	0	0.067092
Mouse_newGene_188666	Mouse_newGene_188666	0.340345	0	0	0	0	0	0	0	0	0	0	0
Mouse_newGene_45456	Mouse_newGene_45456	0	0	0	0	0	0	0	0.162576	0	0	0.142965	0
Mouse_newGene_121657	Mouse_newGene_121657	0	0	0	0	0	0	0	0	0	0	0	0
Mouse_newGene_121656	Mouse_newGene_121656	0.518279	0.383131	0.313161	0.385491	0.454177	0.416895	0.329803	0.453105	0.35661	0.709916	0.517268	0.635979
ENSMUSG00000067627	Gm10217	0	0	0	0	0	0	0	0	0	0	0	0
ENSMUSG00000067629	Syngap1	15.0534	16.3738	14.3327	18.3784	15.5449	22.1073	22.9515	17.9022	15.7304	10.9024	14.8303	16.3673
ENSMUSG00000025090	Ccdc172	0.030146	0.031868	0.069412	0.015207	0.037877	0.040555	0.031082	0.039519	0.023684	0.04172	0.067579	0
ENSMUSG00000025091	Pnliprp2	0	0	0.038081	0	0	0.038701	0	0	0.053162	0	0	0
ENSMUSG00000025092	Hspa12a	26.5936	26.8829	29.9228	31.7467	31.8661	26.3398	27.3326	27.1747	25.8429	32.0428	27.0689	28.4501
Mouse_newGene_11347	Mouse_newGene_11347	0	0	0	0	0	0	0	0	0	0	0	0
Mouse_newGene_201636	Mouse_newGene_201636	0.315685	0.345449	0.13921	0.13282	0.217361	0.349583	0.246509	0.105542	0.047634	0.243906	0.64008	0.294554
ENSMUSG00000111517	Olfr1238	0	0	0	0	0	0	0	0	0	0	0	0
ENSMUSG00000021737	Psmd6	53.8161	54.8209	50.1131	53.7297	52.4011	50.6963	50.2205	58.7758	61.9223	61.2217	54.2781	56.7431
ENSMUSG00000021731	Mrps30	7.35964	7.66967	6.9807	7.66389	7.22846	7.24549	7.42843	8.38263	8.72252	7.76168	7.17263	7.12786
ENSMUSG00000021730	Hcn1	7.2669	7.56417	6.23188	7.89674	7.44329	6.85893	9.18628	6.79263	6.57272	6.34601	6.84192	6.92108
ENSMUSG00000021733	Slc4a7	4.06267	3.91652	4.1908	4.26081	3.22938	4.04317	4.67076	4.62621	4.16301	4.487	4.50254	4.65401
ENSMUSG00000021732	Fgf10	0.668595	0.731754	0.682214	0.679366	0.600378	0.459718	0.846752	0.457137	0.318516	0.589947	0.805307	0.718682
ENSMUSG00000021738	Atxn7	3.99277	3.85326	4.67903	3.61723	4.36531	3.65614	3.41853	4.00467	3.45576	4.36776	4.23982	4.49211
Mouse_newGene_233146	Mouse_newGene_233146	0.228709	0	0.121396	0.083413	0.098171	0	0.114378	0	0	0	0	0
Mouse_newGene_122303	Mouse_newGene_122303	0	0.076867	0.101104	0	0	0.020242	0.057976	0	0	0	0	0.045602
ENSMUSG00000035873	Pawr	1.88786	1.43297	1.43391	1.54456	1.3259	2.20105	2.72196	1.53781	1.55746	1.33762	1.78429	1.45267
ENSMUSG00000022583	Ly6f	0	0	0	0	0	0	0	0	0	0	0	0
ENSMUSG00000035877	Zhx3	22.231	21.5534	18.457	16.5272	20.0558	19.9452	18.057	18.3117	17.1228	17.8422	15.5426	18.5945
ENSMUSG00000070313	A630095E13Rik	0	0	0	0	0	0	0	0	0	0	0	0
ENSMUSG00000035875	AI182371	0.042187	0.080582	0.094826	0.158403	0.054685	0.030142	0.008728	0.048192	0.236257	0.191116	0.060764	0.119955
ENSMUSG00000022582	Ly6g	0	0	0	0	0	0.016112	0.245501	0.035689	0	0	0.410713	0.036298
ENSMUSG00000023391	Dlx2	0.521239	0.660441	0.65829	0.37684	0.392109	0.616656	0.469968	0.365221	0.247078	0.416703	0.303012	0.343033
Mouse_newGene_151819	Mouse_newGene_151819	0	0	0	0	0	0	0	0	0.037597	0	0	0
ENSMUSG00000008090	Fgfrl1	3.45273	3.48844	3.53191	3.25278	3.45249	2.89531	2.43907	4.1675	3.39051	5.43001	5.78088	5.84239
Mouse_newGene_151813	Mouse_newGene_151813	0.104161	0.055306	0.062195	0	0.063458	0.178793	0	0.070831	0.149263	0.106569	0.025782	0.079378
ENSMUSG00000022586	Ly6i	0	0	0.09356	0	0	0	0.052681	0	0	0	0	0.044123
ENSMUSG00000086727	4931428L18Rik	0	0	0.045853	0	0	0	0	0	0	0	0	0
ENSMUSG00000052934	Fbxo31	22.6201	23.2071	20.1834	28.2138	24.9248	23.2479	23.34	28.2398	28.3646	21.8478	21.6725	23.093
ENSMUSG00000059460	Olfr286	0.024952	0.007427	0.045658	0.01813	0.04235	0.060779	0.029903	0.015727	0.011579	0.041356	0.004606	0.018388
ENSMUSG00000025383	Il23a	0.245019	0.116215	0.247276	0.050824	0.042156	0.111478	0.123199	0.024735	0.099511	0.081351	0.037588	0.12436
Mouse_newGene_137894	Mouse_newGene_137894	0	0	0.126737	0	0	0	0	0	0	0	0	0
ENSMUSG00000022837	Iqcb1	8.21907	8.83064	9.74734	9.40671	9.03629	7.93194	10.2096	9.41106	9.98753	10.5103	9.98068	9.54861
ENSMUSG00000022836	Mylk	2.56604	2.64119	3.18996	2.22219	2.66022	3.28786	2.98742	3.05053	3.08673	2.74975	2.5306	2.48384
ENSMUSG00000022833	Ccdc14	0.654445	0.578313	0.629745	0.763497	0.866042	0.739195	0.479348	1.01261	0.994126	0.784066	0.72256	0.621679
ENSMUSG00000022832	Ropn1	0.142489	0.139191	0.128626	0.127183	0.215481	0	0	0.218348	0.316311	0.184868	0	0.066747
ENSMUSG00000022831	Hcls1	1.61643	2.09572	1.85467	1.63673	1.63161	1.95776	1.44378	2.10788	1.65551	1.5877	1.67997	1.00168
Mouse_newGene_128028	Mouse_newGene_128028	0	0	0	0	0	0	0	0	0	0	0	0
Mouse_newGene_128020	Mouse_newGene_128020	0	0	0.05235	0	0	0	0.024889	0	0	0	0.006486	0
ENSMUSG00000039824	Myl6b	1.53725	1.48596	2.01307	1.95203	1.30796	2.29099	2.69141	1.30582	1.14907	2.06742	1.59792	1.33084
ENSMUSG00000039826	Trub2	5.84207	6.39139	7.72931	7.68362	7.53053	6.01862	7.00516	9.14196	9.65319	6.83153	6.77108	6.00921
ENSMUSG00000039828	Wdr70	12.6959	13.5815	12.0648	12.5226	12.7059	13.51	14.9278	13.9815	13.6649	12.6958	12.7845	12.1383
ENSMUSG00000027720	Il2	0	0	0.035372	0	0	0	0	0.02161	0	0	0	0
ENSMUSG00000027722	Spata5	7.78391	8.11593	7.63785	7.29273	6.97932	7.71934	7.56712	8.02685	9.04626	8.00714	7.89798	8.45941
ENSMUSG00000070348	Ccnd1	9.41614	11.6468	8.15917	8.59933	8.85178	8.87525	7.43346	7.52557	8.18019	10.8351	11.0596	9.61478
ENSMUSG00000020069	Hnrnph3	5.28671	5.32522	5.32949	4.29855	4.3722	4.28564	5.71258	3.25916	3.96806	5.00128	4.69473	4.22352
ENSMUSG00000020063	Sirt1	4.4539	4.03564	3.61063	4.57746	3.89477	3.33697	3.56609	4.77172	4.42021	5.36975	5.68913	5.61156
ENSMUSG00000020061	Mybpc1	0.694526	0.825382	0.958946	0.925911	0.83614	0.71419	0.916155	1.128	1.29279	0.860841	0.702247	0.710251
ENSMUSG00000063632	Sox11	4.3157	2.09163	3.82566	2.50369	2.85899	3.1637	3.21428	2.81895	2.28644	4.49353	4.53119	4.6632
ENSMUSG00000020067	Mypn	0.242164	0.48282	0.506746	0.252532	0.218089	0.265149	0.26797	0.514941	0.326455	0.192468	0.196131	0.308253
ENSMUSG00000020064	Herc4	11.1597	12.7011	10.9153	9.65093	10.8572	11.0631	10.0693	10.2084	11.1406	13.7957	14.2956	13.8981
ENSMUSG00000009075	Cabp7	13.1033	13.1167	18.595	29.4964	14.8615	14.3748	20.9204	28.8194	16.6297	17.7024	11.5772	21.9527
ENSMUSG00000052942	Glis3	0.997942	0.94651	1.26652	1.43062	1.2515	1.40737	1.89243	2.23995	1.04924	0.968573	0.846313	1.3235
ENSMUSG00000095104	Esp15	0	0	0	0	0	0	0	0	0	0	0	0
Mouse_newGene_151101	Mouse_newGene_151101	0.109761	0.007419	0.094654	0.084954	0.122249	0.056074	0.125438	0.058617	0.028963	0.093152	0.062053	0.085337
Mouse_newGene_164519	Mouse_newGene_164519	0.233392	0.137034	0.504479	0.147939	0.204949	0.298258	0.157914	0.205142	0.228901	0.441488	0.252542	0.428738
Mouse_newGene_151108	Mouse_newGene_151108	0.309039	0.581712	0.981246	0.650406	0.357618	0.88078	0.630958	0.425611	0.324039	0.437142	1.11799	0.189003
ENSMUSG00000030968	Pdilt	0	0	0	0	0	0.021194	0	0	0	0.018241	0	0
ENSMUSG00000030963	Umod	0	0	0	0	0	0	0	0	0	0	0	0
ENSMUSG00000030960	Eef1akmt2	11.8153	10.7085	12.929	11.0061	11.846	9.87841	9.70643	10.2311	16.7037	13.9135	14.2566	13.1741
ENSMUSG00000030967	Zranb1	19.3311	20.4452	21.6817	22.4223	23.5566	19.1196	21.7551	22.9866	22.6895	19.4889	19.1762	19.7676
ENSMUSG00000030965	Abraxas2	11.1564	11.8732	10.2495	10.3411	13.4495	9.51153	9.87456	10.0653	10.4438	11.5885	11.807	11.2599
Mouse_newGene_35700	Mouse_newGene_35700	0	0	0	0	0	0	0	0	0	0	0	0
ENSMUSG00000070699	Sars2	3.29701	2.7053	3.4783	3.37135	3.48288	4.03543	3.54801	4.51907	4.2387	3.369	2.92952	2.88229
ENSMUSG00000048304	Slitrk3	9.11197	8.59561	8.64948	8.92536	8.80692	8.01999	8.816	10.3639	9.12864	9.0851	9.32864	9.92005
ENSMUSG00000048307	Ankrd46	51.5235	53.2573	53.0686	61.3661	57.9963	55.4457	56.9386	68.1127	64.6893	54.8889	53.0182	58.2924
ENSMUSG00000070697	Utp3	8.88238	8.59868	8.26959	8.23103	7.41758	8.9006	9.07011	7.06053	5.95409	8.16696	7.60678	7.71697
ENSMUSG00000070690	5830473C10Rik	0.00269	0.021383	0.033748	0.036413	0.016561	0.02544	0	0	0.007146	0	0.007674	0.026872
ENSMUSG00000070691	Runx3	0.025841	0	0.01667	0	0	0.015419	0	0.001974	0	0	0.029632	0
ENSMUSG00000004100	Ppan	7.43722	7.97657	7.58324	8.58995	7.96248	7.32787	9.85488	7.38012	8.00616	6.08457	5.6333	5.86362
ENSMUSG00000096436	Olfr1437	0	0	0	0	0	0	0	0	0.000997	0	0	0
ENSMUSG00000096433	Zfp994	1.91907	1.7346	1.79822	2.30511	1.94732	1.73043	1.46002	2.31804	2.39652	2.1598	2.55296	2.16082
ENSMUSG00000033703	Fuk	4.48265	4.59813	4.81607	4.84182	4.46985	4.62989	5.27742	6.59089	6.55533	4.82686	4.23225	4.80341
ENSMUSG00000033701	Acbd6	9.54961	7.66079	5.98859	10.154	12.9918	5.97464	6.98735	11.6019	5.6383	9.61484	7.29394	7.00597
ENSMUSG00000033707	Lrrc24	12.2722	11.9483	12.2414	11.8975	11.614	11.273	10.816	13.2792	14.8853	12.6162	12.3013	12.4558
ENSMUSG00000033706	Smyd5	10.9289	9.96989	10.126	11.8739	11.8308	11.6828	10.6378	11.3379	12.1337	10.2259	10.7022	10.2055
ENSMUSG00000033705	Stard9	0.815509	0.813862	1.03767	0.786289	0.867256	1.06708	0.899084	0.845296	0.759556	1.21468	1.0692	1.15003
ENSMUSG00000044807	Zfp354c	5.46447	5.61088	5.93035	7.48606	6.46005	7.08368	6.85548	8.52115	7.65143	6.86937	7.15409	7.12422
Mouse_newGene_164508	Mouse_newGene_164508	0	0	0.065301	0	0.086999	0	0	0	0	0.024571	0	0.062527
Mouse_newGene_100979	Mouse_newGene_100979	0	0.129119	0	0	0	0	0.027379	0	0	0	0	0
Mouse_newGene_162639	Mouse_newGene_162639	0	0	0	0	0	0	0.049127	0	0	0	0	0
ENSMUSG00000037469	Acp7	0.24981	0.361412	0.44245	0.374569	0.862335	0.638079	0.714628	0.47606	0.552056	0.66063	0.254812	0.758102
ENSMUSG00000037466	Tedc1	0.218853	0.363262	0.268947	0.37279	0.451538	0.474771	0.49149	0.515263	0.498574	0.52741	0.484058	0.351105
ENSMUSG00000037465	Klf10	15.3853	17.1241	14.3876	13.0268	8.68693	20.0028	14.1586	7.70101	7.96657	13.6498	16.5544	11.8479
ENSMUSG00000037463	Fbxo27	2.91062	2.91993	2.87066	3.58738	2.834	3.69964	2.95372	2.95984	3.83928	2.50165	2.62125	3.55987
ENSMUSG00000037461	Ints7	7.09242	6.1667	5.30141	4.67236	5.61378	5.7924	4.42091	4.3436	4.82614	5.95845	6.33196	6.39275
Mouse_newGene_98630	Mouse_newGene_98630	0.131388	0.056756	0.169811	0.061155	0.152512	0.207277	0.095636	0.115153	0.092305	0.281466	0.152375	0.123853
Mouse_newGene_98633	Mouse_newGene_98633	0	0	0	0.428624	0	0	0	0	0	0	0	0
ENSMUSG00000071649	B3gat3	63.1168	62.5215	63.4772	69.375	65.1626	59.1436	55.3836	63.8035	71.1814	69.0973	64.0797	67.1807
ENSMUSG00000078880	Gm14308	2.09808	0	4.15887	1.08165	1.86808	4.9e-05	0	3.89683	0	2.85461	4.32351	2.99789
ENSMUSG00000027927	Lelp1	0	0	0	0	0	0	0	0	0.08057	0	0	0
ENSMUSG00000027925	Sprr2j-ps	0	0	0	0	0	0	0	0	0	0	0	0
ENSMUSG00000027923	Lce1b	0	0	0	0	0	0	0	0	0	0	0	0
Mouse_newGene_75401	Mouse_newGene_75401	0.031015	0.027615	0	0.007369	0.024983	0	0	0.057574	0	0.096993	0.014744	0.029131
ENSMUSG00000031490	Eif4ebp1	1.22574	0.736141	0.938614	1.48485	1.11424	1.44789	1.52202	1.80922	1.71412	0.697283	0.779678	0.902304
Mouse_newGene_203386	Mouse_newGene_203386	0.076437	0.011288	0	0	0	0	0	0.143177	0	0	0.026439	0
ENSMUSG00000031709	Tbc1d9	23.2648	22.6555	25.114	22.6915	21.8351	29.7751	26.4354	20.3567	19.8977	18.3638	21.0949	20.1872
ENSMUSG00000031708	Tecr	149.897	153.734	156.679	150.385	167.689	149.714	149.994	154.949	166.447	167.289	148.358	162.475
Mouse_newGene_216007	Mouse_newGene_216007	0.026162	0.015985	0.023212	0.112595	0.165222	0	0	0.048727	0	0.072431	0	0
Mouse_newGene_216006	Mouse_newGene_216006	0.0192	0.00689	0.065599	0.04522	0.213424	0.082942	0.079162	0.076845	0.054503	0	0	0.047492
ENSMUSG00000031701	Dnaja2	51.8562	55.5953	54.2583	49.5942	52.1521	48.2387	51.3286	45.9033	49.0252	56.6595	55.5667	54.8227
ENSMUSG00000031700	Gpt2	20.3309	22.9746	20.234	18.9943	16.6266	21.0521	15.7083	19.7466	21.4922	23.2877	18.9207	24.6042
ENSMUSG00000031703	Itfg1	93.9542	97.1386	95.1388	97.4668	104.77	90.203	88.2626	92.358	98.7861	102.79	102.579	97.8252
Mouse_newGene_43760	Mouse_newGene_43760	0.05341	0.04689	0	0.116759	0	0	0	0.05668	0	0.054396	0	0.037311
ENSMUSG00000003458	Ncstn	9.92658	9.70919	10.557	10.261	10.8006	11.0366	10.6935	10.8106	10.0901	9.63535	9.86275	9.86837
ENSMUSG00000023008	Fmnl3	1.48806	1.45195	1.78467	1.37445	1.58524	1.41806	1.33704	1.55612	1.19686	1.84104	2.04202	1.466
ENSMUSG00000023004	Tuba1b	244.075	231.523	233.414	222.287	237.778	210.643	189.401	223.904	243.514	254.227	248.362	233.25
ENSMUSG00000023007	Prpf40b	8.2101	7.73376	7.53412	7.56385	7.20034	8.07026	8.01631	7.60535	7.45188	7.66523	8.18758	7.6389
Mouse_newGene_150474	Mouse_newGene_150474	0	0	0	0	0.041545	0	0	0.043342	0	0	0	0
ENSMUSG00000071561	BC100530	0	0	0	0	0	0	0	0	0	0	0	0
ENSMUSG00000023000	Dhh	0.203919	0.066422	0.024404	0.057323	0.036041	0.046573	0.028587	0.040516	0.007284	0.025631	0.004424	0.024608
ENSMUSG00000072188	Gm10354	0	0	0	0	0	0	0	0	0	0	0	0
ENSMUSG00000071562	Stfa1	0	0	0	0	0	0	0	0	0	0	0	0.021952
ENSMUSG00000026032	Ndufb3	64.3362	61.3488	59.1813	63.8537	63.399	52.0206	51.1942	62.8181	75.2503	72.0926	64.1092	70.3756
ENSMUSG00000026031	Cflar	4.88476	4.75481	3.8838	4.70945	4.18674	5.10674	3.22135	5.48579	4.82459	5.48644	4.74602	5.35305
ENSMUSG00000026037	Orc2	10.6011	10.2316	10.4095	10.8156	10.9485	10.7911	9.68085	12.6642	13.2768	12.4362	13.1355	12.6307
ENSMUSG00000026035	Ppil3	8.97624	9.08692	9.82963	7.05733	8.32878	6.96178	6.69478	11.0085	13.7821	12.7767	11.5125	12.9328
ENSMUSG00000026039	Sgo2a	0.285943	0.232012	0.228717	0.323843	0.347483	0.214762	0.252502	0.325222	0.295107	0.334554	0.41928	0.331129
Mouse_newGene_95060	Mouse_newGene_95060	0.532701	0.579544	0.633652	0.395446	0.487802	0.751475	0.318469	0.49388	0.290888	0.952361	0.833306	0.614827
ENSMUSG00000034285	Nipsnap1	28.461	29.4626	30.5165	32.9508	32.1855	28.4337	29.0468	36.3024	37.6912	33.7439	28.9855	30.3271
ENSMUSG00000000957	Mmp14	2.94071	2.45688	3.29527	2.26124	2.70265	3.19817	2.45331	2.59002	2.91274	2.3943	2.58536	1.81576
ENSMUSG00000034282	Evpl	0.697602	0.75356	0.827627	0.854957	1.09032	0.888814	0.702247	0.809327	0.911645	0.764542	0.776756	0.729056
ENSMUSG00000073633	Fbxo36	0.991196	0.681012	1.02908	0.908829	0.570993	1.01628	0.434392	1.38632	1.4061	1.29255	0.943638	1.08963
ENSMUSG00000073631	Gm10553	0	0	0	0	0	0	0	0	0	0.011573	0	0
ENSMUSG00000073639	Rab18	6.77062	7.31102	7.63226	7.3006	7.0522	6.68318	7.26402	7.849	7.52032	6.44105	7.04046	7.48702
Mouse_newGene_254109	Mouse_newGene_254109	0.058566	0	0.097184	0.053999	0.049327	0.049153	0	0.117642	0.029737	0.019636	0	0
ENSMUSG00000049553	Polr1a	5.08132	5.24125	5.33441	4.56696	4.45141	4.92546	4.21294	6.16708	4.95728	5.95096	4.70274	5.65892
ENSMUSG00000049551	Fzd9	2.2985	1.68674	2.18919	2.12546	2.08442	1.70484	1.67031	1.90819	1.76682	2.08888	2.22813	2.21652
ENSMUSG00000049550	Clip1	22.6572	20.4032	20.8668	20.6818	22.4535	24.1908	21.0141	19.8668	22.751	22.5156	23.4592	21.7349
ENSMUSG00000049556	Lingo1	35.7237	32.0484	30.8752	37.2834	35.1867	41.4319	45.9826	31.0161	28.5906	22.9117	28.7467	30.9684
ENSMUSG00000049555	Tmie	2.04594	1.95714	2.67989	1.47577	1.95854	1.35383	0.955841	2.12633	2.36197	2.68956	2.09572	2.54222
ENSMUSG00000069678	Pcgf1	6.64837	7.85075	6.56774	7.26233	6.55621	5.53704	6.3509	7.93451	9.61998	7.45273	7.9093	8.33883
Mouse_newGene_44264	Mouse_newGene_44264	0.035807	0.027616	0.123684	0.041952	0.065903	0.063781	0.032147	0.079608	0.027169	0.037139	0	0.045568
ENSMUSG00000069670	Nkain2	15.5399	15.5044	14.3735	16.1811	16.5756	17.5005	16.1801	15.3031	15.1663	17.9638	16.7499	16.3889
ENSMUSG00000069584	Gm10272	0	0	0	0	0	0	0	0	0	0	0	0
ENSMUSG00000069582	Krtap10-4	0	0	0	0	0	0	0	0	0	0	0	0
ENSMUSG00000069583	Krtap12-1	0	0	0	0	0	0	0	0	0	0	0	0
ENSMUSG00000069581	Tspear	0.071089	0.112315	0.240322	0.081962	0.07983	0.224547	0.043644	0.266246	0.222267	0.116667	0.096427	0.103776
ENSMUSG00000053783	1700016K19Rik	2.69725	1.2866	1.78358	2.36358	1.50432	2.14163	1.24939	1.9525	2.65805	1.28554	1.93287	1.6018
ENSMUSG00000061104	Sap18b	9.71927	10.5108	17.5684	11.7358	15.1944	12.5225	9.5987	13.6446	14.6096	14.9906	9.05726	11.007
ENSMUSG00000069588	Gm11733	0	0.051601	0.067692	0.100397	0.033078	0.019681	0.032951	0.080157	0.074048	0.02109	0.030428	0
Mouse_newGene_185888	Mouse_newGene_185888	0	0.060717	0.033815	0.09544	0	0	0	0	0.073805	0.034615	0	0
ENSMUSG00000046269	Usp27x	1.28455	4.1525	0.195836	0.108359	3.79712	1.27301	0.113641	0.509013	0.709122	2.63315	0.274552	0.194851
ENSMUSG00000030816	Rnf40	11.7577	11.6329	10.8539	11.0998	10.6959	12.5162	11.3848	11.4498	12.0148	11.1369	10.8693	11.3736
ENSMUSG00000046262	C87977	0	0	0	0	0	0	0	0	0	0	0	0
ENSMUSG00000022353	Mtss1	6.58947	6.09853	7.89503	6.5567	6.99148	6.41202	6.28351	5.92849	5.1028	7.0779	6.03497	6.36265
ENSMUSG00000022350	Washc5	8.01035	8.18648	8.16868	7.67039	7.38996	7.6466	6.75552	8.9521	8.05778	8.5038	9.3559	8.38776
ENSMUSG00000022351	Sqle	22.6572	21.3562	22.6883	20.1317	21.2339	27.8693	24.0745	20.6048	21.1298	18.4545	19.4242	17.8489
ENSMUSG00000037266	Rsrp1	27.9515	25.6205	35.3444	25.9258	27.6114	33.0031	32.9184	21.6736	27.7464	35.2226	35.5407	39.5305
ENSMUSG00000022354	Ndufb9	187.185	182.856	186.209	211.815	196.094	167.1	181.717	210.078	216.503	197.359	188.957	184.23
ENSMUSG00000022358	Fbxo32	3.2819	3.18348	3.18992	3.38284	4.76564	3.10064	2.15243	4.75769	3.49747	3.58749	3.5959	3.4836
ENSMUSG00000022359	Wdyhv1	4.35577	5.85303	3.86737	5.48715	4.52047	4.5039	6.25338	2.60513	3.74902	3.93009	4.61592	4.01956
Mouse_newGene_108511	Mouse_newGene_108511	0.123221	0.136779	0.056692	0.071056	0.152839	0.034607	0.298841	0.158251	0.131198	0.168751	0.19369	0.079317
Mouse_newGene_226419	Mouse_newGene_226419	0.065371	0.000444	0.041567	0.017603	0.039262	0.015548	0.066578	0.060733	0.010349	0.019669	0.009139	0.008771
ENSMUSG00000092342	Esp31	0	0	0	0	0	0	0	0	0	0	0	0
Mouse_newGene_46998	Mouse_newGene_46998	0.030585	0.120974	0.087443	0	0.075543	0.082627	0.025652	0	0.014325	0.2712	0.097448	0.235894
ENSMUSG00000008540	Mgst1	6.22445	6.42943	6.23329	4.72183	4.70814	5.7568	3.2851	6.26612	7.48264	7.58694	7.01709	7.4119
ENSMUSG00000034863	Ano8	13.8569	14.6821	14.3398	14.1374	15.9381	14.2209	14.219	15.9583	17.8684	14.407	15.2164	14.2235
Mouse_newGene_28789	Mouse_newGene_28789	0.022118	0.05927	0	0.17358	0.127083	0.083455	0.099619	0.132632	0.145673	0.088341	0.153644	0.041881
ENSMUSG00000034867	Ankrd27	5.58092	5.4655	5.67056	6.64147	5.04189	5.45773	3.923	7.21711	8.55714	7.82445	6.65713	8.0327
Mouse_newGene_127271	Mouse_newGene_127271	0	0	0	0	0	0	0	0	0	0	0	0
Mouse_newGene_209853	Mouse_newGene_209853	0	0	0.015035	0	0.066128	0	0	0.01253	0	0	0.041183	0.033689
Mouse_newGene_173041	Mouse_newGene_173041	0	0	0	0	0	0.177906	0	0	0	0	0	0
Mouse_newGene_128871	Mouse_newGene_128871	0	0.028208	0.053428	0.052333	0.162348	0.114	0.02086	0.01809	0.080343	0.009009	0.042608	0.022709
Mouse_newGene_75416	Mouse_newGene_75416	0.031973	0.012783	0.0575	0.015398	0	0.026929	0	0.052633	0.048546	0	0.095026	0
ENSMUSG00000037960	Card19	3.63955	3.80846	4.23538	3.75801	4.55777	3.75784	3.82117	4.52531	4.35298	3.17969	3.7057	3.45096
Mouse_newGene_159664	Mouse_newGene_159664	0	0	0	0	0	0	0	0.016515	0.008726	0	0	0
Mouse_newGene_50085	Mouse_newGene_50085	0	0	0	0	0	0.041193	0	0.081669	0.055505	0.127289	0	0
ENSMUSG00000104191	Gm30737	0	0	0	0	0	0	0	0	0	0	0	0
ENSMUSG00000045795	Whamm	3.21607	3.21073	3.85383	3.67889	4.23754	3.91903	4.35313	3.82024	3.9632	3.34309	3.18578	3.2533
ENSMUSG00000045797	4930402K13Rik	0	0	0	0	0	0	0	0	0	0	0	0
ENSMUSG00000045790	Ccdc149	12.8468	12.5747	11.5367	11.9876	11.9351	10.2495	12.541	12.5217	10.63	12.1818	11.4712	11.6495
ENSMUSG00000045792	Olfr578	0	0	0	0	0	0	0	0	0	0	0	0
ENSMUSG00000048154	Kmt2d	2.76859	2.59211	2.62439	2.1666	2.52223	3.4557	3.94577	2.66629	2.21842	1.68731	2.40891	2.51353
Mouse_newGene_172795	Mouse_newGene_172795	1.93192	0	1.27974	1.98034	1.58773	0	0	0	0	0	0	2.33388
Mouse_newGene_115764	Mouse_newGene_115764	0.039988	0.038522	0.075372	0.063352	0.030914	0.033413	0.028359	0.018643	0.055141	0.056577	0.068789	0.067771
ENSMUSG00000079685	Ulbp1	0.01485	0.018116	0.027072	0.05086	0.054071	0.025442	0.019194	0.0398	0.051921	0.040904	0.036313	0.016622
ENSMUSG00000102206	Pcdha11	1.29677	1.6782	1.61739	2.07416	1.59289	1.35406	1.51912	1.15481	1.29133	1.01921	1.85746	1.19586
ENSMUSG00000038883	Prl3a1	0	0	0	0	0	0	0	0	0	0	0	0
Mouse_newGene_199678	Mouse_newGene_199678	0	0	0	0	0	0.011374	0	0	0	0	0	0
Mouse_newGene_52766	Mouse_newGene_52766	0	0	0	0	0	0	0	0	0	0	0	0
ENSMUSG00000089953	Rnf224	0	0	0	0	0	0	0	0	0	0	0	0
ENSMUSG00000089951	Gm14435	1.0199	1.17539	1.27862	1.73084	1.41894	1.53311	0.69427	1.11966	1.31778	2.09586	0.896109	1.82841
ENSMUSG00000048153	Olfr49	0	0	0	0	0.018554	0	0	0.002962	0	0	0	0
Mouse_newGene_47242	Mouse_newGene_47242	0	0.051289	0	0	0	0	0.208256	0	0	0	0	0
ENSMUSG00000038884	A230050P20Rik	15.4667	13.6268	14.6773	14.2933	14.8473	14.7517	14.4801	15.4312	15.9948	15.4554	13.9717	13.1658
ENSMUSG00000006241	Ccdc159	1.98958	2.03505	2.2882	2.19425	2.10086	1.95853	3.24575	2.46311	2.28545	2.69926	2.48168	2.62288
Mouse_newGene_104810	Mouse_newGene_104810	0	0	0	0	0	0	0.11731	0	0	0	0	0
ENSMUSG00000027401	Tgm3	0.439328	0.566868	0.484933	0.564849	0.559712	0.364834	0.491846	0.324342	0.552719	0.341455	0.410525	0.372102
Mouse_newGene_96800	Mouse_newGene_96800	0.084594	0.035558	0.03035	0.008475	0.101762	0.043683	0.01088	0	0.073289	0	0	0
ENSMUSG00000042211	Fbxo38	10.4263	11.0419	11.1741	11.3159	10.1606	12.0328	10.7363	11.9917	11.9016	10.9091	10.9034	10.8875
ENSMUSG00000042210	Abhd14a	11.2963	9.58111	7.92238	7.91201	9.90271	8.60614	7.2455	8.82547	9.11143	9.55278	11.2741	9.87282
ENSMUSG00000042213	Zfand4	1.9852	1.98472	2.42471	2.86959	2.48468	2.29315	2.26577	4.31306	4.25258	1.92994	1.98399	1.89389
ENSMUSG00000042212	Sprr2d	0	0	0	0	0	0	0	0	0	0	0	0
ENSMUSG00000042215	Bag2	4.47271	5.88277	4.80609	4.54475	4.52534	4.45377	4.40077	5.12214	5.66324	5.53303	4.4785	4.66974
ENSMUSG00000042216	Sgsm1	24.1056	21.7707	16.5515	18.1751	17.9144	25.5092	23.7614	11.6421	14.0313	16.7277	19.3352	17.6043
ENSMUSG00000042219	Olfr631	0	0	0	0	0	0	0	0	0	0	0	0
ENSMUSG00000045248	Med26	2.41909	2.79148	2.5572	2.29147	2.35235	2.83826	3.01398	2.22534	1.83969	1.61511	1.83519	1.72855
ENSMUSG00000030935	Acsm3	0.023518	0.01958	0.029219	0.041204	0.111931	0.038026	0.021176	0.035334	0.118437	0.013728	0.010734	0.005183
ENSMUSG00000032425	Zfp949	11.0415	8.38341	9.8214	11.08	10.8349	9.59684	11.0585	10.959	12.6595	11.2488	9.60701	11.8171
ENSMUSG00000032420	Nt5e	3.68084	3.65678	2.85149	2.43565	4.43335	5.43129	3.28685	4.13861	3.3322	2.22267	2.0004	2.07203
ENSMUSG00000032423	Syncrip	10.8729	9.91552	10.8778	14.628	10.1563	11.4423	11.2845	10.7918	9.7758	10.3633	10.5724	12.1925
ENSMUSG00000057706	Mex3b	4.89512	5.37482	4.61193	4.97207	3.26273	3.30042	3.6931	4.48349	5.04174	5.33747	6.56954	6.02167
ENSMUSG00000034435	Tmem30b	0.06991	0.043294	0.048687	0.040808	0.044811	0.005069	0.068799	0.014134	0.017295	0.037769	0.102546	0.028435
Mouse_newGene_244276	Mouse_newGene_244276	0.032732	0.150087	0.242503	0.270061	0.123229	0.267551	0.216022	0.140674	0.530035	0.072828	0.051994	0.058477
ENSMUSG00000031147	Magix	0.278207	0.140042	0.148658	0.051506	0	0.125068	0.055266	0.088323	0.064315	0.169122	0.297305	0.197517
ENSMUSG00000050783	Htr1f	1.58113	2.01582	1.50385	1.66605	1.31833	1.03642	1.11021	1.64213	1.98647	1.84088	2.0799	1.45857
Mouse_newGene_137909	Mouse_newGene_137909	0.112293	0.350086	0.211519	0.129754	0.217348	0.156207	0.187911	0.16069	0.205549	0.407151	0.33907	0.257439
ENSMUSG00000090272	Mndal	0.335056	0.531095	0.591158	0.264606	0.15124	0.456563	0.261123	0.168583	0.134345	0.649683	0.54616	0.600774
ENSMUSG00000079577	Gm14692	0	0	0	0	0	0	0	0	0	0	0	0
ENSMUSG00000031143	Ccdc22	11.877	10.1035	11.2851	9.4426	9.71832	9.06751	10.2033	6.43663	7.86783	10.1034	9.49173	10.2436
Mouse_newGene_23417	Mouse_newGene_23417	0.178058	0.208642	0.218168	0.322463	0.234029	0.290306	0.230349	0.095104	0.137814	0.116672	0.090751	0.092734
ENSMUSG00000079578	Gm1140	0	0	0	0	0	0	0	0.021653	0	0	0	0
ENSMUSG00000031142	Cacna1f	0.008973	0.006371	0.015131	0.017018	0.003067	0.009502	0.026647	0	0.016891	0.013835	0.017765	0
ENSMUSG00000044117	2900011O08Rik	52.7049	54.1031	56.8007	60.822	56.2607	49.7139	52.476	52.602	55.7799	57.826	53.8875	56.2618
ENSMUSG00000028847	Trappc3	35.858	34.8342	35.7427	36.4814	35.0208	31.7528	30.0362	41.4054	39.4921	36.1955	34.131	36.6725
ENSMUSG00000031683	Lsm6	8.39296	8.13563	9.49123	7.75899	8.98458	6.70292	6.51202	8.75821	9.39694	9.77388	9.53076	8.9755
ENSMUSG00000061780	Cfd	0.019721	0	0	0	0	0	0	0.018099	0	0	0	0
ENSMUSG00000058099	Nfam1	0.620862	0.240906	0.863412	0.369762	0.21631	0.465313	0.136408	0.940821	0.694119	0.696724	0.604636	0.505892
ENSMUSG00000041548	Hspb8	10.4982	10.1749	11.635	8.62274	7.99961	9.49573	8.38841	10.3861	9.71565	8.27116	6.88022	10.3027
ENSMUSG00000041544	Disp3	6.15396	6.24296	6.41322	5.37115	5.36981	8.62258	7.60165	5.77031	5.45181	4.90531	5.20912	5.52873
ENSMUSG00000019173	Rab5c	31.849	31.1806	32.6351	33.4071	34.0033	31.3975	31.2413	35.1963	33.5488	30.5077	32.0595	33.4617
ENSMUSG00000041540	Sox5	3.71089	4.01053	3.8875	4.0746	3.14959	3.80461	3.80597	2.88326	3.18895	3.78949	4.09492	3.5991
ENSMUSG00000050645	Defb19	0	0	0	0	0	0	0	0	0	0	0	0
Mouse_newGene_61290	Mouse_newGene_61290	0.397328	4.55648	0.389458	3.56034	0.421815	0.507089	0.275729	0.275658	0.352963	0.277305	0.322113	0.301858
ENSMUSG00000050641	BC048562	0	0	0	0	0	0	0	0	0	0	0.011487	0
ENSMUSG00000050640	Tmem150c	10.2092	9.11605	9.90802	9.90193	10.7803	8.74428	9.80417	7.00204	8.69636	11.7547	9.18097	11.3388
Mouse_newGene_118	Mouse_newGene_118	0.087542	0.051534	0.027297	0.022487	0.164004	0.181728	0.069966	0.163362	0.102032	0.138579	0.057471	0.044838
ENSMUSG00000024592	C330018D20Rik	4.07877	3.93842	4.26183	3.74208	3.60497	3.22787	2.37361	4.00742	4.59685	5.24638	4.48562	4.4193
ENSMUSG00000024593	Megf10	3.71089	3.4489	3.58142	3.3436	3.82619	3.85474	2.98682	4.02937	2.65782	3.48825	3.32434	3.34951
ENSMUSG00000024590	Lmnb1	1.90666	1.65472	1.57993	1.8334	1.93759	1.65402	1.47995	2.03075	1.81608	1.88717	1.90092	2.05609
ENSMUSG00000024597	Slc12a2	22.1879	18.5971	24.1282	19.538	21.2448	20.0841	17.139	20.4899	17.9819	21.3129	19.0194	20.4149
ENSMUSG00000024594	Prrc1	2.05463	1.73175	1.77963	2.07197	2.33517	1.96667	1.52282	1.92755	2.13065	2.01882	1.90932	2.05252
Mouse_newGene_236664	Mouse_newGene_236664	0	0	0	0	0	0	0	0	0	0	0	0
Mouse_newGene_12381	Mouse_newGene_12381	0.104744	0.053836	0.054927	0.075552	0.070189	0.040285	0	0.208446	0	0.07361	0.08202	0.059183
Mouse_newGene_236660	Mouse_newGene_236660	0.055544	0	0	0.123146	0	0.010123	0	0	0	0.035645	0.063593	0.0405
ENSMUSG00000026455	Klhl12	14.7671	14.814	14.2965	15.0513	14.9191	13.4204	12.6292	15.7195	16.9213	16.8842	14.7715	14.9186
ENSMUSG00000075091	Olfr1233	0	0	0	0	0	0	0	0	0	0	0	0
ENSMUSG00000075090	Olfr1234	0	0	0	0	0	0	0	0	0	0	0	0
ENSMUSG00000075093	Olfr1231	0	0	0	0	0	0	0	0	0	0	0	0
ENSMUSG00000075092	Olfr1232	0	0.005945	0	0	0	0	0	0	0	0	0	0
ENSMUSG00000075095	Olfr1229	0	0	0	0	0	0	0	0	0	0	0	0
Mouse_newGene_231120	Mouse_newGene_231120	0	0	0.0322	0.121443	0	0	0.074282	0	0	0.053894	0.007149	0.018712
ENSMUSG00000075097	Olfr1226	0.038977	0	0	0	0	0.002145	0	0	0	0	0	0
ENSMUSG00000075099	Olfr1224-ps1	0	0	0	0	0	0	0	0	0	0	0	0
ENSMUSG00000057531	Dtnbp1	26.3177	19.7442	24.5201	22.4122	25.6038	24.2263	21.2242	28.3092	25.9759	21.115	18.9934	19.1387
ENSMUSG00000096465	Olfr488	0	0	0	0	0	0	0	0	0	0	0	0
ENSMUSG00000032305	Fam219b	5.90979	6.08664	6.06597	6.35298	6.54359	6.14198	5.16202	5.98902	7.19273	6.29902	6.62601	6.46104
ENSMUSG00000041895	Wipi1	3.44345	2.88894	3.67962	3.62142	4.17718	3.94606	3.9401	3.01876	2.87321	3.10611	3.82787	3.33014
ENSMUSG00000041890	Git2	4.00985	3.82634	3.81749	3.76482	4.47167	4.43417	4.2069	4.24088	4.20557	4.53497	4.0274	4.07596
ENSMUSG00000041891	Lman1	13.9121	14.3141	13.3056	16.746	16.1356	13.1978	12.5517	17.9622	18.6889	15.6315	16.6248	17.0342
ENSMUSG00000036521	Scgb2b2	0	0	0	0	0	0	0	0	0	0	0	0
ENSMUSG00000083886	Olfr409-ps1	0	0	0	0	0	0	0	0	0	0	0	0
ENSMUSG00000047492	Inhbe	0.023382	0.07297	0.028635	0.052067	0.028684	0.015875	0.031539	0.028609	0.013963	0.091203	0.036921	0.041574
ENSMUSG00000047495	Dlgap2	6.82341	6.20191	5.68065	7.04221	6.23164	9.61983	10.8928	6.60202	4.72076	3.73818	5.85612	5.49511
ENSMUSG00000047496	Rnf152	1.53929	1.29066	1.98328	1.2419	1.36861	1.12148	1.29618	1.24654	1.18032	1.27417	1.26797	1.32333
ENSMUSG00000047497	Adamts12	0.073325	0.067274	0.108873	0.047877	0.064327	0.073127	0.078091	0.057859	0.081136	0.08815	0.124278	0.032334
Mouse_newGene_117583	Mouse_newGene_117583	2.65131	0.908075	1.03779	2.58107	1.02451	0.826019	1.36338	1.44665	0.845604	1.16199	1.64704	0.819415
ENSMUSG00000056728	Ctsll3	0	0	0	0	0	0	0	0	0	0	0	0
ENSMUSG00000051118	Olfr77	0	0	0	0	0	0	0	0.003415	0.001729	0	0	0
Mouse_newGene_22458	Mouse_newGene_22458	0.066481	0.020351	0	0	0	0	0	0	0	0	0	0
Mouse_newGene_171550	Mouse_newGene_171550	0.058184	0.015046	0.178837	0.012426	0.457529	0.437163	0.05877	0.01057	0.235785	0	0.103027	0
Mouse_newGene_171553	Mouse_newGene_171553	0	0	0	0	0	0.007615	0	0	0.394114	0	0	0
Mouse_newGene_187424	Mouse_newGene_187424	0	0.136258	0	0	0	0	0	0	0	0	0	0
Mouse_newGene_227736	Mouse_newGene_227736	1.38417	0.25157	0.27178	0.770093	0.210269	0.186543	0.739767	0.598625	1.16114	0.860682	0.417384	0.833964
ENSMUSG00000051111	Sv2c	5.32361	6.28692	5.30286	3.17728	5.80253	7.53009	4.14567	6.56011	4.71865	5.55582	5.46762	4.9489
ENSMUSG00000056724	Nbeal2	0.703112	0.68162	0.669413	0.672514	0.608874	0.766652	0.624161	0.593539	0.701235	0.824646	0.842645	0.606161
Mouse_newGene_140165	Mouse_newGene_140165	0.134721	0.11238	0.288703	0.119781	0.159934	0.255572	0.222878	0.156462	0.223613	0.14191	0.168822	0.170244
ENSMUSG00000014837	4931428F04Rik	2.4611	1.60232	1.78038	1.92554	1.64548	2.28558	3.10903	1.51058	2.06787	2.14432	2.21608	2.17927
Mouse_newGene_174104	Mouse_newGene_174104	0.04156	0.065634	0.165746	0.054344	0.065523	0.32043	0.017148	0.172617	0.093004	0.163674	0.040807	0.036853
ENSMUSG00000113097	Gm47959	0	0	0	0	0	0	0	0	0	0.052239	0	0
Mouse_newGene_174106	Mouse_newGene_174106	0.014431	0	0	0	0	0	0	0	0	0	0	0
ENSMUSG00000000838	Fmr1	14.875	15.9526	15.6586	14.7713	14.5648	14.5491	14.3779	12.0469	12.7157	15.5096	16.2355	15.5602
ENSMUSG00000066113	Adamtsl1	1.80731	1.07172	2.60105	1.50636	1.50251	3.0017	2.23237	0.974149	1.34584	1.56737	1.17114	1.89673
Mouse_newGene_117059	Mouse_newGene_117059	0.524976	0.572043	0.576518	0.632161	0.553121	0.665828	0.807657	1.56614	0.612986	0.52654	0.210097	0.673074
Mouse_newGene_170684	Mouse_newGene_170684	0.195929	0.079448	0.120236	0.275452	0.156724	0.197812	0.152421	0.109005	0.229752	0.360399	0.232798	0.245821
Mouse_newGene_56255	Mouse_newGene_56255	0	0	0	0	0	0	0	0	0	0	0	0
ENSMUSG00000055088	Olfr354	0	0.001509	0	0	0	0	0	0	0	0	0	0
ENSMUSG00000057455	Rit2	34.7848	33.1313	38.691	31.4007	32.305	26.7946	26.6261	27.498	28.2889	38.366	33.0901	37.3328
ENSMUSG00000057454	Lypd3	0	0	0.049079	0	0	0	0	0	0.010468	0.009852	0	0
ENSMUSG00000057457	Phex	0.502709	0.492711	0.462115	0.211491	0.311534	0.186972	0.151969	0.237054	0.173518	0.3818	0.51329	0.410229
Mouse_newGene_170689	Mouse_newGene_170689	0.042251	0.08414	0.03531	0.085282	0.020138	0.00442	0.04168	0.13901	0.063058	0	0	0.027813
ENSMUSG00000000290	Itgb2	1.40651	1.465	1.7495	1.34463	1.37312	1.61834	1.41593	1.89152	1.585	1.29827	1.8794	1.36001
Mouse_newGene_238522	Mouse_newGene_238522	0	0	0	0	0	0	0	0	0.159099	0	0	0
Mouse_newGene_238521	Mouse_newGene_238521	0	0	0.036723	0	0	0	0	0	0	0	0	0
Mouse_newGene_76208	Mouse_newGene_76208	0.015675	0	0.03354	0	0.082374	0.01307	0.078881	0	0	0.056022	0	0
Mouse_newGene_5489	Mouse_newGene_5489	0.030373	0.101975	0.070654	0.09505	0.028811	0.23527	0.100159	0.084043	0.015736	0.107936	0.148766	0.032334
Mouse_newGene_28359	Mouse_newGene_28359	0	0	0.017002	0	0.100372	0	0	0	0	0	0.493289	0
ENSMUSG00000082754	Olfr1021-ps1	0	0	0	0	0	0	0	0	0	0	0	0
ENSMUSG00000098794	Gm28038	0	0	0	0	0	0	0	0	0	0	0	0
Mouse_newGene_169457	Mouse_newGene_169457	0.020065	0.022847	0.044412	0.027429	0.028717	0	0	0	0	0.102979	0.085014	0
Mouse_newGene_177487	Mouse_newGene_177487	0.048326	0.124297	0.032265	0.011482	0.085925	0.040295	0.028163	0.073131	0.02294	0.047242	0.011862	0
Mouse_newGene_167466	Mouse_newGene_167466	0	0	0	0	0	0	0	0	0	0	0	0
Mouse_newGene_139944	Mouse_newGene_139944	0	0.11561	0	0	0	0	0.241923	0	0	0.215556	0	0
Mouse_newGene_225423	Mouse_newGene_225423	0	0	0	0	0	0	0	0	0	0.051512	0.038402	0
ENSMUSG00000057182	Scn3a	10.6029	12.2446	9.8226	7.28672	9.15119	10.3748	8.73036	8.40248	9.12626	12.3858	13.5169	12.7406
ENSMUSG00000057181	5730455P16Rik	18.2605	18.7393	19.2198	20.548	20.6278	16.8295	16.7632	21.8665	24.0895	21.2934	19.8185	20.1547
ENSMUSG00000061469	Gm12569	0	0	0	0	0	0	0	0	0	0	0	0
ENSMUSG00000094745	Olfr954	0	0	0	0	0	0	0	0	0	0	0	0
ENSMUSG00000094746	Gm20916	0	0	0	0	0	0	0	0	0	0	0	0
ENSMUSG00000094747	Olfr1307	0	0	0	0.002214	0	0	0	0	0	0	0	0
ENSMUSG00000061461	Smim20	15.7032	16.4505	17.3964	16.2143	19.7691	15.4351	14.0456	22.2135	21.5875	15.9192	17.0367	17.609
ENSMUSG00000061462	Obscn	0.129495	0.146369	0.164044	0.237737	0.170924	0.291115	0.228798	0.717879	0.479838	0.130646	0.143522	0.144506
ENSMUSG00000094748	Gm8677	0	0	0	0	0	0	0	0	0	0	0	0
ENSMUSG00000093918	Gm21677	0	0	0	0	0	0	0	0	0	0	0	0
ENSMUSG00000022512	Cldn1	2.87644	1.27404	2.3194	1.61575	1.2669	0.896397	0.772162	1.64365	1.30141	1.18021	1.12418	1.40001
ENSMUSG00000093916	Gm379	0	0	0.01203	0	0	0	0	0	0	0	0	0
ENSMUSG00000093917	Gm8660	0	0	0	0	0	0	0	0	0	0	0	0
ENSMUSG00000093910	Zfp853	1.47133	1.26861	1.53513	1.61762	1.27452	1.29683	1.55815	1.38207	1.68531	1.40887	1.61188	1.34114
ENSMUSG00000026042	Col5a2	1.01268	0.732002	1.03019	0.482798	0.713157	0.755641	0.803368	0.849756	0.779185	0.699275	1.19559	0.839322
ENSMUSG00000016528	Mapkapk2	13.4376	14.3314	14.4112	13.3817	12.9164	15.2092	15.5922	11.2007	12.69	11.5516	11.2593	11.3934
ENSMUSG00000016529	Il10	0	0	0.072474	0.006539	0	0	0.011642	0	0	0	0	0
ENSMUSG00000016526	Dyrk3	3.03639	4.49198	4.87498	4.61822	2.81257	5.40846	5.59535	2.45107	3.30938	1.96589	2.29025	2.74626
ENSMUSG00000016524	Il19	0.06408	0	0	0.169192	0.016782	0.074728	0.163717	0.365722	0.305189	0	0	0
ENSMUSG00000016520	Lnx2	1.27915	1.03149	1.31396	1.61559	1.24762	1.44036	1.35386	1.60339	1.22979	0.87056	0.824428	0.932039
ENSMUSG00000017723	Wfdc2	1.29898	0.380801	1.1066	0.981523	0.591334	0.275183	0.035806	0.92156	0.816853	0.857478	0.940487	1.09337
ENSMUSG00000081225	Cyp2j12	1.25173	1.07067	1.52641	1.49117	1.50553	1.29777	1.18014	1.2061	1.47979	2.04492	1.658	1.50548
ENSMUSG00000022519	Srl	1.56594	1.56646	1.96389	2.43621	1.24155	2.85476	2.16488	3.23802	3.07509	1.43139	1.94077	2.36922
ENSMUSG00000053600	Zfp472	2.9657	2.95414	2.82729	3.43086	3.21452	2.11975	2.83149	3.01456	4.14307	2.78583	3.29403	3.47424
ENSMUSG00000053603	4930442H23Rik	0	6.4e-05	0.000932	0	0	0.000223	0	0	0	0	0.014149	0.054869
ENSMUSG00000053604	Rpia	4.35615	3.37679	3.69606	4.66302	4.92209	4.3023	3.93491	4.93475	5.66829	5.91933	5.71727	5.80243
ENSMUSG00000091215	Pate1	0	0	0	0	0	0	0	0	0	0	0	0
ENSMUSG00000091212	Krtap11-1	0	0	0.048173	0	0	0	0	0	0	0	0	0
Mouse_newGene_136850	Mouse_newGene_136850	0.05537	0.006819	0.084172	0.092392	0.095997	0.03729	0.04503	0.092607	0.139929	0.025485	0.048738	0.071042
Mouse_newGene_32639	Mouse_newGene_32639	0.079865	0	0.058712	0.057915	0.092103	0.056947	0.219638	0.028141	0.016136	0.074381	0.082485	0.06184
Mouse_newGene_256366	Mouse_newGene_256366	0	0	0.015652	0	0.019591	0.050936	0	0	0.038881	0.036715	0	0.01087
ENSMUSG00000021770	Samd8	14.7987	16.5277	14.0176	15.0254	15.2528	15.1809	19.3171	15.7644	13.9867	11.0609	14.1422	13.3901
Mouse_newGene_126371	Mouse_newGene_126371	0	0	0	0	0	0	0	0.161225	0	0	0	0.081441
Mouse_newGene_43266	Mouse_newGene_43266	0.128046	0	0.113607	0.081128	0	0	0	0	0	0	0	0
Mouse_newGene_72454	Mouse_newGene_72454	0.13494	0	0	0	0.019071	0	0	0	0	0	0	0
ENSMUSG00000036139	Hoxc9	0	0	0	0.007279	0	0	0	0	0	0	0.006516	0
ENSMUSG00000036138	Acaa1a	28.6754	25.7985	28.2953	25.3596	29.9085	27.6789	25.7287	30.831	31.0967	28.1948	24.4466	29.0368
Mouse_newGene_29972	Mouse_newGene_29972	2.49561	2.01659	4.18697	2.68482	2.79272	2.88321	3.56175	2.60443	2.60541	3.12961	1.54445	1.70055
ENSMUSG00000099041	Gm28035	1.9026	1.459	1.84475	1.73672	0.82534	0.288274	0.863738	1.33478	1.30644	0.89446	1.42057	1.72693
Mouse_newGene_37284	Mouse_newGene_37284	0.081621	0.026828	0.11272	0.017703	0	0.075197	0	0.076374	0.064242	0.041638	0.020798	0
Mouse_newGene_138729	Mouse_newGene_138729	0	0	0	0	0	0	0	0	0	0	0.039585	0
Mouse_newGene_44331	Mouse_newGene_44331	0.716612	0.900215	0.904555	1.01076	6.84711	0.950223	0.546456	1.25233	6.6163	1.33104	1.68401	0.92155
Mouse_newGene_74118	Mouse_newGene_74118	2.90446	0.987299	0.448983	2.08333	2.32326	0.302073	0.16057	0.370305	0.400979	0.948797	0.878049	0.346757
Mouse_newGene_9594	Mouse_newGene_9594	0	0	0	0	0.027737	0	0.022134	0.074875	0	0	0	0.022622
Mouse_newGene_74116	Mouse_newGene_74116	0.287151	0.303844	0.405585	0.503397	0.318148	0.23878	0.106422	0.175048	0.33565	0.131107	0.180552	0.437507
Mouse_newGene_9598	Mouse_newGene_9598	0.013839	0.025295	0.026977	0.040513	0.095236	0.095373	0.050835	0.067356	0.082619	0.067603	0.103746	0.014232
ENSMUSG00000100055	Gm20890	0	0	0	0	0	0	0	0	0	0	0	0
Mouse_newGene_135024	Mouse_newGene_135024	0	0	0.023526	0.025117	0	0	0.011083	0	0	0.023535	0.086376	0
ENSMUSG00000078307	AI593442	15.0189	15.8972	17.7597	14.8944	15.4065	9.14736	10.5173	15.3512	12.8309	16.0129	18.517	19.019
Mouse_newGene_147320	Mouse_newGene_147320	0.067112	0.001061	0.0744	0.107807	0.082865	0.038431	0.080536	0.057062	0.182127	0.017159	0.045204	0.028668
ENSMUSG00000078302	Foxd1	0.229987	0.263216	0.278763	0.307455	0.301633	0.190939	0.188491	0.621836	0.466597	0.602052	0.445043	0.422307
ENSMUSG00000100058	Scgb2b18	0	0	0	0	0	0	0	0	0	0	0	0
Mouse_newGene_163616	Mouse_newGene_163616	0.098972	0.100449	0.12915	0.129021	0.07949	0.199918	0.117088	0.149197	0.093952	0.07857	0.166242	0.061674
ENSMUSG00000051934	Spats2	7.32539	7.66	6.72271	6.87323	8.08137	7.11679	7.25922	6.78275	6.5425	7.11918	6.97036	6.72436
ENSMUSG00000049038	Mterf2	7.46451	7.75666	6.94657	6.23935	6.83591	6.80013	5.05211	10.2758	12.6392	10.582	9.58588	9.01304
ENSMUSG00000051936	Prss58	0	0	0	0	0	0	0	0	0	0	0	0
Mouse_newGene_51807	Mouse_newGene_51807	0	0	0	0	0	0	0	0	0	0.443217	0	0
Mouse_newGene_30817	Mouse_newGene_30817	0	0	0	0	0	0	0	0	0	0	0	0
Mouse_newGene_235878	Mouse_newGene_235878	0.257631	0.184412	0.237593	0.109278	0.150192	0.175494	0.103187	0.205795	0.213209	0.226096	0.325137	0.192473
ENSMUSG00000032080	Apoa4	0	0	0	0	0	0	0	0	0	0.241025	0.290238	0.262427
ENSMUSG00000096630	Vmn2r26	0	0	0	0	0	0	0	0.002133	0	0	0	0
Mouse_newGene_230318	Mouse_newGene_230318	0	0	0	0.037968	0.236515	0	0.112044	0	0.211348	0.05499	0	0.150306
ENSMUSG00000037669	Ldah	11.1742	4.69046	3.73188	3.66596	3.67074	10.3988	3.46977	3.72683	4.81806	14.1912	13.8397	5.16381
ENSMUSG00000097328	Tnfsf12	1.05497	0.693547	1.09534	0.93533	1.31052	0.893175	0.773539	0.998912	1.50873	1.59544	1.16126	1.48357
ENSMUSG00000037664	Cdkn1c	4.59384	3.57297	3.81272	4.1611	2.73392	3.12951	1.93528	2.30011	2.80638	2.71517	3.3898	3.86406
ENSMUSG00000037660	Gdf7	0.404711	0.233248	0.022598	0.339331	0.225087	0.252426	0.147006	0.249608	0.477227	0.186173	0.309033	0.128885
ENSMUSG00000037661	Gpr160	0.226477	0.13162	0.167424	0.451562	0.419685	0.173747	0.191631	0.373615	0.319445	0.285988	0.316703	0.240162
ENSMUSG00000111338	Olfr29-ps1	0	0	0	0	0	0	0	0	0	0	0	0
ENSMUSG00000055493	Epm2a	13.738	14.2394	15.6509	15.4391	17.5894	12.2329	12.3896	18.8419	22.2075	16.7188	14.6196	15.863
Mouse_newGene_42161	Mouse_newGene_42161	0.129792	0.189998	0.251139	0.071398	0.075301	0.032114	0.029606	0.060528	0.086166	0.038384	0.195454	0.238087
ENSMUSG00000039716	Dock3	28.0037	30.9533	28.9929	30.2179	31.1682	34.6772	32.4229	33.5108	32.0792	26.0746	30.93	29.1599
ENSMUSG00000039717	Ralyl	27.4067	26.8325	27.9696	26.5878	26.1293	25.5852	29.1331	22.0303	25.1727	27.9871	28.9345	28.6863
ENSMUSG00000039714	Cplx3	3.52624	2.98552	3.08656	4.51222	3.15549	2.3201	2.79165	3.50878	3.31373	3.16313	3.09651	2.39159
ENSMUSG00000039715	Wdr34	8.6612	9.10108	9.17444	8.89614	8.3153	8.26984	7.55502	8.66739	10.0617	8.4605	9.00203	9.02536
ENSMUSG00000039713	Plekhg5	9.93738	11.4769	9.75402	15.7873	12.2446	14.6342	15.5331	14.6962	11.9708	9.04328	10.2833	11.4093
ENSMUSG00000039710	Slc7a12	0	0	0.009297	0	0	0	0	0	0	0	0	0
ENSMUSG00000090675	Olfr111	0.078599	0.113685	0.042317	0.029049	0.035687	0.094665	0.071416	0.04099	0.006589	0.015606	0.032756	0.016405
ENSMUSG00000090673	Gm340	0.440459	0.456339	0.471952	0.591211	0.615396	0.584732	0.697608	0.726873	0.448811	0.471252	0.47699	0.430189
ENSMUSG00000028525	Pde4b	42.412	47.3547	45.3922	37.2736	42.4702	43.3941	50.886	43.2184	45.3782	32.9664	33.3347	32.3183
ENSMUSG00000023243	Kcnk5	0.473183	0.576862	0.667695	0.171574	0.250455	0.267745	0.237148	0.193052	0.149857	0.262383	0.269084	0.179188
ENSMUSG00000023247	Guca2a	0	0	0.013099	0.13849	0	0	0	0	0	0	0	0
ENSMUSG00000015766	Eps8	8.91401	9.92038	10.1943	7.9851	6.71808	8.13195	4.49672	6.5231	6.69135	10.09	8.87768	10.282
ENSMUSG00000019433	Gipc1	23.0924	24.385	21.4888	23.9391	22.7558	19.6522	19.4231	20.4524	24.9326	21.3784	23.7328	22.321
ENSMUSG00000019432	Ddx39b	23.8164	31.9541	33.2895	30.6415	24.0384	32.5527	25.2509	33.2733	32.7559	31.9829	24.9126	22.4998
Mouse_newGene_127188	Mouse_newGene_127188	0	0	0	0	0	0	0	0	0	0	0.042136	0
ENSMUSG00000115791	Vmn1r217	0	0	0	0	0	0	0	0	0	0	0	0
Mouse_newGene_20420	Mouse_newGene_20420	0	0	0	0	0	0	0	0	0	0	0	0
ENSMUSG00000115799	Vmn1r19	0	0	0	0	0	0	0	0	0	0	0	0
ENSMUSG00000115798	AC140267.1	8.61865	9.65697	7.9996	10.0759	7.0128	10.8634	8.50811	10.0159	10.2484	12.827	9.99976	11.3071
ENSMUSG00000073207	Ccdc160	1.37486	1.27723	1.34895	1.63195	1.21322	1.03422	1.08821	1.28789	1.5385	1.60507	1.48821	1.73534
Mouse_newGene_32208	Mouse_newGene_32208	0.308804	0.212138	0.123763	0.139893	0.265277	0.168596	0.189067	0.217645	0.25904	0.337645	0.311848	0.266625
Mouse_newGene_1599	Mouse_newGene_1599	0.273737	0	0.118429	0	0.025115	0.036486	0.066926	0	0	0	0.039933	0
ENSMUSG00000112449	Srp54b	31.6243	31.8686	33.6587	28.3958	28.3788	26.2519	29.56	28.3711	30.0061	33.867	34.7437	31.5071
Mouse_newGene_204849	Mouse_newGene_204849	0.161914	0.082147	0.135012	0.123248	0.053965	0.030649	0.05383	0.167596	0.105718	0.03926	0.008297	0.032507
ENSMUSG00000090053	Palm2	2.9422	2.45469	3.9791	3.50313	3.80339	3.75105	4.03088	2.2981	2.91914	3.13699	4.54357	4.21069
ENSMUSG00000031543	Ank1	5.76547	3.80438	5.51372	6.01124	4.48024	4.5154	5.59608	4.46194	4.73405	6.23324	4.28587	4.17857
ENSMUSG00000050323	Ndufaf6	5.73796	6.05471	5.3965	6.1757	5.70079	4.93939	5.40662	6.24868	6.10732	5.82043	6.4725	5.37045
ENSMUSG00000000440	Pparg	1.45105	1.76194	1.80919	1.97009	2.12972	1.40987	2.1016	1.39425	1.40451	0.961036	1.53937	1.39123
ENSMUSG00000031540	Kat6a	4.04011	3.84746	4.11133	4.39737	3.63175	5.0975	4.64265	4.40756	3.53169	3.22587	4.08278	4.11508
ENSMUSG00000031546	Gins4	9.12544	9.02691	9.01724	10.9893	9.17042	10.1677	7.73019	11.8158	12.5246	12.0035	10.3349	10.5206
ENSMUSG00000031545	Gpat4	16.9253	17.6718	16.5279	16.7998	16.9883	17.1931	16.3174	18.3039	19.4561	18.3942	17.5329	17.4971
ENSMUSG00000055137	Sugct	1.27003	1.63421	1.77617	1.30359	1.8054	1.56511	1.18899	1.221	1.64814	1.80433	1.48419	1.65859
Mouse_newGene_6614	Mouse_newGene_6614	0	0	0	0	0	0	0	0	0	0	0	0
ENSMUSG00000031549	Ido2	0.056751	0.20437	0.136946	0.257577	0.201722	0.129974	0.156952	0.123022	0.240988	0.10007	0.186772	0.12302
ENSMUSG00000031548	Sfrp1	1.58402	1.35085	1.37806	1.28357	1.60009	1.34692	0.893232	1.19271	1.15934	1.51563	1.51569	1.15391
Mouse_newGene_6611	Mouse_newGene_6611	0.052293	0.145641	0.101166	0.116762	0.215499	0.168507	0.135115	0.179876	0.174589	0.148877	0.113277	0.22306
Mouse_newGene_202149	Mouse_newGene_202149	0.824741	1.32022	0.722799	0.308227	0.465912	0.307446	1.15945	1.5192	2.38041	2.08419	1.22007	1.11585
Mouse_newGene_37911	Mouse_newGene_37911	0.055369	0.024117	0.181083	0.208134	0.14412	0.142736	0.160154	0.158079	0.091571	0.064047	0.129536	0.279036
ENSMUSG00000062175	Tgif2	0.78254	0.504412	0.70217	0.357397	0.236584	0.358164	0.439763	0.2696	0.512809	0.309729	0.315382	0.414348
ENSMUSG00000062170	Fmr1nb	0.086378	0	0	0	0	0.114725	0	0.018702	0.183829	0.038769	0.021203	0
ENSMUSG00000025978	Rftn2	5.62985	5.28349	5.85856	5.40286	5.79293	5.46872	5.01678	5.23227	5.20276	6.12818	6.1895	5.8732
ENSMUSG00000025977	Boll	0	0.010925	0.036693	0	0	0.009865	0.008662	0.055093	0	0.049325	0.009485	0.038563
Mouse_newGene_249156	Mouse_newGene_249156	0	0.019445	0.025188	0.135335	0.191726	0.172382	0.199771	0.027504	0.105414	0.060207	0.072846	0.117651
ENSMUSG00000091987	Gm10352	0	0	0	0	0	0	0	0	0	0	0	0
ENSMUSG00000030209	Grin2b	19.5837	20.1468	19.3371	19.9256	19.3677	22.7222	23.279	20.4342	17.1375	14.3071	21.5318	22.5935
ENSMUSG00000091983	Olfr457	0	0	0	0	0	0	0	0	0	0	0	0
ENSMUSG00000030208	Emp1	2.6769	1.66673	0.728765	0.582641	1.32785	0.86994	3.53185	1.64808	1.38237	0.567214	0.546841	0.792843
Mouse_newGene_130453	Mouse_newGene_130453	0.109865	0	0	0	0	0	0	0	0.052152	0.097184	0	0
ENSMUSG00000021087	Rtn1	119.331	121.916	117.812	134.227	132.621	140.333	149.014	121.884	119.277	118.063	121.29	124.706
ENSMUSG00000026283	Ing5	4.54236	3.67767	3.92074	5.15496	5.08912	4.26375	3.05466	5.14412	5.69881	4.60572	5.17727	4.80978
ENSMUSG00000021081	Serpina1f	0	0	0	0	0	0	0	0	0	0	0	0
ENSMUSG00000022191	Drosha	9.02798	8.76711	8.86689	8.97826	8.3442	9.55434	10.7105	8.20511	7.21394	7.06292	9.292	8.86227
ENSMUSG00000022193	Psmb5	70.1654	67.3327	66.0644	77.0144	72.0431	58.2001	61.0555	69.4409	75.7912	70.3461	65.5438	67.8736
ENSMUSG00000022194	Pabpn1	14.9139	14.9481	15.8315	14.4241	18.2445	20.9504	19.1798	11.4298	13.835	17.5183	15.5619	15.146
ENSMUSG00000022195	6030458C11Rik	9.87762	5.44814	3.70667	4.35562	9.23905	9.32387	4.0365	5.08792	8.69792	5.82636	5.56994	5.34426
ENSMUSG00000022197	Pdzd2	4.42685	4.10538	3.35015	4.3858	3.70381	7.42569	5.77693	7.90744	5.94927	2.64134	3.7867	3.55286
ENSMUSG00000022199	Slc22a17	105.408	98.3896	97.4448	86.4723	110.845	106.495	109.306	103.705	106.717	76.1253	97.4635	81.046
ENSMUSG00000079177	Fam228a	0.2583	0.255072	0.278276	0.21881	0.193425	0.344452	0.297463	0.387519	0.419508	0.279219	0.352353	0.44907
ENSMUSG00000090588	Gm9573	0	0	0	0	0	0	0	0	0	0	0	0
ENSMUSG00000028520	4921539E11Rik	0	0	0	0	0	0	0	0	0	0.00513	0	0
ENSMUSG00000110171	Olfr484	0	0	0	0	0	0	0	0	0	0	0	0
ENSMUSG00000069622	Gm10273	0.411997	0.342522	0.2915	0.509652	0.908379	0.283135	0.12731	0.385489	4.71213	3.1193	0.133272	0.341661
Mouse_newGene_245304	Mouse_newGene_245304	0.135923	0.103042	0.056632	0.112675	0.080496	0.252317	0.29578	0.149009	0.161064	0.022768	0.06341	0.024494
ENSMUSG00000116563	AL731706.2	43.058	37.0955	35.088	35.1713	34.6689	36.1473	23.9863	45.7337	53.7748	62.1118	51.254	55.8838
ENSMUSG00000095212	Olfr473	0	0	0	0	0	0	0	0	0	0	0	0
ENSMUSG00000029678	Hyal5	0	0	0	0	0	0	0	0	0	0	0	0
ENSMUSG00000029679	Hyal6	0.010535	0	0	0	0.005518	0	0	0	0	0.009413	0	0
Mouse_newGene_138266	Mouse_newGene_138266	0.00159	0	0.00045	0.050334	0.1764	0.157742	0	0	0.041032	0.0019	0.000779	0
ENSMUSG00000052688	Rab7b	0.864015	0.707119	0.92487	0.300078	0.216084	0.463171	0.381205	0.375213	0.896661	0.223276	0.383983	0.31597
Mouse_newGene_138261	Mouse_newGene_138261	0	0	0	0.171943	0	0	0	0	0	0	0	0
Mouse_newGene_138262	Mouse_newGene_138262	0.08483	0.081645	0.085604	0.146328	0	0.180622	0.240151	0.1208	0.193793	0.079688	0.019889	0.078483
ENSMUSG00000029670	Ing3	6.65805	8.8359	6.56543	6.95818	4.63894	6.17631	5.59819	4.87239	6.52057	7.19602	7.56862	9.08694
ENSMUSG00000029671	Wnt16	0.318584	0.359007	0.461778	0.212866	0.202046	0.771861	1.08837	0.786911	0.534356	0.102102	0.173347	0.163687
Mouse_newGene_112033	Mouse_newGene_112033	0.123773	0.172876	0.020269	0.229408	0.147453	0.262467	0.089032	0.095049	0.161492	0.098868	0.184409	0.201982
ENSMUSG00000029673	Auts2	9.38462	8.98244	12.304	8.7517	7.56444	11.8797	12.2411	9.68554	6.59797	6.64469	7.62021	9.38505
ENSMUSG00000029674	Limk1	6.32022	8.65143	5.09818	8.78413	6.85048	6.17252	8.45701	8.59317	5.40662	9.02241	8.76499	6.06738
Mouse_newGene_138269	Mouse_newGene_138269	0.050041	0.132513	0.016042	0.236738	0.143971	0.172474	0.239053	0.135069	0.137934	0.030923	0.128808	0.222727
ENSMUSG00000029676	Pot1a	5.53118	5.68984	6.21966	4.56266	4.54715	4.86848	4.19118	6.61425	7.79121	7.83047	7.16693	7.4759
Mouse_newGene_112036	Mouse_newGene_112036	0.021461	0.049183	0	0.089105	0	0	0.01235	0.041171	0.007854	0.035414	0.019704	0.07476
ENSMUSG00000038148	Cldn16	0	0	0	0	0	0	0	0	0	0	0	0
ENSMUSG00000038145	Snrk	20.9183	24.2267	26.7615	20.3679	20.1872	19.3657	26.3669	20.7674	23.7429	29.9063	28.3152	30.0489
ENSMUSG00000038146	Notch3	1.3069	1.31243	1.41928	1.2227	1.56348	1.76191	1.21454	1.47476	1.19107	1.15434	1.15638	1.26743
ENSMUSG00000038147	Cd84	1.11377	0.988254	1.6405	1.20263	1.1204	1.13959	1.29266	1.37652	1.22846	1.18909	1.91173	1.14779
Mouse_newGene_82878	Mouse_newGene_82878	0.082111	0.151149	0.162624	0.10838	0.152023	0.081112	0.076145	0.101401	0.084668	0.086289	0.083399	0.048112
ENSMUSG00000038141	Tmem181a	14.1623	15.0872	12.7745	14.183	14.0171	13.5578	11.8084	15.6908	17.1892	16.0794	17.2271	16.3335
ENSMUSG00000038143	Stox2	12.3481	12.6475	11.3117	10.2463	11.1715	12.5486	13.2537	11.0124	10.4771	11.4725	11.8481	12.309
Mouse_newGene_40272	Mouse_newGene_40272	0	0.328297	0.35257	0.279358	0.369087	0.405663	0	0.389262	0.330652	0.312244	0.551973	0.319043
ENSMUSG00000072845	Tmprss11a	0.258157	0.134734	0.167256	0.181366	0.078021	0.136431	0.017162	0.191379	0.13886	0.097466	0.120117	0.158925
ENSMUSG00000072849	Serpina1e	0	0	0	0	0	0	0	0	0.043767	0	0	0
ENSMUSG00000028109	Hormad1	0	0	0	0	0	0	0	0	0	0	0	0
ENSMUSG00000028108	Ecm1	0.421394	0.681395	0.535678	0.42562	0.474519	0.71665	0.324397	0.442876	0.452743	0.392649	0.436869	0.307579
ENSMUSG00000025359	Pmel	0.265665	0.231446	0.221396	0.234004	0.133178	0.567993	0.064002	0.157456	0.084906	0.261113	0.39914	0.167814
ENSMUSG00000025358	Cdk2	0.662932	0.723153	0.674209	0.695114	0.797112	0.668065	0.487461	0.885534	0.663769	0.722834	0.746087	0.82558
ENSMUSG00000028101	Pias3	4.52499	3.40878	3.86656	4.22335	5.52604	3.68331	3.77183	3.52794	3.81936	4.23248	4.18461	3.71949
ENSMUSG00000028100	Nudt17	3.26	3.60251	4.17601	5.16796	4.3467	4.36837	3.9925	3.82353	4.17489	4.54051	3.60025	4.40876
ENSMUSG00000025351	Cd63	13.9203	11.3052	14.9629	13.7988	11.745	15.6853	14.3655	15.0904	12.7124	12.1756	13.416	13.4201
ENSMUSG00000028102	Pex11b	12.3703	11.2542	10.1987	13.8955	12.1246	10.8993	12.607	12.2667	15.3488	11.3993	11.307	10.8089
ENSMUSG00000025357	Dgka	2.21385	2.26507	2.85028	2.48873	2.26051	2.37435	2.20769	2.07653	2.25992	2.0063	2.06216	2.20629
ENSMUSG00000028104	Polr3gl	7.12202	7.21374	7.09976	6.52965	6.77497	5.52357	6.53711	5.89192	7.3034	7.50801	7.83255	8.95539
ENSMUSG00000028107	Tars2	9.10977	9.88279	10.1261	8.88448	8.78009	8.81559	9.10773	6.83469	8.30609	10.7959	10.4215	9.91095
ENSMUSG00000025354	Dnajc14	12.9239	13.1132	11.5184	12.2259	12.7526	12.9727	10.6895	14.2734	12.6743	14.6529	13.7782	14.1776
Mouse_newGene_255560	Mouse_newGene_255560	0	0.017682	0	0.081139	0.045807	0	0.123656	0.144434	0	0	0	0
Mouse_newGene_228289	Mouse_newGene_228289	0	0	0	0	0.184825	0	0	0	0	0	0	0
ENSMUSG00000062825	Actg1	262.987	273.929	280.514	282.178	304.424	307.463	285.341	263.327	269.579	236.255	235.364	228.718
ENSMUSG00000062826	Ces2f	0	0	0	0	0	0	0	0	0	0	0	0
ENSMUSG00000062822	4833420G17Rik	9.10688	10.612	9.95549	8.81694	9.39248	9.16588	10.3804	10.493	11.4407	11.0464	10.4234	9.97949
ENSMUSG00000111497	Gm38431	1.73038	1.6331	2.37758	3.11424	1.77682	2.40192	1.00327	1.58523	1.72631	2.34014	1.4375	1.68978
ENSMUSG00000049957	Ccdc137	5.80738	6.14252	4.55973	5.91725	5.2983	6.65067	5.9067	5.6678	6.91377	6.89189	7.00644	5.95359
ENSMUSG00000042148	Cox10	4.30866	4.70747	4.51392	4.30998	3.9739	4.65009	4.15803	4.73734	4.04711	4.49491	4.27504	4.24863
ENSMUSG00000052212	Cd177	0	0.021214	0.058626	0.050427	0.035161	0.011172	0.067392	0.293681	0.279727	0	0.99428	0.017871
ENSMUSG00000052217	Hbb-bh1	0	0	0	0	0	0	0	0	0	0	0	0
Mouse_newGene_256204	Mouse_newGene_256204	0	0.044197	0	0.101659	0.070769	0	0.052768	0	0.056747	0	0	0
Mouse_newGene_59059	Mouse_newGene_59059	0	0	0	0	0.164042	0	0	0	0	0	0	0
ENSMUSG00000060084	Olfr748	0	0	0	0	0	0	0	0	0	0	0	0
ENSMUSG00000058163	Gm5431	0.018299	0.102881	0.073374	0.093893	0.092793	0.064542	0.034992	0.066571	0.070482	0.067356	0.08565	0.101095
Mouse_newGene_241530	Mouse_newGene_241530	0.183042	0	0	0	0.077129	0	0	0	0	0.010862	0	0.062967
ENSMUSG00000071302	2610044O15Rik8	10.35	11.6497	9.86447	9.85505	9.00324	9.47587	7.0265	15.5035	16.6831	15.8896	14.1576	13.2496
ENSMUSG00000019880	Rspo3	4.39695	5.45043	5.2422	3.85757	3.53385	2.78773	4.29496	3.58909	3.64392	4.37119	3.8018	4.06109
ENSMUSG00000019883	Echdc1	11.4479	11.2452	10.9928	9.56568	10.8638	6.18449	8.09247	9.24852	10.0947	11.9643	12.0625	6.45261
ENSMUSG00000096553	Gm10097	0.006531	0	0	0.030394	0	0	0	0	0	0	0	0
ENSMUSG00000019888	Mgat4c	4.902	4.61868	7.43267	3.80864	6.23949	4.85392	5.32591	5.47103	3.92146	6.27654	8.33145	5.3687
ENSMUSG00000019889	Ptprk	13.054	15.4149	14.0957	12.2425	11.8229	12.7843	14.3733	9.8237	11.3595	13.4294	12.8459	13.5258
Mouse_newGene_120426	Mouse_newGene_120426	0.041677	0	0	0	0.124309	0.07524	0	0	0	0	0	0
ENSMUSG00000053161	Daw1	0.352969	0.119611	0.373436	0.087542	0.184295	0.352528	0.037092	0.333675	0.148625	0.244716	0.416445	0.309482
ENSMUSG00000018287	Spag7	18.9014	17.0655	18.311	20.0291	20.1073	18.3169	17.4376	21.105	21.3285	18.6605	18.4277	17.825
ENSMUSG00000018286	Psmb6	107.579	102.283	101.953	115.279	103.972	100.946	100.15	116.926	121.487	110.337	98.9817	107.627
ENSMUSG00000024758	Rtn3	86.8023	85.4035	88.4204	92.149	91.7612	94.2616	96.9902	87.1613	86.995	88.8736	91.2695	90.3667
Mouse_newGene_111718	Mouse_newGene_111718	0	0.163082	0	0	0	0	0	0.074659	0	0	0	0
ENSMUSG00000021508	Cxcl14	29.9615	37.5924	34.7313	29.0187	32.6413	32.0994	33.1698	31.9247	32.713	40.7944	36.9195	37.3264
ENSMUSG00000021509	Slc25a48	0.005371	0.010466	0.045367	0.046094	0	0.00674	0.00452	0	0	0.014445	0	0.005062
ENSMUSG00000024750	Zfand5	65.9473	75.3835	76.3679	62.8847	68.2157	79.0787	69.3501	71.8151	78.191	76.3431	72.7546	74.0028
ENSMUSG00000074871	Ctsm	0	0	0	0	0	0	0	0	0	0	0	0
ENSMUSG00000021500	Ddx46	9.11488	8.51087	9.76434	10.8944	10.2146	10.1276	10.2707	9.66208	9.50315	8.88489	8.55446	9.06331
ENSMUSG00000074873	AI606181	0.851967	0.786165	0.047881	0.992854	1.2849	1.07919	1.04075	1.29971	0.962289	0.881096	1.06239	0.079545
ENSMUSG00000074874	Ctla2b	1.91708	1.7274	2.20446	0.717701	1.59884	2.82006	3.19933	2.1295	2.49825	0.809438	0.915794	1.01564
Mouse_newGene_253079	Mouse_newGene_253079	0.036566	0.167616	0.049041	0.129478	0.149457	0.13716	0.123269	0.136648	0.188685	0.171349	0.172008	0.086046
Mouse_newGene_200284	Mouse_newGene_200284	0	0	0	0	0	0	0	0	0	0	0	0
ENSMUSG00000070382	Olfr391-ps	0	0	0	0	0	0	0	0	0	0	0	0
ENSMUSG00000036275	9530068E07Rik	24.6695	25.0387	24.554	23.8748	23.8387	23.3423	23.4871	24.0529	22.0201	23.2476	25.0215	21.7646
ENSMUSG00000036270	Edc4	17.0291	17.4887	17.3346	19.075	19.8442	22.4871	19.6779	21.2585	20.0183	18.0039	17.1905	18.009
ENSMUSG00000036273	Lrrk2	15.2285	17.3784	10.99	8.61203	11.6767	14.2855	9.04753	8.65109	8.89669	14.9754	16.8927	15.4525
Mouse_newGene_90175	Mouse_newGene_90175	0.558185	0.311063	0.590974	0.747326	0.325064	0.223486	0.479777	0.472235	0.382904	0.251595	0.428039	0.468236
ENSMUSG00000036278	Macrod1	2.62482	2.1979	3.38131	3.23718	3.27421	2.95286	2.91039	2.89026	3.27859	3.7037	2.80824	3.20442
ENSMUSG00000022973	Synj1	19.7046	16.8203	26.2397	28.7869	19.3248	31.9379	25.0009	23.392	18.882	21.2145	26.3793	17.6401
ENSMUSG00000022971	Ifnar2	5.6711	4.97994	5.82206	7.20736	6.106	5.3575	4.01215	5.51504	5.76924	5.63688	5.6907	6.56846
ENSMUSG00000005469	Prkaca	50.7278	51.3137	55.3559	56.0971	55.5694	53.3742	47.7521	49.3095	52.3064	54.5346	53.4256	53.7085
ENSMUSG00000005465	Il27ra	0.061268	0.08448	0.150551	0.166605	0.120519	0.075432	0.102967	0.063692	0.209557	0.156611	0.088215	0.070325
ENSMUSG00000027229	Terb2	0	0	0	0	0	0	0	0	0	0	0	0
ENSMUSG00000027221	Chst1	34.616	35.874	31.0647	41.943	36.3865	35.3561	38.4673	38.7072	37.2337	33.276	35.4754	37.8592
ENSMUSG00000027220	Syt13	54.4618	56.1202	56.6744	61.8433	54.4497	51.0508	62.1533	51.11	54.247	48.022	50.6999	53.0895
ENSMUSG00000070551	Mrgprb5	0	0	0	0	0	0	0	0	0	0	0	0
ENSMUSG00000070550	Mrgprb4	0	0	0	0	0	0	0	0	0	0	0	0
Mouse_newGene_140366	Mouse_newGene_140366	0	0	0.134885	0	0	0	0	0	0	0	0	0
ENSMUSG00000027224	Duoxa1	0	0.014006	0	0	0.015493	0	0	0	0	0	0.023709	0.0069
ENSMUSG00000027227	Sord	7.02492	7.32875	7.69744	7.66539	8.41468	6.28993	4.95201	8.80329	8.45402	8.14818	7.05406	7.3145
ENSMUSG00000072995	Cpxcr1	0	0	0	0	0	0	0	0	0	0	0	0
ENSMUSG00000022875	Kng1	0	0	0	0	0	0	0	0	0	0.202461	0.141901	0.120456
Mouse_newGene_175125	Mouse_newGene_175125	0	0.019115	0.064487	0	0.02538	0.020134	0.025764	0.157259	0.298019	0.068123	0.142097	0.09072
Mouse_newGene_20363	Mouse_newGene_20363	0.186806	0.030316	0	0	0.108708	0.089455	0.076157	0.008066	0.053877	0.313964	0.129489	0.092794
Mouse_newGene_142218	Mouse_newGene_142218	0.269517	0.123247	0.408965	0.311366	0.146838	0.191332	0	0.119432	0.122045	0.069018	0.069962	0.03489
Mouse_newGene_142219	Mouse_newGene_142219	0.108696	0.102397	0.187722	0.057994	0	0.074084	0.006399	0.059661	0.016815	0	0	0.004361
Mouse_newGene_117211	Mouse_newGene_117211	0.059286	0	0.066156	0.011771	0.05203	0.030983	0	0.089243	0.035277	0.076673	0.152018	0.216452
Mouse_newGene_47852	Mouse_newGene_47852	0.174946	0.210858	0.367526	0.282799	0.315352	0.141636	0.248042	0.157667	0.302683	0.34529	0.325386	0.270265
Mouse_newGene_47854	Mouse_newGene_47854	0.21993	0.099208	0.293154	0.008272	0.038455	0.144769	0.094525	0.177508	0.0838	0.191749	0.434461	0.06293
Mouse_newGene_87161	Mouse_newGene_87161	0	0	0	0	0	0	0	0.024432	0	0	0	0
ENSMUSG00000040929	Rfx3	7.70469	11.6811	6.73895	11.7109	6.0096	14.0418	8.24421	11.3059	9.18667	9.34178	14.9029	10.9772
ENSMUSG00000040928	S100pbp	13.5225	13.5224	11.3527	13.0881	14.4372	14.1106	9.27695	14.5313	14.0141	16.4415	15.7463	15.5045
Mouse_newGene_45980	Mouse_newGene_45980	0	0.007441	0	0	0	0	0.036984	0.020291	0	0	0.016021	0.11386
Mouse_newGene_203737	Mouse_newGene_203737	0.039517	0.100118	0.078815	0.265759	0.032972	0.148519	0.074768	0.176879	0.297219	0	0	0.211076
ENSMUSG00000029994	Anxa4	1.94409	2.05753	2.03993	1.52674	1.44382	1.89195	1.7733	2.00117	1.8506	1.7098	2.01247	2.29855
ENSMUSG00000029993	Nfu1	24.554	26.2189	27.2217	27.8073	28.3508	23.6023	23.1681	27.9478	28.5786	27.7482	26.3427	24.2992
ENSMUSG00000029992	Gfpt1	9.12342	8.99168	8.83232	8.78084	8.30563	9.38295	8.11893	8.44975	7.55965	9.89498	9.86202	9.656
Mouse_newGene_174888	Mouse_newGene_174888	0.108814	0	0.017074	0	0	0	0	0.071446	0	0	0	0
ENSMUSG00000029999	Tgfa	7.3585	7.07286	5.97934	4.72243	7.37493	6.82573	4.27625	6.39412	4.5813	6.09106	7.80348	6.07526
ENSMUSG00000029998	Pcyox1	33.6559	34.6364	33.1193	36.697	39.3215	31.01	33.2972	44.239	45.3099	37.4643	35.7287	36.2583
ENSMUSG00000006464	Bbs1	6.29999	6.70366	5.86729	5.30012	4.93676	5.52535	4.89574	6.16988	6.54814	5.75677	6.49941	6.95252
ENSMUSG00000006463	Zdhhc24	6.115	5.05128	5.85866	5.6017	6.04127	5.59217	4.43387	3.19785	3.4041	6.71859	5.65558	2.36946
Mouse_newGene_154389	Mouse_newGene_154389	0.307968	0.285783	0.222737	0.210358	0.1551	0.176967	0.126063	0.336456	0.129952	0.243393	0.248225	0.280806
ENSMUSG00000006469	Slc34a3	0.041618	0.006593	0.048418	0.102998	0.075638	0.011293	0	0.04654	0.023723	0.027472	0.008178	0.068545
Mouse_newGene_161122	Mouse_newGene_161122	0	0	0	0	0	0	0	0	0	0	0	0
ENSMUSG00000021786	Oxsm	1.08247	1.12025	1.16352	1.02816	1.24152	1.01418	0.863108	1.50457	1.74507	1.15295	1.40707	1.02014
Mouse_newGene_213748	Mouse_newGene_213748	0.139736	0.164995	0	0	0	0	0	0	0.218269	0	0.329801	0
ENSMUSG00000022304	Dpys	0.12176	0.118944	0.172541	0.11167	0.050373	0.032713	0.040608	0.069563	0.122985	0.121483	0.126103	0.093685
ENSMUSG00000073774	Kncn	0.093053	0	0	0	0	0.010038	0	0.017805	0.046453	0.016961	0	0.017778
ENSMUSG00000073775	Kti12	5.41801	5.88437	5.34366	5.73266	4.9804	6.01387	6.27318	4.89278	4.28156	5.26934	4.94323	5.91363
ENSMUSG00000022300	Dcaf13	12.4835	11.7038	12.1141	11.7367	13.2876	11.8338	12.6926	16.2609	16.1011	15.3505	15.5274	15.399
ENSMUSG00000022303	Dcstamp	0.064388	0.124032	0.106464	0.103867	0.08901	0.079808	0.033195	0.096972	0.034576	0.064975	0.051503	0.42769
ENSMUSG00000028587	Orc1	0.119206	0.055675	0.054224	0.084591	0.03164	0.020121	0.059598	0.056227	0.062392	0.037319	0.092799	0.022627
Mouse_newGene_179535	Mouse_newGene_179535	0.189996	0.128982	0.240879	0.188766	0.265582	0.210209	0.124711	0.11489	0.07891	0.125247	0.071158	0.117388
Mouse_newGene_113020	Mouse_newGene_113020	0	0	0	0	0	0	0.007221	0	0	0	0	0
Mouse_newGene_113025	Mouse_newGene_113025	0	0	0	0	0	0	0	0	0	0	0	0
Mouse_newGene_198291	Mouse_newGene_198291	0	0	0.01133	0	0	0	0	0	0	0	0.096712	0.051715
ENSMUSG00000034126	Pomt2	4.44711	4.49123	4.6452	4.86601	4.48156	5.05702	4.23354	5.40043	5.2887	5.45519	4.96765	5.16259
ENSMUSG00000034127	Tspan8	0.267766	0.495898	0.949347	0.278559	0.272581	0.17772	0.214598	0.354948	0.68976	0.403248	0.53031	0.577641
Mouse_newGene_214439	Mouse_newGene_214439	0.240309	0	0.293751	0	0.192773	0.436523	0.312296	0	0.167069	0.496478	0	0
ENSMUSG00000074093	Svip	16.5016	17.467	18.109	16.1135	17.5574	13.4606	11.9852	17.5099	19.1504	19.744	19.3913	18.7938
ENSMUSG00000022387	Brd1	13.6656	13.1564	12.7207	14.2805	14.8444	13.138	13.8704	14.067	14.0365	14.2135	12.9254	13.2516
Mouse_newGene_209233	Mouse_newGene_209233	0.290944	0.616202	0.494645	0.56184	1.02182	0.34124	0.875817	0.6642	1.28687	0.678835	0.575558	0.444699
Mouse_newGene_146011	Mouse_newGene_146011	0.029942	0.140873	0.137522	0.100077	0.113797	0.106123	0.231019	0.14279	0.256389	0.188136	0.120027	0.242298
ENSMUSG00000029335	Bmp3	4.58804	5.22224	3.71627	3.64274	4.32409	6.66277	6.00417	5.23889	5.6495	3.71728	4.75243	4.0454
ENSMUSG00000029334	Prkg2	3.47025	3.6378	3.99562	2.81859	2.98364	4.33766	3.92178	2.17683	2.82097	3.69022	3.44429	3.40533
ENSMUSG00000029337	Fgf5	0.739747	1.4625	1.7618	0.9681	0.930884	0.889025	1.14808	0.449621	0.44401	0.476521	0.70974	0.489078
Mouse_newGene_183964	Mouse_newGene_183964	0	0	0.023268	0.025008	0	0	0	0.024505	0.224	0	0.103987	0.100522
Mouse_newGene_133388	Mouse_newGene_133388	0	0.18774	0	0	0	0	0	0	0	0.070636	0	0
Mouse_newGene_161113	Mouse_newGene_161113	0	0	0.008169	0.052325	0	0	0	0	0	0	0	0
ENSMUSG00000069421	Olfr810	0	0	0	0	0	0.001403	0	0	0	0	0	0
ENSMUSG00000046438	Scgb2b24	0	0	0	0	0	0	0	0	0	0	0	0
ENSMUSG00000046435	Gm13078	0	0	0	0	0	0	0	0	0	0	0	0
ENSMUSG00000046434	Hnrnpa1	62.8359	65.61	68.516	74.7041	68.1808	64.8988	74.1837	80.0523	77.1584	68.2706	64.4443	67.0825
ENSMUSG00000046431	Olfr518	0	0	0	0	0	0	0	0.002751	0	0	0	0
Mouse_newGene_58048	Mouse_newGene_58048	0	0	0	0	0	0	0	0.087058	0	0	0	0
Mouse_newGene_193116	Mouse_newGene_193116	0	0	0	0	0	0	0	0	0	0	0	0
ENSMUSG00000060445	Sycp2	0.27097	0.290975	0.314635	0.275022	0.334907	0.409974	0.328777	0.305691	0.381281	0.334961	0.34729	0.335778
Mouse_newGene_488	Mouse_newGene_488	0.099685	0	0	0	0	0	0	0	0	0	0	0.074904
Mouse_newGene_108499	Mouse_newGene_108499	0	0.134675	0	0.033878	0	0.13928	0.10535	0.091647	0.040707	0	0	0.044942
ENSMUSG00000035299	Mid1	1.27586	0.616646	0.532652	1.16991	1.13452	1.30159	0.813267	1.05471	0.649876	0.588134	0.562879	0.279763
ENSMUSG00000035298	Klhl35	0.802601	0.484301	0.591635	0.763498	0.612878	0.381913	0.459101	1.3484	1.51068	0.49677	0.468943	0.520128
Mouse_newGene_3575	Mouse_newGene_3575	0	0.036371	0.108521	0.020725	0.158312	0	0.106919	0.070793	0.19664	0.161275	0	0
ENSMUSG00000035293	G2e3	2.98061	2.57047	3.45129	2.52121	2.99528	1.87801	2.46579	2.77974	2.56929	3.46725	3.51699	3.58711
Mouse_newGene_3579	Mouse_newGene_3579	0	0	0	0	0	0	0.257502	0	0	0	0	0
ENSMUSG00000035297	Cops4	40.7491	46.3331	43.5074	42.1839	45.7084	40.323	40.3428	43.5761	48.9783	47.1434	47.6838	44.8473
ENSMUSG00000035296	Sgcg	0.025847	0.02379	0.027629	0	0.029849	0.05173	0	0.042425	0	0.027732	0	0
ENSMUSG00000035295	Wdr38	0.290073	0.140163	0.253411	0.210762	0.291196	0.12375	0.079052	0.191344	0.080166	0.35375	0.3167	0.352659
ENSMUSG00000042532	Golga7b	37.2935	38.8484	36.0146	41.5981	37.663	37.1639	37.7214	34.4665	42.9322	38.5305	39.1158	39.3666
ENSMUSG00000042535	Gtpbp1	13.0647	12.3134	11.0516	10.561	12.1015	11.9082	11.7681	11.4904	11.7269	10.2262	11.2749	10.962
ENSMUSG00000059934	Prh1	0	0	0	0	0	0	0	0	0	0	0	0
ENSMUSG00000007415	Gatad1	31.2399	30.4892	33.0753	29.7744	34.4662	26.6191	25.2974	31.2701	29.7091	33.3439	31.0045	32.4958
ENSMUSG00000007411	Mark3	38.718	40.0318	35.4143	36.1444	39.1314	40.886	41.3288	38.8257	40.3611	39.8251	38.4316	39.1871
ENSMUSG00000057236	Rbbp4	22.7567	25.9004	25.3436	23.4526	25.4383	24.3334	22.8639	28.4891	28.3594	26.8293	24.8616	25.6209
ENSMUSG00000027340	Slc23a2	35.173	38.373	39.5296	36.6016	39.5885	37.9549	35.9694	43.1695	42.8532	35.2419	34.789	34.2228
ENSMUSG00000078963	Hsbp1l1	0.050822	0.525113	0.327115	0.304513	0.321247	0.283623	0.299343	0.435613	0.53079	0.196142	0.374708	0.162089
ENSMUSG00000048349	Pou4f1	0.410833	0.093393	0.72791	0.118688	0.010837	0.191102	0.081256	0.203253	0.195789	0.056504	0.106504	0.307982
ENSMUSG00000078546	Zfp995	0.714603	0.731297	1.78842	2.35369	1.0924	1.50408	1.51207	2.48549	2.18764	1.97032	1.91832	2.20695
ENSMUSG00000096714	Olfr699	0	0	0	0	0	0	0	0	0	0	0	0
Mouse_newGene_22279	Mouse_newGene_22279	0	0	0.051435	0	0	0	0	0	0	0	0	0
Mouse_newGene_226624	Mouse_newGene_226624	0.066466	0.041885	0.007411	0.010032	0.029619	0	0.026552	0.132591	0	0.072043	0.128772	0
Mouse_newGene_226625	Mouse_newGene_226625	0.045954	0.024211	0.0257	0.052966	0.109514	0.070335	0.06775	0.094669	0.127194	0	0.029992	0.010704
ENSMUSG00000075327	Zbtb2	3.81297	5.1067	4.86601	3.24304	3.22557	3.60884	4.20266	3.68758	2.89555	3.70516	3.7088	4.62608
Mouse_newGene_22272	Mouse_newGene_22272	0.351919	0.471443	0.255666	0.236876	0.364769	0.395144	0.473406	0.19563	0.221396	0.426976	0.357571	0.318964
ENSMUSG00000075324	Fign	0.273485	0.269864	0.335518	0.184079	0.352799	0.437025	0.215786	0.242344	0.204362	0.46153	0.290479	0.526897
ENSMUSG00000045160	Bola3	5.4395	5.11774	5.59876	5.71004	4.93641	4.33535	4.42669	6.21349	5.91252	6.11611	5.51268	6.09223
ENSMUSG00000014402	Tsg101	19.8146	20.1182	19.8039	21.6067	20.9327	19.5259	20.1432	22.1773	20.426	20.2684	20.3762	17.8397
Mouse_newGene_19632	Mouse_newGene_19632	0.088217	0.133339	0.188429	0.079632	0.147989	0.200732	0.134716	0.165703	0.150424	0.143515	0.14465	0.281004
ENSMUSG00000030966	Trim21	1.03861	0.524616	0.87099	1.10201	0.731546	0.687553	0.335056	1.1576	0.809112	1.01845	1.15569	1.08312
ENSMUSG00000078897	Gm4724	1.62256	1.56071	0.003479	0.043765	1.55096	0.014878	1.12211	0.012629	0.004628	0.014734	2.10343	2.3767
ENSMUSG00000078894	2210418O10Rik	2.04523	3.23617	3.73684	4.55149	1.84968	2.42677	3.07809	2.55866	2.27628	2.60361	3.56189	2.8266
ENSMUSG00000078895	Gm11009	0.008575	0	0	0	0	0	0	0	0.004933	0	0	0.024446
ENSMUSG00000001157	Gmcl1	6.78643	6.32652	6.24194	8.17552	8.57395	7.89327	6.33179	9.49168	8.59706	7.83487	8.01584	7.4682
ENSMUSG00000001156	Mxd1	4.49974	4.84467	4.10325	3.70502	5.27729	5.58587	4.48722	5.09217	3.90455	3.88138	4.18305	4.08638
Mouse_newGene_27981	Mouse_newGene_27981	0	0	0.035294	0	0	0.055985	0.109696	0	0	0	0	0.338523
ENSMUSG00000001158	Snrnp27	20.2445	21.9255	20.1406	20.9313	19.4445	18.1493	16.4831	17.9391	20.6522	22.1011	23.5003	20.7612
Mouse_newGene_27984	Mouse_newGene_27984	0.03183	0.015527	0.022598	0	0	0.165156	0.049299	0	0	0	0.057648	0.036723
ENSMUSG00000078898	Zfp968	0.011228	0.00713	0.003418	0.034396	0	0.001081	0	0	0.008712	0.03679	0	0.009759
ENSMUSG00000038187	Btbd10	51.019	35.6096	44.5081	27.6639	29.4488	53.3419	34.9438	28.0787	49.9081	44.3842	45.2646	29.3706
Mouse_newGene_192797	Mouse_newGene_192797	0.045407	0.019854	0.049782	0.023197	0.048166	0.093592	0.048156	0.054974	0.136105	0.099019	0.070036	0.066307
ENSMUSG00000051839	Gypa	0.160968	0.046213	0.172543	0.045674	0	0.028112	0	0.091627	0.05589	0.250552	0.509647	0.09938
ENSMUSG00000095928	Olfr204	0	0	0	0	0	0	0	0	0	0	0	0
Mouse_newGene_255209	Mouse_newGene_255209	0	0	0	0	0	0	0	0	0	0	0	0
ENSMUSG00000090342	Vmn2r46	0	0.001777	0	0.009129	0	0	0	0	0	0	0	0.015626
Mouse_newGene_140176	Mouse_newGene_140176	0.193467	0.119862	0.199028	0.197358	0.124083	0.252711	0.338533	0.141034	0.086611	0.101186	0.121833	0.056332
ENSMUSG00000034584	Exph5	3.48227	4.25471	3.33098	2.50513	2.67458	2.32127	1.66785	2.61226	3.45292	3.60168	4.73404	4.00617
ENSMUSG00000038188	Scarf1	0.305555	0.4214	0.554546	0.428885	0.412067	0.496464	0.448443	0.589679	0.572217	0.347249	0.647789	0.584391
Mouse_newGene_56263	Mouse_newGene_56263	0.272487	0	0.125327	0.114237	0.137894	0.215159	0.042503	0	0.230513	0.247474	0.156838	0.078117
ENSMUSG00000032212	Sltm	9.57826	9.557	9.33077	7.34774	7.42433	7.56551	8.55096	6.63041	7.08857	9.90012	9.93364	9.58648
ENSMUSG00000030730	Atp2a1	0.225835	0.105032	0.561035	0.268045	0.288688	0.027191	0.045161	0.235591	0.283418	0.448547	0.283235	0.148982
Mouse_newGene_97764	Mouse_newGene_97764	0	0	0	0	0	0	0	0	0	0	0	0
ENSMUSG00000032216	Nedd4	86.0336	86.1924	81.6701	70.8877	82.2956	76.5907	69.6247	73.0416	73.5637	87.7568	89.4246	91.2334
ENSMUSG00000032217	Rnf111	5.18121	5.98657	5.3587	5.6603	5.59675	5.83904	5.28418	5.34162	5.00965	4.84731	5.63357	6.69998
ENSMUSG00000032215	Rsl24d1	16.5607	16.3832	15.2707	16.3449	15.1581	23.7195	14.6334	16.6044	29.0212	17.1215	16.4239	18.1585
ENSMUSG00000032218	Ccnb2	0.444965	0.419957	0.176904	0.35212	0.392823	0.3255	0.35688	0.287889	0.365875	0.40575	0.784317	0.445352
ENSMUSG00000084989	Crocc2	0.213061	0.074767	0.206139	0.08122	0.049944	0.101624	0.019039	0.101969	0.115855	0.093715	0.304013	0.116275
Mouse_newGene_231689	Mouse_newGene_231689	0.024748	0.060745	0.014608	0.015596	0.103489	0	0.041292	0.019227	0	0.087586	0	0.015259
ENSMUSG00000040264	Gbp2b	0.006441	0	0	0	0	0.016112	0	0	0	0	0	0
ENSMUSG00000040265	Dnm3	10.1188	10.1072	11.0537	9.67606	11.1851	11.6076	11.2964	12.1786	8.85983	9.12669	10.3089	10.0333
ENSMUSG00000040263	Klhdc4	9.46865	8.7796	9.10314	9.14691	10.0118	9.45545	11.3796	10.7664	10.8733	8.71137	8.11442	8.50407
Mouse_newGene_7988	Mouse_newGene_7988	0.25629	0.468916	0.955471	0.319228	0.325369	0.40203	0.58205	0.187878	0.42047	0.724405	0.473813	0.517615
Mouse_newGene_74260	Mouse_newGene_74260	0.058843	0	0	0.052433	0	0	0	0	0	0	0.093351	0
ENSMUSG00000043605	Olfr13	0	0	0	0	0	0	0	0	0	0	0	0.013934
ENSMUSG00000040268	Plekha1	24.987	17.3392	19.1562	17.1089	17.2969	20.0541	18.8612	18.0307	17.2905	17.4647	16.7217	24.745
ENSMUSG00000040269	Mrps28	10.6871	11.4673	10.5994	10.3217	12.8207	8.32884	10.1753	12.3033	11.9478	10.8266	11.2441	11.1645
Mouse_newGene_70300	Mouse_newGene_70300	0	0	0	0	0	0	0	0	0	0	0	0
ENSMUSG00000048534	Jaml	0.339332	0.275587	0.520949	0.446138	0.425848	0.521414	0.379011	0.614962	0.870463	0.142041	0.238039	0.228956
ENSMUSG00000058685	Vmn2r51	0	0	0	0	0	0	0	0	0	0	0	0
Mouse_newGene_70308	Mouse_newGene_70308	0.059813	0.068181	0.090807	0.04497	0.09352	0.111206	0.086853	0.057789	0.060037	0.052752	0.032262	0.039981
ENSMUSG00000024251	Thada	2.68213	2.60313	2.99458	2.2537	2.34871	2.90849	2.79423	2.58597	2.61494	2.89141	2.9455	2.73844
ENSMUSG00000024253	Dync2li1	6.18783	5.55199	7.9701	6.58357	6.23414	5.57251	5.53342	7.61706	8.68976	7.96405	7.77283	7.67361
ENSMUSG00000024254	Abcg8	0	0.007588	0.007176	0	0	0.008269	0	0	0	0	0	0.009314
Mouse_newGene_230482	Mouse_newGene_230482	0.004345	0	0.001763	0.187949	0.000806	0.371306	3e-06	0.142075	0.003992	0.001126	0.000399	0.000589
ENSMUSG00000024259	Slc25a46	26.2132	27.0703	26.4334	26.4808	25.7421	26.5866	29.1762	28.75	27.7124	27.7027	26.4822	25.3592
ENSMUSG00000024258	Polr2d	12.3341	11.8056	11.2296	11.9813	11.6495	10.7331	9.76938	12.0328	13.251	12.7161	12.1459	12.0518
ENSMUSG00000048939	Atp13a5	2.05932	2.00313	2.56874	1.95772	2.66648	1.7927	2.02187	2.15635	2.67352	2.52263	2.87328	2.59189
Mouse_newGene_144303	Mouse_newGene_144303	1.83026	0	0.181413	0	0	1.03488	1.45473	0	0.008788	0	0	0
Mouse_newGene_6052	Mouse_newGene_6052	0.211819	0.313915	0.247477	0.077416	0.237239	0.140454	0.176898	0.147248	0.141956	0.155643	0.107	0.09734
Mouse_newGene_175173	Mouse_newGene_175173	0.078417	0.0196	0.076716	0.071149	0	0.062493	0	0.09614	0.070996	0	0.019609	0
ENSMUSG00000075075	Olfr1253	0	0	0	0	0	0	0	0	0	0	0	0
Mouse_newGene_136842	Mouse_newGene_136842	1.09132	1.1823	1.31464	1.38321	2.07947	1.95727	1.21644	1.4868	1.65777	1.56157	1.44646	1.66093
ENSMUSG00000059486	Kbtbd2	23.8915	26.1916	22.8831	20.6098	22.6485	22.9617	18.4696	24.5063	24.6307	28.8311	25.3162	25.271
ENSMUSG00000075074	Olfr1254	0	0	0	0	0	0	0	0	0	0	0	0
ENSMUSG00000059481	Plg	0.006595	0	0.005871	0.018386	0	0	0.011063	0.030504	0.012397	0.119977	0.05313	0.050381
ENSMUSG00000059482	2610301B20Rik	15.1955	16.593	15.5656	16.9911	14.6179	16.5052	16.4306	18.3273	19.4592	16.88	17.8103	17.1351
Mouse_newGene_54531	Mouse_newGene_54531	0	0	0	0.139118	0	0.012673	0	0	0	0	0	0
Mouse_newGene_21116	Mouse_newGene_21116	2.10717	1.84383	1.70542	2.43644	2.75485	5.43845	2.3848	4.23282	2.56944	1.35604	2.15171	1.83593
Mouse_newGene_136849	Mouse_newGene_136849	0.015375	0.036461	0.013573	0	0.112762	0.043914	0.039815	0.037561	0.059219	0.021704	0.016842	0.01686
ENSMUSG00000059488	Olfr727	0	0	0	0	0.018403	0	0	0	0.0159	0	0	0
Mouse_newGene_21112	Mouse_newGene_21112	0.14856	0.293422	0.123574	0.25538	0.361632	0.273955	0.395985	0.407234	0.453986	0.164222	0.311248	0.18325
ENSMUSG00000027552	E2f5	5.22493	5.16826	4.2494	4.65035	4.84679	5.79049	4.24908	5.24843	4.52	5.20874	5.79437	5.5328
Mouse_newGene_130293	Mouse_newGene_130293	0.051993	0	0	0	0	0.06245	0	0	0	0	0	0
ENSMUSG00000061937	Csn1s2a	0	0	0	0	0	0	0	0	0	0	0	0
ENSMUSG00000027551	Zfp64	6.01048	5.26693	6.0596	6.74423	5.42677	5.70366	5.6602	6.06587	6.28712	5.34011	5.30001	4.95574
ENSMUSG00000055489	Ano5	0.15892	0.138816	0.370193	0.163453	0.116954	0.185806	0.174879	0.320291	0.20255	0.315442	0.175947	0.24751
ENSMUSG00000005107	Slc2a9	0.107154	0.119439	0.25452	0.33252	0.201685	0.230626	0.254695	0.44535	0.301799	0.221778	0.144901	0.141197
ENSMUSG00000005102	Eif2ak4	3.97	3.72084	4.44941	4.17007	4.33779	5.34403	4.9035	4.80391	4.39778	4.21819	3.92979	4.18257
ENSMUSG00000058709	Egln2	35.605	36.7973	33.3783	36.8588	35.9284	33.6865	31.3364	39.3153	41.8866	38.9942	34.9428	40.5633
ENSMUSG00000055480	Zfp458	3.99841	3.92912	4.26916	4.22125	3.9162	3.37317	5.38868	3.90185	4.09121	3.89261	4.34691	3.94024
ENSMUSG00000055485	Soga1	4.03388	3.73995	4.16144	3.76906	4.00493	5.14352	5.41304	3.78833	3.05186	2.48061	2.93452	3.14317
Mouse_newGene_52562	Mouse_newGene_52562	0	0	0	0	0	0	0	0	0	0	0	0
Mouse_newGene_195220	Mouse_newGene_195220	0	0	0.118435	0	0.089495	0	0	0	0	0	0	0
Mouse_newGene_189941	Mouse_newGene_189941	0.197467	0.076388	0.000657	0	0.001489	0.082016	0.048354	0.001102	0.092483	0.076453	0.126442	0.473982
ENSMUSG00000015354	Pcolce2	1.93986	1.1953	1.89761	1.98326	1.91415	1.49597	1.16048	2.28146	1.91913	1.59674	1.42598	1.36701
ENSMUSG00000015355	Cd48	0.225445	0.337869	0.216955	0.35599	0.388717	0.447713	0.207537	0.443143	0.469625	0.465793	0.645326	0.446246
ENSMUSG00000015357	Clpx	20.0311	20.8094	20.8034	19.7511	18.8648	18.5449	18.5002	20.4211	20.7882	21.8354	17.7589	20.649
ENSMUSG00000040482	Dxo	7.85944	8.81892	8.18269	8.1029	7.40917	8.3413	6.9515	7.1254	6.4734	7.14134	7.05213	6.56463
ENSMUSG00000040483	Xaf1	1.43787	1.74563	1.9574	2.0177	2.33965	2.17994	1.78331	1.35662	1.25866	1.67355	1.51886	1.76415
ENSMUSG00000040481	Bptf	7.86451	7.773	7.08494	6.6843	7.30387	8.85599	7.86235	7.86533	8.08589	7.66185	8.61175	8.87227
ENSMUSG00000002948	Map2k7	10.9298	7.69808	9.43952	7.45876	9.97411	5.76206	11.1393	9.63995	9.60368	10.3109	10.5151	10.891
ENSMUSG00000040488	Ltbp4	3.41574	3.56123	3.6491	3.10763	3.40068	3.2741	3.29579	2.31648	2.56061	3.62532	3.62956	2.9547
ENSMUSG00000040489	Sox30	0.022916	0.065367	0.037806	0.024716	0.012668	0.031372	0.020354	0.0113	0.03166	0.037344	0.145012	0.072012
ENSMUSG00000051306	Usp42	2.54017	2.85103	2.60674	2.56519	2.42501	3.10129	2.64214	2.47563	2.19494	2.50686	2.74697	2.80607
Mouse_newGene_161135	Mouse_newGene_161135	0	0	0	0	0	0	0	0	0	0.206697	0	0
Mouse_newGene_6398	Mouse_newGene_6398	0	0.07596	0.072996	0.040624	0.030949	0.077914	0.086439	0.075409	0	0.065731	0.107682	0.189566
Mouse_newGene_97067	Mouse_newGene_97067	0.088761	0	0	0.017042	0	0	0	0	0.101083	0	0	0.05019
Mouse_newGene_193948	Mouse_newGene_193948	0.302171	0.304137	0.399806	0.357787	0.287002	0.30805	0.398005	0.191667	0.393907	0.472051	0.258025	0.345619
Mouse_newGene_27619	Mouse_newGene_27619	0	0.045753	0	0	0.119463	0	0.00913	0	0.034012	0	0	0
Mouse_newGene_166675	Mouse_newGene_166675	0	0	0	0	0	0.029901	0	0	0	0	0	0
Mouse_newGene_206756	Mouse_newGene_206756	0.038852	0	0	0	0.142515	0.113383	0	0	0	0	0.057221	0.090803
ENSMUSG00000047281	Sfn	0.795803	0.621387	0.597306	0.488626	0.527988	0.646353	0.492241	0.484992	0.318774	0.556552	0.458481	0.6119
ENSMUSG00000047284	Neurl4	16.1551	16.7465	15.3202	17.7218	18.0155	16.407	15.9579	16.3144	16.9092	17.2255	16.2177	16.9238
ENSMUSG00000047286	Olfr370	0	0	0.014768	0	0	0	0	0	0	0	0	0
ENSMUSG00000027962	Vcam1	11.4047	8.34922	11.0157	10.1067	10.1557	8.13207	5.14198	6.82759	7.78881	10.1063	10.8232	12.2872
ENSMUSG00000057228	Aadat	0.058652	0.023006	0.004664	0.017496	0.019382	0.007457	0.053851	0.061645	0.034606	0.062424	0.049634	0.096887
ENSMUSG00000057229	Dmac2	11.1621	11.5054	11.6778	12.058	12.5654	10.4451	9.34397	12.2048	13.0924	17.1696	11.9592	13.7235
Mouse_newGene_49519	Mouse_newGene_49519	0	0	0	0	0.104813	0	0	0	0	0	0	0
Mouse_newGene_4365	Mouse_newGene_4365	0	0	0	0	0	0	0	0	0	0	0	0
ENSMUSG00000046886	Zfp474	0.338936	0.088554	0.410788	0.25741	0.099459	0.193392	0.078701	0.300238	0.218174	0.250854	0.424314	0.294119
ENSMUSG00000045767	B230219D22Rik	31.7649	32.3188	30.9884	28.7683	32.0302	35.0648	30.4806	34.1699	33.6007	31.9064	33.427	33.7043
ENSMUSG00000046881	Olfr374	0	0	0	0.007882	0.011965	0	0	0	0	0.000932	0.000512	0.001959
Mouse_newGene_36182	Mouse_newGene_36182	0	0.174163	0	0.042342	0.118802	0.044072	0.068841	0	0	0	0	0.061179
Mouse_newGene_177722	Mouse_newGene_177722	0.080284	0	0	0.047923	0.134869	0	0.102704	0.124924	0.177119	0	0	0.136472
ENSMUSG00000045763	Basp1	166.442	187.515	174.388	203.761	184.049	177.409	208.535	186.339	203.211	169.046	177.53	179.916
ENSMUSG00000066705	Fxyd6	40.9788	44.4992	36.5238	41.4551	41.9626	39.6663	32.6244	33.2143	45.4125	40.9171	43.165	39.2731
ENSMUSG00000066704	Cyp2b19	0	0	0	0	0	0	0	0	0	0	0	0
ENSMUSG00000016194	Hsd11b1	11.7408	10.4299	13.3009	13.7108	9.11872	7.02705	12.5753	11.1769	10.3184	10.7808	10.8383	11.7811
ENSMUSG00000095466	Gm3015	0	0	0	0	0	0	0	0	0	0	0	0
ENSMUSG00000095464	Gm21987	0	0	0	0	0	0	0.040198	0	0	0	0	0
ENSMUSG00000095462	Gm21725	0	0	0	0	0	0	0	0	0	0	0	0
ENSMUSG00000095463	Entpd4	18.3292	17.7284	17.7899	18.5421	20.2223	19.5721	18.588	19.7908	19.7428	20.0898	19.1167	13.9314
Mouse_newGene_87482	Mouse_newGene_87482	0	0	0.046114	0	0.097866	0	0.086897	0	0.34426	0	0.101726	0.048655
ENSMUSG00000054360	Bsx	0	0.055856	0.055618	0.035008	0	0.005122	0	0	0.064072	0.029826	0.012043	0.046157
Mouse_newGene_26567	Mouse_newGene_26567	0	0	0	0	0	0	0	0	0	0	0	0.024888
ENSMUSG00000052760	A630001G21Rik	0.168737	0.108982	0.138775	0.079053	0.220327	0.151707	0.22046	0.146828	0.176955	0.145731	0.16992	0.131031
ENSMUSG00000052763	Zfp212	2.62238	2.51711	2.73131	2.74532	3.00134	3.11587	2.78117	2.93269	2.84856	2.2771	2.54586	2.75439
Mouse_newGene_207935	Mouse_newGene_207935	0.043179	0	0	0	0	0	0	0	0	0	0	0
Mouse_newGene_68946	Mouse_newGene_68946	0	0	0	0	0	0	0	0.081306	0	0	0	0
ENSMUSG00000018042	Cyb5r3	14.2709	14.2387	13.8284	16.4275	16.2542	17.4175	15.3859	20.8743	18.6833	16.0252	13.5258	13.5885
ENSMUSG00000018040	Rrp7a	22.989	22.9	21.1306	22.1881	21.4209	22.2915	19.5403	22.8746	23.8427	22.9272	23.0949	21.5854
ENSMUSG00000050947	Amigo1	4.50982	4.34759	4.10647	4.57117	4.87844	5.24044	4.91353	4.06974	12.3655	3.80572	4.37357	3.65859
ENSMUSG00000050944	Efcab5	0.702176	1.05959	0.608762	0.68467	0.546538	0.699269	0.806051	0.70204	0.707043	0.625304	0.597502	0.748151
ENSMUSG00000050945	Zfp438	1.36214	1.4394	1.90819	1.64767	1.68162	1.34695	1.3625	1.6059	2.14454	1.89118	1.63726	1.52232
Mouse_newGene_89000	Mouse_newGene_89000	0.120804	0	0	0.048953	0.054138	0	0.030337	0.018935	0.170177	0.046024	0.025287	0
Mouse_newGene_191492	Mouse_newGene_191492	0.88376	0.525151	0.571953	0.83057	0.576129	0.665795	0.437674	0.861392	0.876122	0.747073	0.656698	0.838137
ENSMUSG00000062712	Olfr531	0	0	0	0	0	0	0	0	0	0	0	0
ENSMUSG00000062713	Sim2	0.036055	0.02154	0.028333	0.025419	0.023656	0.045494	0.030104	0.063443	0.038792	0.040608	0.035581	0.031915
Mouse_newGene_77678	Mouse_newGene_77678	0.04411	0.127324	0	0.055042	0.015334	0.103645	0.120432	0.163947	0.074192	0.026246	0.028842	0.02759
ENSMUSG00000052776	Oas1a	0.199992	0.354351	0.339113	0.231749	0.153191	0.445865	0.133626	0.295282	0.315085	0.555134	0.707915	0.550558
ENSMUSG00000021148	Gm9745	0	0	0	0	0.019799	0	0	0	0.044251	0	0	0
ENSMUSG00000036078	Sigmar1	9.91141	8.05525	7.55484	8.09128	8.3202	14.2221	8.76152	9.28866	9.4942	8.96245	8.65935	7.79649
ENSMUSG00000021149	Gtpbp4	5.62432	4.60216	5.70387	5.56635	5.03683	4.97538	4.58271	5.28172	4.35232	5.585	5.6588	4.75645
ENSMUSG00000053411	Cbx7	11.0214	10.3357	10.8008	11.0297	10.8563	11.4728	9.70221	10.8122	11.9416	12.1576	11.927	11.2734
ENSMUSG00000036073	Galt	14.0668	12.9976	12.9863	13.1657	13.0895	12.7068	12.9544	12.5586	13.5626	12.5874	13.8497	12.6491
ENSMUSG00000002341	Ncan	26.183	26.9063	22.2849	25.0307	24.43	32.9184	27.1391	26.8224	25.2182	21.6172	25.6189	23.1295
ENSMUSG00000096887	Gm20594	0	0	0	0	0	0	0	0	0	0	0	0
ENSMUSG00000002345	Borcs8	21.4828	20.3415	23.3785	19.6103	20.5954	19.7545	18.292	21.4786	27.1857	25.0182	21.6633	21.9815
ENSMUSG00000061165	Olfr160	0	0.004055	0	0.003541	0	0	0	0	0	0	0	0
ENSMUSG00000093701	Gm21970	0	0	0	0	0	0	0	0	0	0	0	0
ENSMUSG00000055811	Cldn17	0	0	0	0	0	0	0	0	0	0	0	0
Mouse_newGene_186264	Mouse_newGene_186264	0.396934	0.416755	0.572726	0.155886	0.244286	0.312993	0.243588	0.219358	0.188917	0.315281	0.144853	0.199597
Mouse_newGene_163428	Mouse_newGene_163428	0	0	0	0	0	0	0	0.018814	0	0	0	0
ENSMUSG00000100240	Gm20820	0	0	0	0	0	0	0	0	0	0	0	0
Mouse_newGene_163420	Mouse_newGene_163420	0.007689	0	0	0	0	0.027028	0	0	0	0	0	0
ENSMUSG00000100249	Btbd35f23	0	0	0	0	0	0	0	0	0	0	0	0
Mouse_newGene_46564	Mouse_newGene_46564	0.110616	0.054655	0.049236	0.013141	0	0.011529	0.046273	0.064383	0.078719	0.012355	0.078448	0.063983
ENSMUSG00000096289	Olfr1484	0	0	0	0	0	0	0	0	0	0	0	0
ENSMUSG00000040771	Oard1	6.97183	5.6158	8.42597	6.74622	7.11964	5.08322	5.19532	8.58287	7.31432	8.25607	7.69251	7.6895
ENSMUSG00000060923	Acyp2	14.2672	13.9522	15.5943	13.2486	14.1591	12.2211	10.1095	13.0853	13.8603	16.6513	15.6134	14.3568
ENSMUSG00000096284	Tcstv1	0	0	0	0	0	0	0	0	0	0	0	0
ENSMUSG00000096283	Gm6176	0	0	0	0	0	0	0	0	0	0	0	0
ENSMUSG00000028952	Zbtb48	2.14081	1.53282	2.15367	2.44343	2.2171	2.15291	2.11808	1.77476	2.05658	2.01721	1.89356	1.73968
ENSMUSG00000111410	Gm49337	0	0	0	0	0	0	0	0	0	0	0	0
ENSMUSG00000031603	Fgf20	0	0.009752	1.57961	1.40809	0	0	0.010332	0	0	0	0	0.0529
ENSMUSG00000032648	Pygm	9.46127	8.39087	11.9173	8.88095	9.37606	8.08682	7.50185	12.9675	13.016	10.3155	7.4106	8.92389
Mouse_newGene_74328	Mouse_newGene_74328	0.058546	0.098154	0.039182	0.082202	0.025549	0.037953	0.021084	0.086723	0.055848	0	0.047735	0.136254
Mouse_newGene_74323	Mouse_newGene_74323	0.05491	0.043467	0.105071	0.034816	0.038461	0.040711	0.028166	0.057602	0.069134	0.092525	0.041745	0.094689
ENSMUSG00000079157	Fam155a	23.0603	23.0719	25.5746	25.9307	19.2571	16.6428	19.6548	25.6611	26.616	26.5428	26.365	25.8077
ENSMUSG00000037035	Inhbb	1.65001	1.36305	1.10292	1.74082	1.2238	1.35722	1.53342	1.09896	1.45167	1.61486	1.51014	1.50842
ENSMUSG00000037034	Pax1	0.009455	0	0	0	0	0	0.035703	0	0	0	0	0
Mouse_newGene_85623	Mouse_newGene_85623	0	0.324558	0	0	0	0	0	0	0	0	0	0
ENSMUSG00000037033	Clca3b	0	0	0	0	0	0	0.004537	0	0	0	0	0
ENSMUSG00000037032	Apbb1	115.537	101.499	90.6913	102.615	101.632	106.463	132.516	106.885	117.786	89.6463	97.2412	107.876
Mouse_newGene_7042	Mouse_newGene_7042	0.167991	0	0	0.042119	0.137755	0	0	0.063636	0.026857	0.050919	0.10218	0
ENSMUSG00000020923	Ubtf	33.3546	29.8458	26.9445	33.8546	35.4526	33.0549	32.9897	25.1857	26.3813	30.3613	30.7107	35.324
ENSMUSG00000020922	Lsm12	2.93638	9.54711	2.55851	2.73153	9.38733	2.62895	2.82234	2.58813	2.44613	10.2037	10.0965	10.359
ENSMUSG00000014603	Alx3	0.324907	0.273079	0.36839	0.167264	0.312037	0.311567	0.280845	0.320336	0.206029	0.218081	0.325312	0.196894
ENSMUSG00000014602	Kif1a	100.88	92.6191	97.1562	103.459	103.751	112.151	116.326	102.902	94.8073	87.5205	90.0105	87.9268
ENSMUSG00000020925	Ccdc43	10.0604	10.3676	9.84556	12.3873	10.4636	10.8287	10.0248	11.7045	11.3513	12.0558	10.5048	11.8325
Mouse_newGene_203134	Mouse_newGene_203134	0	0	0	0	0	0	0	0	0	0	0	0
ENSMUSG00000014609	Chrne	0.047857	0.026008	0.009649	0	0.007937	0.008881	0	0.0534	0	0.052595	0.016656	0.01504
ENSMUSG00000020929	Eftud2	19.216	18.5029	18.0412	21.5564	20.5753	20.172	21.3205	19.3181	19.8362	18.0941	19.0798	18.6048
ENSMUSG00000020928	Higd1b	2.42924	2.56796	2.90574	2.75854	2.48047	2.3291	1.76585	2.1514	2.90629	2.1726	2.71827	2.35039
ENSMUSG00000024601	Isoc1	6.45177	7.42715	8.8138	5.39546	7.71419	7.18666	4.89477	6.76042	6.06451	8.25613	7.20746	7.28408
ENSMUSG00000101113	1700025B11Rik	0	0	0	0	0	0	0	0	0	0	0	0
Mouse_newGene_35189	Mouse_newGene_35189	0	0	0	0.019126	0	0	0	0	0.14241	0	0	0
ENSMUSG00000030022	Adamts9	1.9023	1.50616	1.53833	2.32802	2.95918	4.20635	5.02593	2.02905	2.0902	0.776733	0.843572	1.00917
ENSMUSG00000030020	Prickle2	25.5269	30.3878	25.1408	32.0206	26.8662	33.6438	39.5587	27.9436	24.5468	23.1829	24.9827	25.1426
Mouse_newGene_136101	Mouse_newGene_136101	0.005762	0	0.017461	0.074564	0.132058	0	0.025369	0.03177	0.020152	0.012321	0	0.055269
ENSMUSG00000092152	Gm17026	0	0	0	0	0	0	0	0	0	0	0	0
ENSMUSG00000030029	Lrig1	11.5633	10.4308	13.8374	11.0536	11.0662	10.5978	8.45889	14.5051	14.9795	12.444	9.76626	11.339
ENSMUSG00000092157	Gm17268	0	0	0	0	0	0	0	0	0	0	0	0
Mouse_newGene_45619	Mouse_newGene_45619	0.271364	0.183209	0.197797	0.192294	0.314915	0.253596	0.20074	0.215401	0.29265	0.202658	0.215862	0.092233
ENSMUSG00000096869	Gm6676	0	0	0	0	0	0	0	0	0	0.001953	0	0
ENSMUSG00000109328	Olfr1438-ps1	0	0	0	0	0	0	0	0.01067	0.003626	0	0	0
Mouse_newGene_80015	Mouse_newGene_80015	0.047044	0.07324	0	0.096424	0.160699	0.042478	0.057467	0	0.086646	0	0.023019	0.099419
Mouse_newGene_80019	Mouse_newGene_80019	0.084456	0.042948	0.117246	0.024931	0.1182	0.06483	0.128167	0.093474	0.03805	0.023874	0.20474	0.004451
ENSMUSG00000063142	Kcnma1	16.4738	15.3032	18.1619	17.3908	17.5495	18.7711	21.7292	21.2078	18.231	14.191	16.5963	17.9682
ENSMUSG00000109324	Prmt1	11.8739	11.6301	11.7695	13.8091	13.5372	11.9298	11.6719	11.7266	10.9185	12.2744	10.5636	11.3723
ENSMUSG00000028953	Abcf2	35.2363	37.6816	35.77	36.3329	38.5208	32.8049	31.7326	35.6167	38.595	39.6104	37.1032	38.2025
ENSMUSG00000039501	Znfx1	12.6739	12.1122	9.98524	14.7307	11.7563	15.8899	11.2416	14.9553	14.6478	10.7862	12.8752	12.2642
Mouse_newGene_44867	Mouse_newGene_44867	0.095163	0.14032	0.086365	0.127716	0.266309	0.185204	0.065256	0.24544	0.293877	0.094141	0.141706	0.218255
ENSMUSG00000039509	Nup133	6.72658	6.62375	6.56732	7.02489	6.71921	6.84984	6.11494	6.9677	8.08454	6.76604	6.92856	7.13404
ENSMUSG00000039508	Calhm4	0	0	0.007054	0	0	0	0.013834	0	0	0	0.004811	0
ENSMUSG00000007872	Id3	21.0285	14.6453	20.272	19.77	16.5025	19.4761	15.8489	23.8097	22.6863	23.4687	21.7843	25.4119
Mouse_newGene_42397	Mouse_newGene_42397	0.336967	0	0	0	0	0	0	0	0	0	0	0
ENSMUSG00000056895	Hist3h2ba	33.8442	31.2171	36.8543	41.2941	0.819372	18.3766	0.280286	42.9292	7.10219	0.910347	26.5261	0.4313
ENSMUSG00000073208	Speer4c	0	0	0.020948	0	0	0	0	0	0	0	0	0
ENSMUSG00000073209	Klf14	0.136845	0.156039	0.205505	0.127076	0.152754	0.264589	0.143255	0.113476	0.129824	0.058478	0.067065	0.055828
ENSMUSG00000021322	Aoah	0.058222	0.068474	0.074745	0.079739	0.139495	0.035727	0.018186	0.033641	0.070207	0.063248	0.057962	0.134453
ENSMUSG00000021326	Trim27	5.14187	6.10597	4.66236	7.23853	5.36425	6.10778	5.44148	6.66672	7.07468	6.33632	6.15841	6.25605
ENSMUSG00000021327	Zkscan3	9.97422	15.7063	12.514	8.02668	9.50809	13.7212	10.0656	12.5281	12.3656	16.9654	16.3227	14.9302
ENSMUSG00000022781	Pak2	7.06295	7.11156	6.7658	6.28974	7.14781	7.45598	6.15902	6.25569	6.33552	6.9037	7.1465	7.20487
ENSMUSG00000022780	Meltf	0.143146	0.126113	0.058157	0.142797	0.115764	0.191828	0.096607	0.17526	0.155484	0.053919	0.112673	0.082572
ENSMUSG00000022783	Spag6l	3.53349	3.27294	3.6473	3.57795	3.17887	3.0407	3.38546	3.27008	2.98248	3.37648	3.88647	3.02529
ENSMUSG00000031089	Slc6a14	0.021179	0.045094	0.05589	0.01508	0.005491	0.004415	0.035276	0	0	0.00932	0	0.004708
ENSMUSG00000022787	Wdr53	7.08084	6.7155	6.38172	6.45089	7.71961	5.92616	4.8345	5.0711	8.1981	7.59331	7.59997	4.53122
ENSMUSG00000022789	Dnm1l	49.9432	52.6619	51.9915	49.3194	51.9262	48.2282	43.1844	43.3323	42.8487	54.8727	47.8737	44.8462
ENSMUSG00000022788	Fgd4	7.58799	8.34479	7.50844	8.276	7.25412	7.50293	6.28134	9.47242	10.1851	10.8333	10.5671	11.404
Mouse_newGene_197660	Mouse_newGene_197660	0	0	0.000397	0.095471	0	0.011438	0	0.012819	0	0	0	0.062902
ENSMUSG00000031085	Gm498	0	0	0	0	0	0	0	0	0	0	0	0
ENSMUSG00000023781	Hes7	0.085402	0.110994	0.100053	0.170001	0.084409	0.099537	0.160461	0.065085	0.095424	0.09385	0.07882	0.095443
ENSMUSG00000070953	Rabepk	11.2583	11.2045	11.3018	11.3021	10.7716	5.41908	8.70005	9.43545	13.429	13.0353	10.4316	10.8519
ENSMUSG00000028809	Srrm1	4.04625	5.27315	5.08871	5.37294	5.02767	5.82346	6.00358	3.8402	4.72212	4.31496	6.28235	3.9526
ENSMUSG00000025839	Pramel7	0	0	0	0	0	0	0	0	0	0	0	0
ENSMUSG00000028800	Hdac1	3.6466	2.84614	3.5116	3.16188	2.66904	3.34051	3.04573	3.81166	3.70176	3.54875	2.85884	3.45564
ENSMUSG00000028803	Nipal3	24.8495	25.2163	20.369	21.0125	24.901	25.657	21.3285	28.7318	29.34	22.6856	21.8101	24.5424
ENSMUSG00000028804	Csmd2	4.29408	3.92307	3.39403	2.96139	3.5763	3.63974	4.41302	2.6733	3.14078	2.35697	3.7803	2.88938
Mouse_newGene_251103	Mouse_newGene_251103	0	0.157198	0.126847	0.094094	0.112715	0.061675	0.076667	0.068537	0.034407	0.080016	0.24982	0
Mouse_newGene_129552	Mouse_newGene_129552	0.057789	0	0	0	0	0	0.160798	0.130303	0	0.000843	0	0.022319
Mouse_newGene_154876	Mouse_newGene_154876	0.253439	0.255189	0.228726	0.127885	0.05316	0.049051	0.057811	0.204915	0.14947	0.100184	0.378984	0.195741
ENSMUSG00000022439	Parvg	1.11685	1.28749	1.39871	1.43909	1.52529	1.10052	1.53597	1.35604	1.86983	1.55796	1.40711	1.39701
ENSMUSG00000022438	Parvb	1.0394	0.806009	1.17226	0.924101	0.956588	1.15798	1.39687	1.06764	0.713772	0.717793	0.588799	0.727953
ENSMUSG00000022433	Csnk1e	27.1197	34.9354	27.0192	24.3608	28.9872	23.2054	23.3161	24.4731	25.5751	28.9639	27.2629	29.0936
ENSMUSG00000011958	Bnip2	11.3171	11.3618	10.5407	10.4442	11.6317	10.2184	9.87951	11.4704	14.4253	13.7573	11.961	13.3171
ENSMUSG00000022437	Samm50	12.9808	13.0312	12.1752	12.8131	12.8581	10.6902	10.9248	11.2185	11.579	12.4396	12.1073	13.4631
ENSMUSG00000022436	Sh3bp1	1.87675	1.85798	1.89419	2.35409	2.04426	4.75622	3.33263	1.6768	1.96877	1.73334	2.05072	1.82641
ENSMUSG00000022435	Upk3a	0.01658	0.09183	0.059236	0.060864	0.103044	0.096727	0	0.015027	0.41742	0.089184	0.024501	0.015573
ENSMUSG00000022434	Fam118a	9.79481	10.1714	9.67675	8.51742	9.06661	9.20809	12.9334	8.0586	7.81334	8.21416	7.68572	8.43274
ENSMUSG00000036854	Hspb6	0.60964	0.286003	0.427633	0.548371	0.452884	0.607476	0.809921	0.760419	0.443983	0.37924	0.313093	0.275901
ENSMUSG00000042737	Dpm3	13.2227	12.9698	20.766	13.6812	14.027	17.7094	14.0033	17.4237	17.1486	13.4159	10.3563	14.2219
ENSMUSG00000036850	Mrpl41	51.3478	48.8404	51.8489	55.6677	54.1033	53.1364	45.3342	52.9723	60.5892	59.2953	50.7437	52.9744
ENSMUSG00000025789	St8sia2	0.345778	0.184567	0.173833	0.114773	0.299178	0.22616	0.23277	0.157299	0.162107	0.17209	0.225403	0.202982
ENSMUSG00000036853	Mcoln3	0.024296	0	0.089238	0.028887	0.006389	0	0	0	0	0	0.011206	0.011229
ENSMUSG00000025784	Clec3b	0.377093	0.430691	0.552864	0.349554	0.115526	0.383864	0.162291	0.314359	0.12181	0.106453	0.365998	0.21204
ENSMUSG00000025785	Exosc7	13.4827	13.5038	13.3103	13.4379	11.7002	12.4022	12.1608	17.1211	17.7511	17.4675	15.539	16.3757
ENSMUSG00000025786	Zdhhc3	8.61638	9.18473	8.37662	9.38787	8.81905	8.33151	8.3107	9.62459	8.52298	9.29402	21.0891	8.69852
ENSMUSG00000025787	Tgm4	0.048858	0.075948	0.054128	0.06817	0.08206	0.069943	0.139984	0.111614	0.12152	0.034418	0.048657	0.145378
ENSMUSG00000036858	Ptcra	0.073285	0.036909	0.050464	0.062436	0.029791	0.047267	0.05791	0.039197	0.03018	0	0.013915	0
ENSMUSG00000025781	Atp5c1	120.496	117.77	117.164	121.409	123.339	101.256	102.246	120.675	128.026	136.365	120.053	118.327
ENSMUSG00000012609	Ttll5	7.26667	7.46007	8.89171	7.2978	8.77008	7.28974	7.52346	6.68021	6.25785	8.13763	8.83653	7.54615
ENSMUSG00000025783	4930412O13Rik	0	0	0	0	0	0	0.009398	0.014265	0	0.017399	0	0
ENSMUSG00000024013	Fgd2	1.37369	1.56149	2.0519	1.65439	2.10965	1.3148	1.19715	1.11577	2.09172	2.2006	2.06759	2.36921
Mouse_newGene_15128	Mouse_newGene_15128	0.018823	0	0	0.065183	0.022442	0	0.179369	0.033267	0	0	0.100898	0
ENSMUSG00000023066	Rttn	0.955895	0.994031	1.41659	1.24357	1.20589	1.00492	1.10336	1.53941	1.50966	1.54462	1.39122	1.42038
ENSMUSG00000049858	Suox	4.73068	5.76882	4.36316	6.11979	5.593	4.59388	4.4374	6.09637	6.37143	5.10523	5.007	4.36482
Mouse_newGene_118819	Mouse_newGene_118819	0	0	0	0	0	0	0.006586	0.130622	0.016503	0	0	0
ENSMUSG00000035506	Slc12a8	0.675692	0.343935	0.887199	0.466424	0.681539	0.474416	0.342045	0.681484	0.634546	0.560335	0.383039	0.647163
ENSMUSG00000035505	Cox18	7.07951	7.21992	8.0724	7.61083	8.20594	6.33769	6.3588	7.62523	8.39824	6.84334	7.79345	7.27636
ENSMUSG00000035504	Reep6	0.574867	0.344593	0.427351	0.681327	0.470356	0.715401	0.752667	0.831965	0.435516	0.534806	0.565275	0.60464
Mouse_newGene_108128	Mouse_newGene_108128	0	0.026218	0.117932	0	0.104431	0	0.017593	0.030843	0.188658	0	0	0
Mouse_newGene_108129	Mouse_newGene_108129	0	0.080323	0.090934	0	0	0	0	0	0.012446	0	0	0
ENSMUSG00000035509	Fbxl21	1.89902	1.97045	2.51273	1.61849	2.30122	1.48331	1.47006	2.5143	1.90816	2.18443	1.97992	2.07031
ENSMUSG00000020490	Btnl10	0	0	0.016517	0	0.004343	0.003446	0	0.003848	0	0	0.058249	0.003881
Mouse_newGene_198792	Mouse_newGene_198792	0.030649	0.100463	0	0.009094	0.430021	0.253804	0.085815	0.196737	0.004984	0.113965	0.071966	0.149577
ENSMUSG00000020495	Smg8	5.21474	5.42521	5.27259	5.34157	5.20864	5.4556	5.77522	5.70158	5.60015	5.38256	5.03539	5.4824
ENSMUSG00000033904	Ccp110	8.89038	8.51621	9.59949	8.79489	9.46795	8.33273	7.82729	7.66549	6.5108	10.5331	9.7928	10.0384
ENSMUSG00000033900	Map9	17.0401	16.4018	16.7742	18.1056	16.068	19.102	19.6315	16.5413	17.531	14.8784	16.6672	16.0649
ENSMUSG00000028378	Ptgr1	0.766345	0.577075	0.743394	0.498213	0.391124	0.485181	0.426093	0.329214	0.475512	0.605582	0.607903	0.697129
ENSMUSG00000033902	Mapkbp1	6.41415	6.90643	5.44527	5.72825	5.52224	6.6327	5.63537	6.04771	5.66158	5.66981	6.43496	5.96135
ENSMUSG00000033909	Usp36	3.53502	3.72439	4.92142	3.60227	3.81411	4.38048	5.65047	3.31605	3.34095	3.14022	3.27268	3.46916
ENSMUSG00000028373	Astn2	5.52517	5.66588	4.26131	6.15553	6.91504	6.96232	9.22656	5.59992	5.02234	5.56599	5.8159	6.38807
ENSMUSG00000028370	Pappa	0.155658	0.148677	0.16513	0.124669	0.161607	0.424256	0.262129	0.231381	0.132279	0.159444	0.075425	0.125044
Mouse_newGene_208074	Mouse_newGene_208074	0.399027	0.193902	0.085954	0.170219	0.148434	0.136382	0.147029	0.202665	0.127313	0.202692	0.116785	0.213494
Mouse_newGene_69477	Mouse_newGene_69477	0	0.083566	0	0	0	0.088316	0.207286	0	0	0.060068	0.053882	0.027654
ENSMUSG00000020149	Rab1a	32.7395	34.3724	35.1911	33.0243	33.1842	32.3183	34.6108	30.9372	29.73	31.8496	33.2222	34.5244
ENSMUSG00000020143	Dock2	0.660567	0.663135	0.733466	0.505376	0.621345	0.576761	0.424597	0.552589	0.508853	0.785063	0.880465	0.881864
ENSMUSG00000020142	Slc1a4	16.4207	16.9376	17.0601	14.7274	15.5808	16.9305	15.6417	18.2702	18.7196	17.0531	17.3209	15.8803
ENSMUSG00000075208	Olfr1019	0	0	0	0	0	0	0	0	0	0	0	0
ENSMUSG00000075209	Olfr1016	0	0	0	0	0	0	0	0	0	0	0	0
ENSMUSG00000075200	Olfr1044	0	0	0	0	0	0	0	0	0	0	0	0
ENSMUSG00000075201	Olfr1043	0	0	0	0	0	0	0	0	0	0	0	0
ENSMUSG00000075202	Olfr1042	0	0	0	0	0	0	0	0	0	0	0	0
ENSMUSG00000075203	Olfr1040	0	0	0	0	0	0	0	0	0	0	0	0
ENSMUSG00000075204	Olfr1039	0	0	0	0	0	0	0	0	0	0	0	0
ENSMUSG00000075205	Olfr1037	0	0	0	0	0	0	0	0	0	0	0	0
ENSMUSG00000075206	Olfr1024	0	0	0	0	0	0	0	0	0	0	0	0
ENSMUSG00000018565	Elp5	28.5688	31.5442	28.0829	31.4112	25.6945	32.3361	24.9267	27.5808	28.9559	29.0953	26.6864	31.0895
ENSMUSG00000018566	Slc2a4	0.749053	0.677885	0.745614	1.23817	1.14973	0.759415	1.00985	2.56934	2.43717	0.798079	0.573916	0.645923
ENSMUSG00000018567	Gabarap	53.8066	57.0782	56.2654	52.7639	55.5188	52.5166	45.4106	55.3525	56.9794	66.7744	64.1778	65.7272
Mouse_newGene_126518	Mouse_newGene_126518	0.035996	0	0	0	0	0	0	0.073514	0	0	0	0
ENSMUSG00000018569	Cldn7	0	0	0	0	0.014268	0	0	0	0	0	0	0
ENSMUSG00000039087	Rreb1	1.70368	1.54173	2.11404	2.30833	1.91005	2.85798	3.77524	2.20021	1.61447	2.28345	1.88147	2.31444
ENSMUSG00000052407	Ccdc171	1.49148	1.58284	1.50022	1.2763	1.60393	1.03189	1.07344	1.1866	1.50659	1.61148	1.68721	1.65857
ENSMUSG00000052406	Rexo4	14.8374	15.5	11.6407	11.9502	12.4888	10.9956	10.6145	10.7925	12.1489	17.4739	15.8404	16.704
ENSMUSG00000044365	Cxxc4	2.62896	3.0807	3.62919	3.07139	3.51911	2.59668	2.52665	3.00754	3.10673	3.84593	4.01604	3.82852
ENSMUSG00000039089	L3mbtl3	7.08938	6.64416	5.96073	5.52225	6.62755	5.80434	5.79226	5.83182	6.16346	6.3856	6.21939	6.85747
ENSMUSG00000044361	BC024139	0.25583	0.108348	0.303263	0.181727	0.242391	0.224517	0.229122	0.369605	0.277456	0.238131	0.146134	0.209179
ENSMUSG00000094338	Hist1h2bl	4.48713	3.29321	3.53397	3.89322	2.33188	2.94944	2.13961	3.50895	1.92298	2.43545	5.03665	2.46202
ENSMUSG00000086040	Wipf3	4.85039	5.56613	5.74565	8.26558	5.42211	12.1985	12.2899	13.9351	8.59751	3.18276	5.34086	6.17756
ENSMUSG00000045812	Olfr984	0	0	0	0	0	0	0	0.003265	0	0	0	0
Mouse_newGene_11748	Mouse_newGene_11748	0.039992	0.182158	0.233389	0.140396	0	0.131382	0.101399	0.325298	0.096055	0.050676	0	0.227101
ENSMUSG00000048814	Lonrf2	32.166	32.4686	28.5688	27.4749	30.6325	31.908	28.0385	30.9789	30.7228	32.0075	32.8875	33.3255
ENSMUSG00000048810	Olfr202	0	0	0	0	0	0	0	0	0	0	0	0
Mouse_newGene_162432	Mouse_newGene_162432	0	0	0	0.065996	0	0	0	0	0	0	0	0
Mouse_newGene_162430	Mouse_newGene_162430	0.152585	0.09323	0.074395	0.124855	0.129245	0.01819	0.048036	0.12282	0.161658	0.103032	0.179925	0.117488
ENSMUSG00000058447	Gm26920	0.012415	0.248617	0.000792	0.034499	0.398303	0.381562	0.000187	0.148725	0.000128	0.46259	0.000647	0.000168
ENSMUSG00000058446	Znrf2	4.78866	5.07793	4.94832	5.17958	5.16512	4.33808	4.00343	5.33256	5.19924	6.75091	6.04151	6.12443
ENSMUSG00000058444	Map2k5	6.57342	6.49047	7.05159	6.79134	7.10598	6.06924	7.45181	8.23309	7.34747	6.63376	6.86954	6.41913
ENSMUSG00000058443	Rpl10-ps3	0.799039	0.772575	0.839107	8.53494	0.856291	1.12142	0.854549	1.13949	11.0182	0.363521	0.973673	6.55576
ENSMUSG00000058441	Panx2	4.39528	3.9626	4.66223	5.5654	4.32537	4.23893	5.9381	3.33698	3.33788	4.27041	5.08517	6.09821
ENSMUSG00000058440	Nrf1	6.64977	5.82712	6.13496	5.71713	6.61032	7.23568	6.58483	5.44583	6.54446	4.82533	6.03935	6.83406
ENSMUSG00000024497	Pou4f3	0.015358	0.036593	0.013717	0	0	0.127274	0.055983	0.007175	0.021943	0	0.071866	0.021709
ENSMUSG00000073982	Rhog	3.18465	2.61916	3.50037	3.41068	3.55045	3.66431	3.43136	2.46407	1.8045	2.63003	2.45738	2.04922
ENSMUSG00000024493	Lars	14.8654	14.6298	18.0932	16.4107	15.3705	15.1228	13.7968	19.6442	21.1126	18.1114	16.1383	17.1599
ENSMUSG00000073987	Ggh	6.14437	6.63389	7.26388	5.93077	6.00227	5.53282	4.89419	6.79843	6.63333	7.34235	7.60506	7.55077
ENSMUSG00000073988	Ttpa	1.76517	1.80462	1.44842	1.45704	1.62527	1.53257	1.10585	1.46414	1.63063	2.07331	1.93479	1.72481
ENSMUSG00000024498	Tcerg1	8.11849	7.60394	8.74239	9.279	8.37534	10.1794	9.59147	10.0691	8.955	8.31087	7.83664	8.31877
Mouse_newGene_17962	Mouse_newGene_17962	0	0.125597	0	0	0	0	0	0	0	0	0	0
Mouse_newGene_243470	Mouse_newGene_243470	0	0	0	0	0	0	0	0	0	0	0	0
ENSMUSG00000053420	Gm4792	0	0	0	0	0	0	0	0.021816	0	0	0.021968	0
ENSMUSG00000024045	Akap8	13.4934	14.056	14.235	13.1054	15.3696	12.5431	14.422	11.3749	11.6946	14.6361	13.0245	15.1594
Mouse_newGene_215945	Mouse_newGene_215945	0	0	0	0	0	0	0	0.154276	0	0	0	0
Mouse_newGene_21754	Mouse_newGene_21754	0	0.062526	0	0.015013	0.033152	0.100985	0.026499	0.070745	0	0.02823	0	0.026684
Mouse_newGene_94205	Mouse_newGene_94205	0	0	0	0	0	0.051219	0	0.014643	0	0	0	0
ENSMUSG00000033016	Nfatc1	0.626509	0.492777	0.792965	0.322704	0.333032	0.567401	0.473103	0.347784	0.405785	0.441292	0.480852	0.18732
ENSMUSG00000033014	Trim33	12.374	13.3316	12.4449	12.2025	11.6915	12.4577	11.6598	14.4305	13.1179	15.3562	15.9196	16.409
Mouse_newGene_13906	Mouse_newGene_13906	0.25305	0.188261	0.045342	0.149394	0.220222	0.294576	0.101648	0.214697	0.202126	0.126514	0.171966	0.126652
Mouse_newGene_111527	Mouse_newGene_111527	0	0	0	0.029816	0	0	0	0	0	0	0.020713	0
Mouse_newGene_112276	Mouse_newGene_112276	1.07386	1.10516	1.26107	1.08637	0.482277	1.18247	1.09245	1.24274	0.955416	0.970144	1.09634	0.988937
ENSMUSG00000059319	Olfr295	0	0	0	0	0	0	0	0	0	0	0	0
ENSMUSG00000059316	Slc27a4	19.165	19.2954	18.4801	18.9787	19.211	19.2773	18.2201	17.9002	18.7292	18.7542	18.6871	18.9781
Mouse_newGene_140539	Mouse_newGene_140539	0	0	0.135449	0	0	0	0	0	0	0	0	0
ENSMUSG00000047205	Dusp18	3.83468	4.40485	3.37441	4.03734	3.0433	4.37767	3.73088	3.69684	3.38746	3.14154	3.53587	3.87363
ENSMUSG00000094018	S100a2	0	0.013171	0	0	0.137204	0.102613	0	0	0	0	0.093093	0
ENSMUSG00000005698	Ctcf	10.8507	11.2193	10.7681	11.08	10.4199	10.9688	11.7464	10.1904	9.55351	10.75	11.6865	11.0358
ENSMUSG00000005699	Pard6a	11.132	10.8941	10.1836	12.4654	10.4357	11.0089	12.6526	12.755	10.651	10.6565	8.43693	9.49063
ENSMUSG00000005696	Sh2d1a	0	0.018712	0.13275	0.124514	0.037553	0.012397	0	0.081434	0.24343	0	0.040437	0.033065
Mouse_newGene_12218	Mouse_newGene_12218	0	0	0.025591	0.005129	0.030215	0	0	0.026726	0.173496	0.0128	0	0
Mouse_newGene_95552	Mouse_newGene_95552	0	0	0.04803	0	0	0.022023	0	0.369441	0	0	0	0
ENSMUSG00000055865	Fam19a3	0.016837	0.0625	0.086715	0.035754	0.043892	0.06645	0.016902	0.054847	0.021038	0.048822	0.038938	0.000765
Mouse_newGene_190965	Mouse_newGene_190965	0	0	0.466014	0.170118	0	0.046309	0	0	0	0.011516	0	0.049075
ENSMUSG00000004568	Arhgef18	9.81079	9.96872	8.88049	8.2538	8.3516	8.56622	8.47232	10.3932	10.4903	9.5329	10.019	10.0518
ENSMUSG00000004565	Pnpla6	8.79522	8.33826	7.41806	6.92225	8.07425	7.61701	7.34164	7.09005	7.35713	9.42847	8.45867	7.79768
ENSMUSG00000004567	Mcoln1	13.349	13.2568	13.5143	13.6264	14.3498	13.2333	13.4587	12.613	12.9755	13.1781	13.9084	12.6623
ENSMUSG00000004561	Mettl17	5.77564	8.11246	6.52565	4.99359	6.58007	6.27555	5.95787	5.68768	5.43313	6.22119	5.85987	5.2872
ENSMUSG00000094132	Gm3264	0.024677	0.038126	0	0.029388	0.022809	0	0.017665	0	0	0.061672	0.037919	0
ENSMUSG00000004562	Arhgef40	4.73205	4.10889	5.48837	4.30335	4.44378	4.55745	3.67943	5.06484	4.97979	4.5187	4.95618	4.00002
Mouse_newGene_68182	Mouse_newGene_68182	0	0	0.063807	0	0.353038	0	0	0.011904	0	0.042024	0.008189	0.049671
Mouse_newGene_5214	Mouse_newGene_5214	0	0	0.012846	0	0	0.012032	0.036189	0.119093	0	0.038639	0	0.013418
Mouse_newGene_5216	Mouse_newGene_5216	0	0	0	0	0	0	0.042	0.210044	0.023488	0	0.024625	0
Mouse_newGene_216712	Mouse_newGene_216712	0.122849	0.045093	0.148777	0.232472	0.222846	0.085256	0.136715	0.091048	0.088876	0.068447	0.215726	0.130155
Mouse_newGene_193945	Mouse_newGene_193945	0.140905	0.359517	0.072587	0	0.021187	0.265345	0.199337	0.268508	0.047844	0.233789	0.24721	0.066015
ENSMUSG00000047048	Olfr432	0.004011	0	0	0	0	0	0	0	0	0	0	0
ENSMUSG00000047045	Tmem164	7.06284	6.38811	7.27963	5.74387	6.41308	4.48047	4.7244	5.59132	6.47455	7.46865	6.62759	6.92507
ENSMUSG00000047040	Prr15l	0.005129	0	0.015376	0.014242	0	0	0.014411	0.048076	0.126913	0	0	0
ENSMUSG00000072612	Gm10382	0.045325	0.144246	0.005114	0.200599	0.213407	0.159315	0.138941	0.177979	0.030567	0.118323	0.020976	0.196035
Mouse_newGene_141665	Mouse_newGene_141665	0.080178	0.071569	0.118438	0.205544	0.240369	0.095819	0.093507	0.311157	0.199295	0.063402	0.142084	0.046839
ENSMUSG00000067786	Nnat	54.2085	38.91	48.0006	44.9495	44.4955	31.8111	38.7499	38.2277	38.8464	58.939	49.3236	46.1843
ENSMUSG00000021539	Lect2	0	0	0	0	0	0	0	0	0	0.058231	0	0
ENSMUSG00000029810	Tmem176b	8.61467	8.9187	8.82625	9.37799	7.93626	8.87317	6.13136	8.2449	7.76768	9.65565	8.62883	10.6678
ENSMUSG00000029811	Aoc1	0.019268	0	0.017133	0.012208	0.020162	0	0	0.02956	0.015244	0.01142	0	0
ENSMUSG00000029813	1600015I10Rik	0	0	0	0	0	0	0	0	0	0	0.006767	0
ENSMUSG00000006589	Aprt	18.9512	16.1207	17.2587	22.3184	19.758	23.9529	25.3551	25.8817	24.0747	18.5781	17.1884	17.1607
ENSMUSG00000029815	Malsu1	4.64282	4.34634	5.14316	5.24728	4.94665	5.69486	6.01664	5.22819	5.25425	4.91529	4.68563	4.73539
ENSMUSG00000029816	Gpnmb	0.541089	0.490302	0.627938	0.720449	0.528759	1.01769	0.655506	0.880543	0.971486	0.54415	0.554125	0.739348
ENSMUSG00000029817	Tra2a	18.6614	19.4959	13.1453	9.24912	12.5658	11.4422	14.3393	8.27818	10.234	20.3191	17.812	19.6495
ENSMUSG00000089687	Rab42	1.04747	0.622517	0.969043	1.40997	0.944327	0.61288	0.810614	0.706086	1.28714	0.777306	0.519949	0.830636
ENSMUSG00000029819	Npy	53.09	59.7052	45.0213	49.9594	50.0823	52.4235	53.7994	54.6966	57.9894	48.5629	65.6644	53.8918
ENSMUSG00000006586	Runx1t1	2.95644	2.35119	4.19346	2.6166	2.37803	2.64083	2.92267	3.87812	2.43652	5.01667	2.8744	3.1361
ENSMUSG00000089682	Bcl2l2	43.4871	43.1299	43.0292	13.8328	41.5891	40.3665	36.6582	40.1576	41.2478	45.0521	12.935	42.9141
Mouse_newGene_50360	Mouse_newGene_50360	0.051815	0.006532	0.234908	0.077102	0.053382	0.067423	0.000742	0	0	0.090762	0.033999	0.054383
Mouse_newGene_92524	Mouse_newGene_92524	1.19468	1.42517	1.60436	1.81268	1.74292	1.77654	1.76053	0.489374	1.2449	1.51707	2.56446	1.01109
ENSMUSG00000095664	Vmn2r67	0	0	0	0	0	0	0	0	0	0	0	0
Mouse_newGene_242772	Mouse_newGene_242772	0	0.009519	0	0	0	0	0	0	0.161078	0.025182	0.033662	0.034571
Mouse_newGene_217394	Mouse_newGene_217394	0.018881	0	0	0	0	0	0.047456	0	0	0	0.018539	0
ENSMUSG00000095667	Olfr854	0	0	0	0	0	0	0	0	0	0	0	0
ENSMUSG00000095662	H2al1g	0	0	0	0	0	0	0	0	0	0	0	0
ENSMUSG00000003032	Klf4	2.94117	6.28077	7.50758	1.02862	2.43268	2.38585	3.43688	1.11511	0.817009	1.13053	1.67501	1.34915
ENSMUSG00000003033	Ap1m1	9.83738	10.3913	10.4457	9.85099	10.1834	10.3991	9.30115	8.73639	8.19098	8.44303	9.04782	8.41896
ENSMUSG00000003031	Cdkn1b	14.9798	10.7986	11.2768	8.99198	11.1831	12.8053	15.1175	13.7506	14.4547	11.5367	15.4101	10.8743
ENSMUSG00000003038	Hmgn2	25.5127	27.4883	30.8339	27.4315	28.4422	29.3302	12.1795	29.3966	27.2577	28.9819	27.0849	15.5472
ENSMUSG00000031227	Magee1	37.1462	41.7567	38.5546	39.4997	38.3392	38.0318	40.2721	34.4085	36.3191	33.6567	35.9038	36.2294
Mouse_newGene_179362	Mouse_newGene_179362	0	0.070797	0	0.037774	0.06313	0.109847	0.015396	0.107726	0	0.047222	0	0
Mouse_newGene_49948	Mouse_newGene_49948	0	0.182819	0	0	0	0	0	0.073781	0	0	0	0
ENSMUSG00000047959	Kcna3	7.23173	7.59383	5.71943	4.93727	5.89262	5.14774	6.44272	4.65924	5.56834	6.33427	6.82495	7.64501
ENSMUSG00000047953	Gp5	0.420564	0.356243	0.459406	0.489175	0.489243	0.425004	0.476664	0.610545	0.504901	0.321004	0.426662	0.240818
Mouse_newGene_179702	Mouse_newGene_179702	0	0.164184	0	0	0	0	0	0	0	0	0	0
Mouse_newGene_38101	Mouse_newGene_38101	0.144376	0.412611	0.297154	0.181243	0.488181	0.31464	0	0.0489	0.110457	0.010317	0.457529	0.267908
Mouse_newGene_38103	Mouse_newGene_38103	0	0	0	0	0	0.015389	0.061001	0.016684	0	0	0	0
Mouse_newGene_133190	Mouse_newGene_133190	0.25093	0	0	0.169567	0	0	0	0.091778	0	0.007177	0.150341	0.180884
ENSMUSG00000034379	Wdr5b	2.42758	2.20614	1.94912	2.91147	2.37996	1.89843	1.91685	2.42591	3.1694	2.66201	2.78056	2.6067
Mouse_newGene_78845	Mouse_newGene_78845	0	0.047346	0.154097	0.11378	0	0.050311	0.03567	0.027469	0.141557	0.026743	0.044081	0.07028
ENSMUSG00000034371	Tkfc	1.58321	1.49375	1.48949	1.67816	1.66141	1.97129	1.62576	1.95349	1.7257	1.63389	1.95125	1.37148
ENSMUSG00000034377	Tulp4	23.7635	25.2013	24.5295	25.3258	24.7903	27.3311	23.8314	26.3275	24.9544	27.319	25.6681	26.7091
Mouse_newGene_227837	Mouse_newGene_227837	0.091377	0.039509	0.038983	0	0.124201	0.029753	0.052232	0	0.059791	0.061087	0.049459	0
ENSMUSG00000074754	Smim26	17.7978	19.8339	18.8322	20.2843	17.6611	16.3284	14.5086	19.7577	20.9088	24.6168	24.9106	26.3035
Mouse_newGene_227832	Mouse_newGene_227832	0	0	0	0	0	0	0.045211	0	0	0	0	0.08539
Mouse_newGene_225470	Mouse_newGene_225470	0.213913	0	0	0	0	0	0	0	0	0	0	0
ENSMUSG00000008789	Ceacam5	0	0	0	0	0	0.00412	0	0	0	0	0	0
Mouse_newGene_218561	Mouse_newGene_218561	0	0	0	0	0	0	0	0	0.082505	0	0	0
Mouse_newGene_193098	Mouse_newGene_193098	0.114959	0.087015	0.096774	0.30489	0.095448	0.190295	0.131946	0.44897	0.393265	0.182668	0.172543	0.090946
ENSMUSG00000017007	Rbpjl	0.05924	0.028492	0.056126	0.057457	0.02822	0.072515	0.010059	0.03539	0.050522	0.095352	0.02394	0.001507
ENSMUSG00000017004	Svs5	0	0.045229	0	0	0	0	0	0	0	0	0	0
ENSMUSG00000017002	Slpi	0.532608	0.170734	0.233652	0.410497	0.369674	0.326918	0.236605	0.337134	0.486609	0.333402	0.565674	0.496673
ENSMUSG00000017003	Svs3a	0	0	0	0	0	0	0	0	0	0	0	0
ENSMUSG00000017000	Svs6	0	0	0	0	0	0	0	0	0	0	0	0
ENSMUSG00000017009	Sdc4	57.3641	53.1274	58.6723	63.5195	50.2938	61.2569	61.1184	69.6569	75.4332	45.1791	34.9415	47.8429
ENSMUSG00000046603	Tcaim	7.47612	7.25068	8.19415	7.3994	7.60636	6.93541	6.12005	8.87337	8.82011	9.11116	7.38134	7.17097
ENSMUSG00000079264	Gm11077	0	0	0	0	0	0	0	0	0	0	0	0
ENSMUSG00000079265	Gm8257	0	0	0	0	0	0.008668	0	0	0	0	0	0
ENSMUSG00000079262	Slco1a6	0	0	0.005712	0	0	0	0	0	0	0	0	0
ENSMUSG00000046607	Hrk	7.66297	8.48941	6.51107	7.99913	8.11418	6.73601	7.30845	8.49952	9.55126	7.81055	8.53882	9.19461
ENSMUSG00000079260	Tmppe	1.44822	1.72519	1.52119	1.55494	1.31766	1.33356	1.52019	1.75789	2.10017	1.60652	1.70835	1.86726
ENSMUSG00000046605	B3gntl1	1.36853	1.48677	1.95745	1.7631	1.53104	1.51742	1.16807	2.51861	2.23982	1.65922	1.80561	1.75308
Mouse_newGene_193328	Mouse_newGene_193328	0.207393	0.186121	0.208044	0.201629	0.258822	0.166758	0.172047	0.313989	0.239282	0.258583	0.260709	0.237777
ENSMUSG00000079269	Gm3676	0	0	0	0	0	0	0	0	0	0	0	0
ENSMUSG00000041138	Nme8	0	0.033236	0.092194	0	0.049859	0	0	0	0	0.022968	0.058893	0
Mouse_newGene_159202	Mouse_newGene_159202	0.276187	0.18697	0.238344	0.117053	0.222413	0.16385	0.269249	0.085459	0.155553	0.09883	0.100741	0.072013
Mouse_newGene_159201	Mouse_newGene_159201	0.074638	0.662409	2.10282	0.023268	0.016679	0.016337	1.48603	0.004957	0.003101	0.036375	0.110128	0.006283
ENSMUSG00000015533	Itga2	0.045653	0.036297	0.027194	0.00957	0.013273	0.029173	0	0.035358	0.053954	0.017524	0.05187	0.041574
ENSMUSG00000015536	Mocs2	29.2035	26.2923	26.3341	22.8925	16.3313	20.0612	23.1322	25.5016	17.8898	29.5991	25.8895	28.0296
ENSMUSG00000045555	Mettl24	0.374037	0.512399	0.724876	0.797485	0.712257	0.319893	0.355642	0.934493	0.431322	0.401099	0.192392	0.423953
ENSMUSG00000082815	Gm5678	0.163966	0.086004	0.119629	0.07355	0.234027	0.072603	0.097446	0.072131	0.219439	0.089104	0.057038	0.218249
ENSMUSG00000099418	Gm6657	0.032888	0.036545	0	0	0	0	0	0	0	0	0	0
ENSMUSG00000045559	Olfr827	0	0	0	0	0	0	0	0	0	0	0	0
ENSMUSG00000002633	Shh	0.524827	0.707926	0.932586	0.658395	0.697018	0.582794	0.435352	0.782838	0.791522	0.720139	0.744448	0.612257
Mouse_newGene_137472	Mouse_newGene_137472	0.210494	0.195038	0.335504	0.047259	0.165205	0.079426	0.114799	0.340252	0.649609	0.050543	0.03463	0.549835
ENSMUSG00000002635	Pdcd2l	10.9707	11.6159	12.237	13.7765	12.8942	13.4049	16.2088	13.662	15.9574	12.8535	11.3912	10.5128
Mouse_newGene_180837	Mouse_newGene_180837	0.049128	0	0.062391	0.216428	0.040317	0	0	0.072911	0	0	0.222229	0.164002
ENSMUSG00000000673	Haao	0.065085	0	0.102342	0	0.024432	0.08596	0.040381	0.110187	0.09679	0.058468	0.075902	0.024131
Mouse_newGene_127640	Mouse_newGene_127640	0.083594	0	0	0	0	0.035453	0	0.175561	0	0	0.046981	0
ENSMUSG00000044600	Smim7	32.5481	34.8703	36.5711	36.0757	34.9249	32.9541	32.1747	36.4323	38.1795	37.9495	36.464	37.24
ENSMUSG00000094904	H2al1d	0	0	0	0	0	0	0	0	0	0	0	0
Mouse_newGene_215539	Mouse_newGene_215539	0	0.100892	0.038723	0	0	0	0	0.127203	0.026757	0	0	0
Mouse_newGene_20873	Mouse_newGene_20873	0.004992	0.009343	0	0.020693	0	0	0.025555	0	0	0.009119	0.030219	0.006424
ENSMUSG00000041078	Grid1	11.1862	11.3809	10.1469	10.023	11.515	10.9102	10.8655	9.16156	9.6026	9.97183	9.88068	11.0445
ENSMUSG00000041079	Rwdd2b	2.83008	2.9323	2.90755	3.17576	2.40026	2.83751	2.07766	4.00637	4.10489	3.87546	3.28157	3.35149
ENSMUSG00000008129	4930432K21Rik	0.908091	1.14582	1.68151	1.16724	1.08495	0.830177	0.945173	1.58	1.48398	1.00364	0.927325	1.02135
ENSMUSG00000041075	Fzd7	1.53096	0.828752	1.3062	1.59397	1.26961	1.38235	0.895474	1.78625	1.3814	1.55826	1.64005	1.85185
ENSMUSG00000041073	Nacad	4.47783	4.28711	4.87997	3.82369	4.26412	4.31544	4.92166	3.634	3.7322	4.16731	4.23219	4.18265
ENSMUSG00000041380	Htr2c	10.5006	8.41891	9.49709	6.03947	8.56912	10.0274	8.94483	7.08087	7.00073	10.613	9.43191	9.5784
ENSMUSG00000079480	Pin4	14.9012	13.5019	12.5154	13.6436	15.0349	12.8252	12.7471	13.0476	14.0202	15.6205	13.1785	15.2961
ENSMUSG00000079481	Nhsl2	4.7511	4.20231	5.26309	6.16291	5.17093	5.07131	5.98654	5.92004	5.17319	3.82826	4.73601	5.76645
ENSMUSG00000079487	Med12	1.92544	1.65175	2.00314	1.68379	1.87246	2.40878	2.22826	2.19131	1.94705	1.99442	2.53053	2.46651
ENSMUSG00000079484	Phyhd1	5.29653	4.07581	5.1959	4.32721	5.4547	6.3726	3.95458	7.55989	6.69227	4.27176	3.64043	5.98488
Mouse_newGene_103645	Mouse_newGene_103645	0	0.095887	0.373744	0.027029	0.205547	0.216002	0.049336	0.083405	0.218287	0.226678	0.11301	0
Mouse_newGene_196744	Mouse_newGene_196744	0.267575	0.175969	0.329915	0.459896	0.408519	0.252922	0.195386	0.285927	0.283474	0.392351	0.76932	0.45325
ENSMUSG00000021264	Yy1	9.36475	10.6478	9.59308	8.80486	9.02545	9.81384	8.06699	8.8591	8.11902	10.0014	10.5535	11.1553
Mouse_newGene_192991	Mouse_newGene_192991	0	0	0	0.026708	0.033176	0.122218	0	0.143767	0.260636	0	0	0
Mouse_newGene_192056	Mouse_newGene_192056	0.496178	0.757752	0.513542	0.520084	0.616824	0.591971	0.470793	0.596111	0.596377	0.608981	0.891105	0.832941
Mouse_newGene_192054	Mouse_newGene_192054	0.017838	0.023625	0.102268	0.023525	0.08484	0.051537	0.10453	0.035297	0.087017	0.097102	0.011693	0.134827
Mouse_newGene_149277	Mouse_newGene_149277	0	0	0	0.153084	0	0	0	0	0	0	0	0
Mouse_newGene_143990	Mouse_newGene_143990	0	0	0	0	0	0	0	0	0	0.151835	0	0
Mouse_newGene_53121	Mouse_newGene_53121	0.023644	0.024717	0.095338	0.028019	0	0.017241	0.007061	0.00966	0.009881	0.073064	0	0
ENSMUSG00000079271	1700049E17Rik1	0	0	0	0	0	0	0	0	0	0	0	0
Mouse_newGene_176618	Mouse_newGene_176618	0	0	0	0.048941	0	0	0	0	0	0	0	0
ENSMUSG00000014725	Adam28	0.008503	0.004613	0.005351	0.005297	0.006145	0.004875	0	0.021724	0	0	0.005645	0
Mouse_newGene_138416	Mouse_newGene_138416	0.31291	0.264498	0.310459	0.260598	0.307618	0.290956	0.239577	0.201447	0.789648	0.302644	0.178017	0.381423
Mouse_newGene_168335	Mouse_newGene_168335	0.063239	0.009882	0.042786	0.061171	0.071209	0.094958	0.032283	0.156015	0.062053	0.070606	0.225161	0.095302
Mouse_newGene_186066	Mouse_newGene_186066	0	0	0	0	0.002934	0.075629	0.005351	0.027361	0.021528	0.17042	0	0.019849
ENSMUSG00000000093	Tbx2	0.354417	0.188181	0.272969	0.452817	0.348303	0.363567	0.275678	0.431739	0.440489	0.312023	0.377672	0.353241
ENSMUSG00000050772	Olfr1124	0	0.03008	0	0	0	0	0	0	0	0	0	0
ENSMUSG00000000094	Tbx4	0.017166	0	0.024487	0	0.006061	0	0.014446	0.032186	0	0.032187	0.016987	0.005344
Mouse_newGene_220154	Mouse_newGene_220154	0.023045	0.009121	0.020515	0.108777	0	0.009608	0.073665	0	0.087514	0	0.01027	0.032468
ENSMUSG00000050776	Olfr1317	0	0	0	0	0	0	0	0	0	0	0	0
Mouse_newGene_160147	Mouse_newGene_160147	0.089328	0.05153	0.078435	0.118193	0.19201	0.384591	0.035104	0.223914	0	0.044352	0.268694	0.313713
ENSMUSG00000040389	Wdr47	28.658	30.6399	29.8209	27.8265	28.7669	29.9664	28.5369	25.3968	27.7941	31.9706	30.9542	29.8268
ENSMUSG00000040387	Klhl32	3.2026	3.16605	2.93161	2.74468	2.99509	2.87966	4.04964	2.6771	2.99521	3.20304	3.01688	2.86991
ENSMUSG00000040380	Cbln3	0.929581	0.11841	0.089635	0.072575	0.056634	0.042484	0.065426	0.07637	0.042348	0.083691	0.03407	0.02803
ENSMUSG00000040383	Aqr	8.99044	9.53517	7.96455	6.22537	6.57252	8.38285	5.89903	7.89778	7.58321	10.5741	9.51025	10.0827
Mouse_newGene_232914	Mouse_newGene_232914	0.048589	0.077268	0	0	0	0	0	0	0.023641	0.073916	0	0
Mouse_newGene_181878	Mouse_newGene_181878	0	0	0	0	0	0	0	0	0	0	0	0
Mouse_newGene_125851	Mouse_newGene_125851	0.099723	0.054986	0.014279	0.012281	0.017185	0.024219	0.115692	0.03373	0.050286	0	0.046788	0.023065
ENSMUSG00000041923	Nol4	25.6139	26.4464	21.382	25.2183	23.2578	23.9103	26.2377	18.9294	22.714	22.1049	24.9144	22.8595
ENSMUSG00000041920	Slc16a6	2.86886	2.9052	4.196	2.45571	3.87666	4.13541	3.48304	2.77911	2.39657	1.9634	2.50132	1.9836
ENSMUSG00000041921	Metap1d	4.33553	4.03719	4.65587	3.80382	4.43338	4.45427	4.7953	3.14048	3.43724	4.8613	4.69128	4.56331
ENSMUSG00000041926	Rnpep	15.7363	15.5876	12.3842	10.5372	11.7146	13.78	12.459	11.1368	12.3611	14.591	15.3734	15.6769
ENSMUSG00000090150	Acad11	7.96588	9.59377	8.79661	9.09712	7.56055	8.89637	9.60468	11.1084	10.3147	8.07707	9.7805	9.88024
ENSMUSG00000055691	Gja6	0.278133	0.296475	0.484928	0.493713	0.29069	0.475173	0.750647	0.363196	0.272556	0.317573	0.221281	0.255704
Mouse_newGene_160494	Mouse_newGene_160494	0.266348	0.203365	0.435293	0.226573	0.30537	0.28356	0.346034	0.184964	0.339027	0.256853	0.252171	0.239295
Mouse_newGene_160495	Mouse_newGene_160495	0	0.095593	0.049909	0.342031	0	0	0	0	0	0.003299	0	0
Mouse_newGene_60167	Mouse_newGene_60167	0	0	0.085434	0	0	0	0	0	0	0.067027	0	0
Mouse_newGene_60168	Mouse_newGene_60168	0	0	0.027996	0	0	0	0.030595	0	0	0	0	0
ENSMUSG00000040037	Negr1	42.0036	47.1242	41.7583	42.4496	48.0435	43.7659	44.003	37.363	42.9213	45.6017	45.9318	46.1797
ENSMUSG00000040035	Disp2	22.5446	22.3524	25.1159	23.3653	25.4084	29.3825	29.5538	23.8932	23.3095	20.2933	22.3585	24.1444
ENSMUSG00000040034	Nup43	1.93561	2.33464	1.88948	2.54018	1.99247	2.10719	1.42439	2.80192	2.81781	3.30519	3.1018	2.96448
ENSMUSG00000040033	Stat2	2.31898	2.23016	2.31385	2.27204	2.46348	2.2675	2.01554	2.94043	2.8706	2.41787	2.46124	2.26159
ENSMUSG00000094891	Olfr55	0	0	0.006804	0.001816	0.009206	0	0	0	0	0	0	0
ENSMUSG00000094892	Vmn2r101	0	0	0	0	0	0	0	0	0	0	0	0
ENSMUSG00000094893	Gm4791	0	0	0	0	0.047082	0	0	0	0	0	0	0
ENSMUSG00000108995	Olfr485	0	0	0	0	0	0	0	0	0	0	0	0
Mouse_newGene_235777	Mouse_newGene_235777	0.221393	0.096707	0.111736	0.163833	0.125111	0.130883	0.074753	0.165979	0.128587	0.181058	0.074279	0.166596
ENSMUSG00000061740	Cyp2d22	3.90857	3.57455	4.47428	4.3334	4.72298	4.23674	3.82414	4.26663	4.66482	4.11784	3.81585	4.51382
ENSMUSG00000061742	Slc22a12	0.130697	0.126117	0.109176	0.127382	0.153638	0.055828	0	0.163438	0.056909	0.050851	0.160808	0.083268
Mouse_newGene_8352	Mouse_newGene_8352	0	0	0.118725	0	0	0	0	0	0	0	0	0
ENSMUSG00000006711	D130043K22Rik	8.22238	8.62363	6.96826	6.63738	7.99132	6.86521	6.54877	7.42845	7.75397	8.76835	9.82064	9.15104
Mouse_newGene_205211	Mouse_newGene_205211	0	0	0	0	0	0	0	0	0	0	0	0
Mouse_newGene_205217	Mouse_newGene_205217	0	0	0	0	0	0	0	0.129155	0	0	0	0.127504
Mouse_newGene_129153	Mouse_newGene_129153	0.059442	0.017441	0.042283	0.04013	0	0.076326	0	0.10112	0	0.088345	0.152015	0.012155
Mouse_newGene_257093	Mouse_newGene_257093	0.063968	0.054351	0.046495	0.053887	0.24651	0.053653	0.110348	0.110933	0.13264	0.06504	0.088056	0.084328
ENSMUSG00000015095	Fbxw5	19.3844	20.3769	20.5121	21.683	23.1831	22.0552	22.2606	23.2831	23.1241	19.8959	19.5819	19.8166
ENSMUSG00000015094	Npdc1	31.2909	32.23	32.4306	37.7261	32.2371	34.4015	31.2427	29.699	28.9427	25.8982	29.4321	28.3837
ENSMUSG00000015093	Clic3	0.564944	0.269817	0.465794	0.440779	0.098499	0.108558	0.22811	0.591318	0.219338	0.223455	0.206948	0.208009
ENSMUSG00000015092	Edf1	74.8058	68.2586	64.6836	69.026	64.6582	61.1068	57.8308	60.0629	66.9769	65.8425	68.125	65.9093
ENSMUSG00000015090	Ptgds	470.05	471.634	709.772	355.174	441.49	424.815	350.82	393.055	420.096	489.882	412.389	529.213
ENSMUSG00000094271	Gm13290	0	0	0	0	0	0	0	0	0	0	0	0
ENSMUSG00000094273	Btbd35f17	0	0	0	0	0	0	0	0	0	0	0	0
ENSMUSG00000056342	Usp34	18.4127	17.449	20.8709	20.6255	18.9675	23.9152	22.7441	22.4471	19.0497	17.6373	19.9829	21.4145
Mouse_newGene_41697	Mouse_newGene_41697	0.162073	0.177252	0.121359	0	0.205454	0.617339	0.036747	0.127431	0.144648	0.252338	0.207474	0.456572
ENSMUSG00000038372	Gmds	4.16678	4.09906	3.75377	3.35133	3.13057	3.31708	3.14342	3.78914	3.49599	4.77807	3.96534	4.30715
Mouse_newGene_188825	Mouse_newGene_188825	0.21245	0.076022	0	0	0	0	0	0	0	0.014301	0.124154	0
ENSMUSG00000047564	Krtap3-1	0	0	0	0	0	0	0	0	0	0	0	0
ENSMUSG00000047565	Acot10	0.064276	0.045731	0.030715	0.033054	0.01778	0.029493	0.036877	0.037787	0.032346	0.0105	0.045571	0.026334
ENSMUSG00000047562	Mmp10	0	0	0	0	0	0	0	0	0	0	0	0
Mouse_newGene_164753	Mouse_newGene_164753	0	0	0	0	0	0	0.22102	0	0	0	0	0
ENSMUSG00000057697	Vmn1r53	0	0	0	0	0	0	0	0	0	0.01448	0	0
ENSMUSG00000057699	Tas2r131	0	0	0	0	0	0	0	0	0	0	0	0
ENSMUSG00000053338	Tarm1	0	0.018754	0.010885	0.023242	0.0498	0.040491	0.045809	0.107701	0.212149	0.021168	0.080871	0.011408
ENSMUSG00000053333	Dis3l2	9.50263	9.68348	10.5896	10.0656	10.9128	10.4177	10.8742	10.571	11.6607	9.48321	9.68191	9.28243
Mouse_newGene_87723	Mouse_newGene_87723	0.144708	0.742553	0.525752	0.508797	0.671342	1.16105	0.19477	0.578631	0.51032	0.641941	0.707254	0.663665
Mouse_newGene_81978	Mouse_newGene_81978	0.011514	0	0	0	0	0	0	0	0	0	0.046398	0
Mouse_newGene_81971	Mouse_newGene_81971	11.1532	1.18283	1.44318	0.815647	1.47186	1.3268	2.02434	1.75674	7.99791	14.0369	1.09169	1.05373
ENSMUSG00000038845	Phb	39.5648	36.7227	35.4618	35.7728	35.1926	31.1391	28.3657	39.4549	42.7009	46.2553	38.3336	42.41
ENSMUSG00000038844	Kif16b	3.8387	3.63236	4.16192	4.19192	3.4447	3.70268	3.11385	3.82463	4.32455	3.95298	4.21163	4.15378
ENSMUSG00000038840	Birc7	0.015384	0.090641	0.171968	0.027236	0.070417	0.192794	0.036912	0.117125	0.043913	0.125542	0	0.130284
ENSMUSG00000038843	Gcnt1	0.782911	1.08946	1.6342	1.01278	0.653423	1.42394	0.665644	1.205	1.56616	1.14584	1.11148	1.13049
ENSMUSG00000004929	Thop1	16.0385	15.8803	14.2612	15.117	14.634	15.9255	15.4236	16.9208	16.4976	13.9281	15.1554	14.0514
ENSMUSG00000038848	Ythdf1	8.31435	9.41842	8.83951	8.74624	8.94998	9.78757	10.577	8.70844	7.75943	8.33006	8.78637	9.01872
ENSMUSG00000018362	Kpna2	16.7479	17.3309	16.4688	15.0553	15.476	15.3363	15.5493	16.311	15.7094	18.0475	16.849	16.7288
ENSMUSG00000018363	Smurf2	7.72115	7.64049	6.42876	6.29744	6.91615	7.16706	6.04701	7.61698	6.8026	9.28711	8.51732	8.91916
ENSMUSG00000016018	Mtrex	17.0708	17.0655	15.7989	15.8681	15.0626	16.7952	14.707	14.2627	14.7771	18.2438	17.1028	16.9298
ENSMUSG00000066571	4931406P16Rik	7.83916	8.24592	8.72984	7.71012	7.94124	8.78566	7.66697	6.34065	7.73636	7.82258	7.87529	8.18388
Mouse_newGene_249572	Mouse_newGene_249572	0	0	0	0	0	0	0	0	0	0	0.228803	0
Mouse_newGene_196533	Mouse_newGene_196533	0.042959	0.041582	0.096615	0.02034	0.107399	0.0615	0.133099	0.07239	0.111979	0.210487	0.063722	0.111889
ENSMUSG00000005566	Trim28	36.8954	36.525	34.6816	35.5232	38.6477	38.2792	37.2693	42.5122	42.2228	36.7708	36.868	37.2519
Mouse_newGene_156728	Mouse_newGene_156728	0	0	0	0	0.253742	0.015401	0	0	0	0	0	0
Mouse_newGene_38664	Mouse_newGene_38664	0	0	0	0	0	0	0	0	0	0	0	0
Mouse_newGene_65415	Mouse_newGene_65415	0.111575	0.102766	0	0	0.112653	0.069031	0.097331	0.051644	0.129554	0.187742	0	0
ENSMUSG00000070639	Lrrc8b	14.5937	15.3567	15.7383	16.1786	15.6596	17.3773	17.4278	15.4557	13.7573	12.3412	15.7454	13.1697
Mouse_newGene_162636	Mouse_newGene_162636	0.102988	0.054688	0.085416	0.165238	0.035438	0.174958	0.211689	0.056145	0.351877	0.153519	0.231839	0.213913
Mouse_newGene_161120	Mouse_newGene_161120	0	0	0	0	0	0	0	0	0	0	0	0
Mouse_newGene_33675	Mouse_newGene_33675	0.619353	0.30267	0.520527	0.591553	0.517272	0.474969	0.412961	0.507491	0.569308	0.525185	0.40081	0.543078
ENSMUSG00000069297	Vmn1r194	0	0	0	0	0	0	0	0	0	0	0	0
ENSMUSG00000054648	Zfp869	14.0728	15.6448	16.2511	14.4239	11.9514	13.4974	14.5007	11.8784	13.17	13.6305	12.6115	12.8391
ENSMUSG00000096867	Gm10057	0	0	0	0	0	0	0	0	0	0	0	0
ENSMUSG00000054641	Mmrn1	0.068677	0.015871	0.016896	0.00386	0	0.003386	0.038174	0.024521	0	0.02894	0.10285	0.026512
ENSMUSG00000107539	Gm44790	0	0	0	0	0	0	0	0	0	0	0	0
Mouse_newGene_77735	Mouse_newGene_77735	0.120834	0.02102	0.03596	0.049727	0.066989	0.046814	0.130349	0.056608	0.09942	0.077286	0.026849	0.099119
ENSMUSG00000070462	Tlnrd1	8.87978	9.90971	7.17553	5.57662	6.21463	6.24658	5.80279	0.897185	6.03583	0.220004	9.1601	0.745319
ENSMUSG00000048387	Osr1	0.252707	0.173067	0.386757	0.669028	0.24183	0.246798	0.215314	0.39058	0.736178	0.796638	0.777409	0.660139
ENSMUSG00000096122	Gm21943	0	0	0	0	0	0	0	0	0	0	0	0
Mouse_newGene_256586	Mouse_newGene_256586	0.043087	0.0851	0.043547	0	0.312627	0.215798	0.035777	0.0895	0.240525	0.324276	0.083765	0.6842
ENSMUSG00000020340	Cyfip2	68.2595	68.6872	66.6622	80.0877	75.8494	81.9928	83.1805	71.8447	63.9903	58.8508	67.836	66.8859
ENSMUSG00000048388	Fam171b	44.7482	47.3625	46.8169	50.5889	47.9689	48.1341	47.3905	42.5606	39.2935	44.9074	46.9183	43.4228
ENSMUSG00000033257	Ttll4	1.38818	1.49195	1.41944	1.39695	1.43523	1.57022	1.26482	1.62332	1.47867	1.70889	1.92507	1.91652
ENSMUSG00000033256	Shf	12.5803	15.5974	14.0225	18.1246	17.8896	14.6342	16.4466	11.7832	16.3173	13.1195	15.4649	15.1152
ENSMUSG00000021959	Lats2	5.15134	6.35343	5.28538	5.72757	6.4946	6.98344	6.29683	6.66844	5.62441	5.9507	7.0724	9.27003
ENSMUSG00000021958	Pinx1	3.97643	3.6789	3.2771	3.74007	4.73089	3.99966	3.39215	3.99943	3.72968	4.43021	3.74764	3.71169
Mouse_newGene_234415	Mouse_newGene_234415	0.058188	0.017404	0	0.062685	0	0.054997	0.055322	0.122849	0.020804	0.019645	0.02869	0.020582
Mouse_newGene_125481	Mouse_newGene_125481	0	0.067103	0	0	0.061392	0	0	0	0	0	0	0
ENSMUSG00000021951	Eef1akmt1	17.224	16.9151	14.5275	14.2221	14.0458	13.2775	8.63265	15.8722	20.0827	20.7594	20.9588	20.1209
ENSMUSG00000021950	Anxa8	0.169727	0.188263	0.463702	0.155308	0.111548	0.186663	0.070952	0.261677	0.311778	0.344659	0.341818	0.239949
ENSMUSG00000021953	Tdh	0.008829	0.038311	0.034105	0.01773	0.058756	0.069436	0.007933	0.007232	0.027337	0.06046	0.046401	0.027238
Mouse_newGene_73433	Mouse_newGene_73433	2.35499	2.13979	1.47241	3.14614	2.98999	2.30988	2.46558	0.18475	3.68698	2.66889	2.68268	2.84188
ENSMUSG00000021957	Tkt	47.8336	45.7092	47.4777	47.4893	49.4326	46.7435	40.0398	51.9867	54.3137	51.5299	47.8654	47.1351
ENSMUSG00000116165	Pdxp	74.1277	73.032	69.2474	77.2775	77.1428	66.6452	70.3166	75.3588	78.0483	72.5787	73.3794	72.4872
ENSMUSG00000116166	Gm49403	0	0	0	0	0	0	0	0	0	0	0	0
Mouse_newGene_139523	Mouse_newGene_139523	0	0	0	0.071691	0	0	0	0	0	0	0	0
ENSMUSG00000090981	Olfr718-ps1	0	0.014946	0	0	0	0	0	0	0	0	0	0
ENSMUSG00000071072	Ptges3	56.3313	59.3357	53.4526	51.5483	51.0641	47.7729	50.4912	48.1929	48.7434	56.0464	59.1018	59.8189
Mouse_newGene_257181	Mouse_newGene_257181	0.119334	0.106562	0.065376	0.022617	0.049384	0.021414	0.013322	0.023916	0.046163	0.082249	0.021967	0.096486
ENSMUSG00000071074	Yipf3	7.01007	6.78994	8.14358	6.87738	7.46022	8.17506	8.34304	7.76191	6.25373	6.77908	6.54034	6.53515
Mouse_newGene_77885	Mouse_newGene_77885	0	0	0	0	0	0.237819	0	0	0	0	0	0
Mouse_newGene_163584	Mouse_newGene_163584	0.250998	0.207905	0.204419	0.259118	0.345679	0.253227	0.283349	0.308254	0.302261	0.162639	0.241421	0.16822
Mouse_newGene_163581	Mouse_newGene_163581	0.265698	0.296994	0.179485	0.316235	0.42954	0.352581	0.436045	0.520876	0.357765	0.488113	0.526058	0.186376
Mouse_newGene_163583	Mouse_newGene_163583	0.129407	0.147205	0.150409	0.16444	0.131339	0.149066	0.232084	0.234288	0.241619	0.190337	0.123474	0.19997
ENSMUSG00000019102	Aldh3a1	0.484772	0.206564	0.431901	0.85745	0.449844	0.516618	0.468857	0.355826	0.56073	0.460901	0.256494	0.298099
ENSMUSG00000092120	Vmn2r90	0	0	0	0	0	0	0	0	0	0	0	0
ENSMUSG00000036555	Iqce	2.83654	3.51043	3.35759	3.46225	3.29413	3.41271	3.50368	3.37853	3.93493	3.06047	3.20278	3.248
ENSMUSG00000036557	Stpg4	0	0.022579	0.060661	0	0.022701	0.004938	0.065226	0.062655	0	0.075003	0.033333	0.049069
ENSMUSG00000036551	Akap14	0.050733	0.08943	0.250169	0.053037	0	0	0	0.009071	0	0.098608	0.298645	0.189332
ENSMUSG00000036550	Cnot1	15.3819	14.1675	11.0659	13.7809	10.7793	13.4893	12.7592	11.7017	10.5613	9.46628	16.0163	11.7883
ENSMUSG00000036553	Sh3tc1	0.632108	0.716047	0.521192	0.502959	0.755809	0.486338	0.574442	0.405159	0.476638	0.326939	0.589534	0.682232
ENSMUSG00000036552	Ermard	3.0452	3.53209	3.05077	3.08994	4.19143	4.58964	4.1262	2.35038	3.55906	4.10298	2.29679	3.72813
ENSMUSG00000091584	Gm8180	0	0	0	0	0	0	0	0	0	0	0	0
ENSMUSG00000055994	Nod2	0.288053	0.323834	0.606596	0.284089	0.388697	0.394207	0.389492	0.282919	0.253191	0.157882	0.183089	0.140843
ENSMUSG00000055991	Zkscan5	4.20714	4.64764	3.98963	4.45401	4.53675	3.40985	3.7647	4.67297	4.58486	4.91982	4.44529	4.46916
ENSMUSG00000027099	Mtx2	12.0274	11.8382	11.3452	10.753	11.5358	10.0459	8.99827	11.696	12.1073	14.0179	12.0925	11.204
Mouse_newGene_43094	Mouse_newGene_43094	1.10449	2.13284	1.71442	1.33632	1.70589	1.10774	1.10384	0.676894	1.21082	0.992547	1.10942	0.675301
Mouse_newGene_43098	Mouse_newGene_43098	0.055084	0	0	0.128411	0.019302	0	0.043636	0.069984	0.017732	0.016801	0.036678	0.071838
ENSMUSG00000023087	Noct	4.20212	8.53732	5.25931	3.63211	4.34478	14.9381	11.676	4.34796	4.08468	2.96901	3.30872	4.6424
ENSMUSG00000030788	Rnf141	23.1195	16.5072	21.1099	24.9398	25.8891	21.1859	19.5147	23.4074	20.147	26.9792	22.1314	24.3506
ENSMUSG00000030789	Itgax	0.088322	0.066934	0.071278	0.048482	0.141096	0.092792	0.072575	0.065441	0.089225	0.078027	0.021695	0.02417
ENSMUSG00000030786	Itgam	2.58295	3.14533	2.95134	2.94848	3.16711	3.1027	1.96725	2.64396	2.58472	1.03221	3.43312	3.79578
ENSMUSG00000030785	Cox6a2	3.9228	2.30125	5.19136	2.89733	3.17789	1.98345	3.70016	3.28254	2.81272	4.97469	2.57441	3.60794
ENSMUSG00000030782	Tgfb1i1	2.30327	1.0603	2.45887	2.5291	2.33724	2.0953	1.77626	1.01712	1.62976	1.52011	1.77452	1.83594
ENSMUSG00000023088	Abcc1	3.16646	2.97256	3.46528	3.12157	3.20003	3.50361	2.8566	3.43171	3.43248	2.99715	3.21471	3.20134
ENSMUSG00000030780	BC017158	3.81148	3.56574	4.1995	3.75004	3.84251	4.14215	4.04429	4.38613	4.72493	4.08972	4.16636	3.81847
Mouse_newGene_120715	Mouse_newGene_120715	0.055842	0.212784	0.156632	0.080624	0.123282	0.149488	0.086457	0.309286	0.123895	0.02578	0.067905	0.099715
ENSMUSG00000030037	Mrpl53	25.4455	25.9746	24.4972	23.8559	26.4843	21.5413	20.1961	24.405	26.6232	25.1905	26.5145	25.2465
ENSMUSG00000107478	Gm45234	0.006774	0.008594	0.0016	0.003701	0	0.013232	0.002555	0.003329	0.014052	0.007166	0.003065	0.003778
ENSMUSG00000033781	Asb13	7.19751	7.84989	8.39905	8.33634	8.21416	6.60894	7.2506	8.74809	8.16532	8.48757	8.03967	7.54255
ENSMUSG00000091638	Vmn1r113	0	0	0	0	0	0	0	0	0	0	0	0
Mouse_newGene_246158	Mouse_newGene_246158	0	0	0	0	0	0	0	0	0	0	0	0
Mouse_newGene_216557	Mouse_newGene_216557	0	0	0	0	0	0.17949	0	0	0	0	0	0
ENSMUSG00000051149	Adnp	2.09853	3.6606	5.95653	6.63741	7.85217	7.29169	7.44699	2.3104	4.67125	1.24823	5.90895	2.55686
ENSMUSG00000091631	Vmn2r95	0	0	0	0	0	0	0	0	0	0	0	0
ENSMUSG00000033788	Dysf	0.395821	0.464217	0.402388	0.508618	0.48957	0.69894	0.521705	0.639173	0.679342	0.444089	0.449219	0.473283
ENSMUSG00000091636	Akain1	2.2389	2.22808	3.49182	4.19185	2.73365	2.10961	3.17742	3.73624	3.56436	3.06414	1.74528	2.7598
ENSMUSG00000091635	Vmn2r13	0	0	0	0	0	0	0	0	0	0	0	0
Mouse_newGene_74283	Mouse_newGene_74283	0.074294	0.049709	0.043783	0.087392	0.082722	0.145372	0.101328	0.612061	0.221086	0	0.105756	0.076181
Mouse_newGene_46573	Mouse_newGene_46573	0	0.506863	0	0.512293	0	0	0	0	0	0.4489	0.280688	0.361917
ENSMUSG00000049265	Kcnk3	3.67531	3.04085	3.46354	3.26735	3.65612	3.89384	3.86133	2.52123	2.75943	3.42823	3.37984	3.61149
ENSMUSG00000060621	Nkpd1	0.75732	0.454271	0.548535	0.699036	0.515872	0.935367	0.884497	0.704653	1.19948	0.270742	0.154431	0.279943
ENSMUSG00000038060	Dlec1	0.296585	0.219435	0.359215	0.221103	0.185506	0.190267	0.141993	0.187323	0.133727	0.438091	0.341107	0.278982
ENSMUSG00000027405	Nop56	29.5088	30.6249	33.4995	34.7368	34.7886	37.7155	40.1939	34.1236	37.5325	40.7883	34.9921	31.4324
ENSMUSG00000038068	Rnf144b	4.09869	4.46737	4.34809	4.21693	4.53401	3.04633	3.18068	4.52648	4.26683	3.57125	4.03804	3.81283
ENSMUSG00000037202	Prf1	0	0.029055	0.006543	0	0	0.068745	0.006164	0.006844	0.020932	0.006501	0.007216	0.032981
Mouse_newGene_210867	Mouse_newGene_210867	0.393025	0.234577	0.14036	0.147193	0.09126	0.209755	0.380697	0.038051	0.27932	0.132192	0.159941	0.250796
ENSMUSG00000037206	Islr	5.34182	5.11446	6.09889	3.40958	4.38522	3.28389	2.37059	3.56299	3.22959	4.67276	5.00442	5.35707
ENSMUSG00000037204	Atg101	19.5923	20.8908	19.6039	21.0893	20.7825	18.6155	18.7943	23.2386	25.8197	21.729	20.445	22.9991
ENSMUSG00000030257	Srgap3	10.3592	9.91343	10.0838	11.2151	11.4173	12.7644	14.4787	11.3946	8.9386	7.93419	10.5767	10.4563
ENSMUSG00000030259	Rassf8	3.45892	3.59789	3.52449	2.76729	2.73064	3.40063	2.77763	2.84168	3.03914	3.76485	3.17541	3.04639
ENSMUSG00000048001	Hes5	5.97711	4.3564	4.68373	3.95505	3.29318	5.61031	3.53318	7.54648	10.5404	11.4383	8.81644	8.22383
Mouse_newGene_198047	Mouse_newGene_198047	0.019261	0.007053	0.04801	0	0.013876	0	0.055589	0	0.054737	0.017153	0.037824	0
ENSMUSG00000031785	Adgrg1	11.9194	10.1741	13.0534	10.7556	9.12522	10.7015	10.8626	9.76027	6.90203	8.17083	8.32796	8.40646
ENSMUSG00000031787	Katnb1	9.55299	10.242	10.1759	10.8401	10.9685	9.76351	9.69448	12.2961	12.2329	9.8948	9.36633	8.9736
ENSMUSG00000031786	Drc7	1.58923	0.680437	1.44171	1.25021	0.628469	0.772824	0.096082	1.05624	0.783117	1.06959	1.67493	1.32793
ENSMUSG00000031781	Ciapin1	10.3624	10.1079	10.4296	9.63881	9.1418	10.9772	9.75342	12.5509	11.0901	10.7779	10.9797	11.136
ENSMUSG00000031780	Ccl17	1.04233	1.42483	1.02181	4.05579	4.14571	1.99491	5.35368	4.73079	3.8941	0.975331	0.221578	0.581007
ENSMUSG00000031783	Polr2c	25.0007	18.6454	24.1245	24.4728	23.7241	25.7993	27.6267	23.7516	24.5043	25.1979	21.1905	22.4309
ENSMUSG00000031789	Cngb1	0.053226	0.097409	0.15692	0.045418	0.084296	0.125292	0.055413	0.070408	0.12986	0.119898	0.212295	0.227043
ENSMUSG00000031788	Kifc3	15.6529	14.881	12.1014	13.8999	13.5632	12.3863	11.367	12.3727	12.0338	14.3005	14.9529	14.883
ENSMUSG00000061039	Olfr920	0.022276	0.04739	0.022674	0.04465	0.068927	0.055979	0.090258	0.081219	0.041685	0.013875	0.02295	0.017952
Mouse_newGene_212705	Mouse_newGene_212705	0	0	0.01682	0	0.069086	0	0	0	0.013079	0.009743	0	0
Mouse_newGene_66788	Mouse_newGene_66788	0	0	0	0.075889	0	0.029354	0.141627	0	0.039312	0.302258	0	0
ENSMUSG00000070858	Gm1673	41.7905	37.8054	35.7439	37.877	39.1267	33.9962	34.1961	35.9839	41.6497	45.8262	41.4248	37.706
Mouse_newGene_198380	Mouse_newGene_198380	0.030437	0	0.064276	0.148499	0.025279	0.142778	0.066414	0.25451	0.058362	0.004843	0.134802	0
ENSMUSG00000070852	Olfr1121	0	0	0	0	0	0	0	0	0	0	0	0
ENSMUSG00000070853	Olfr1150-ps1	0	0	0	0	0	0	0	0	0	0	0	0
ENSMUSG00000070856	Olfr1115	0	0	0	0	0	0	0	0	0	0	0	0
ENSMUSG00000070857	Olfr1113	0	0	0	0	0	0	0	0	0	0	0	0
ENSMUSG00000070855	Olfr1116	0	0	0	0	0	0	0	0.001754	0	0	0	0
Mouse_newGene_42059	Mouse_newGene_42059	0.306375	0.497439	0.433154	0.432578	0.149958	0.417569	0.221375	0.480458	0.484282	0.418024	0.351514	0.276131
Mouse_newGene_57847	Mouse_newGene_57847	0.026037	0	0	0.032938	0.091161	0.046612	0.043652	0.024854	0	0.032868	0.034037	0
Mouse_newGene_153122	Mouse_newGene_153122	0.155736	0.137329	0.129758	0.05381	0.037431	0.018931	0.105763	0.111059	0.283618	0.114633	0.237685	0.01068
Mouse_newGene_88393	Mouse_newGene_88393	0.512589	0.118952	0.127344	0.106362	0.094201	0.064474	0.064256	0.077382	0.136023	0.198756	0.27677	0.08956
ENSMUSG00000090210	Itga10	0.405365	0.305594	0.405855	0.164024	0.153748	0.190052	0.204428	0.206782	0.126891	0.344151	0.357027	0.298001
ENSMUSG00000090215	Trim34b	0.105512	0.023556	0.032096	0.04953	0.096698	0.196916	0	0.09041	0.119204	0.156356	0.009772	0.102636
ENSMUSG00000031129	Slc9a9	3.83547	4.66316	5.30241	4.11456	5.76323	4.94887	5.38161	4.9333	5.47124	4.72094	4.47515	4.90005
ENSMUSG00000090219	4930516K23Rik	0	0	0	0	0	0	0	0	0	0.001325	0	0
ENSMUSG00000034579	Pla2g3	1.26372	1.0001	1.15012	2.20137	1.53036	1.47912	1.41322	3.91225	5.61997	0.520605	0.450166	0.444008
ENSMUSG00000034570	Inpp5j	3.62224	3.93863	5.23492	3.79272	3.75806	5.61883	5.58505	4.87193	3.67434	3.02142	3.34915	3.71326
ENSMUSG00000034575	Tent4a	8.02626	9.03008	7.01899	8.35738	8.36343	7.96679	7.87549	6.55633	6.60591	8.55215	9.47776	9.63529
ENSMUSG00000034574	Daam1	10.5983	10.2594	11.2242	9.3102	9.37392	10.4326	9.9769	8.77354	8.38156	11.9955	11.5632	12.0515
ENSMUSG00000039335	Spata16	0.018657	0	0.052	0	0	0.03356	0	0.012115	0	0	0	0
ENSMUSG00000048602	Morc2b	1.21933	1.48525	1.24831	1.28062	1.33773	1.03746	1.19031	0.98273	1.08505	1.55446	1.34832	1.57181
ENSMUSG00000039330	Tsga10ip	0	0	0	0	0	0	0	0	0	0	0	0
ENSMUSG00000030291	Med21	17.5358	20.3151	19.0987	15.7587	17.5966	16.4131	16.1625	20.9197	24.4572	25.152	18.5988	21.9856
ENSMUSG00000043659	Npsr1	0.69373	0.766046	0.523484	0.676651	0.703247	0.794841	1.10138	0.614708	0.660953	0.52246	0.776275	0.538076
Mouse_newGene_205388	Mouse_newGene_205388	0	0	0	0	0	0	0	0	0	0	0	0.064474
Mouse_newGene_248448	Mouse_newGene_248448	0.142898	0.052325	0.097312	0	0	0.047195	0.029798	0.1527	0.05189	0	0.090474	0
ENSMUSG00000028717	Tal1	0.515222	0.745152	0.601523	0.654231	0.597897	0.283239	0.999098	0.521321	1.07405	0.671278	0.701324	0.551906
Mouse_newGene_115818	Mouse_newGene_115818	0	1.27037	0.070205	0.07756	0.0344	0.697089	0.524613	0	0	0.139573	1.63379	0
Mouse_newGene_152295	Mouse_newGene_152295	0	0.141863	0	0.049524	0	0	0	0.043843	0	0	0	0
ENSMUSG00000025666	Tmem47	37.7169	37.8335	40.7855	30.3261	34.2322	36.4668	30.0548	29.9974	27.7405	42.1859	42.238	42.621
ENSMUSG00000025665	Rps6ka6	2.17217	2.32855	1.71242	1.3363	2.02314	1.79041	1.35288	1.50145	1.92312	2.45098	2.11538	2.26745
ENSMUSG00000021179	Nrde2	7.17988	7.54091	7.30943	7.59561	7.92447	5.66023	5.97612	8.19275	8.36659	6.35456	6.57549	5.87869
ENSMUSG00000021178	Psmc1	90.8188	83.6337	81.9909	87.2093	84.4721	77.3027	76.1066	85.8784	95.2458	89.0384	82.7911	85.9417
ENSMUSG00000021177	Tdp1	2.37234	1.68624	1.90609	2.17079	1.5113	1.88837	1.77265	1.70148	1.82718	2.38494	2.65344	2.93656
ENSMUSG00000021176	Efcab11	0.149727	0.185405	0.134754	0.151753	0.196958	0.133606	0.217814	0.298695	0.632519	0.120978	0.274021	0.064951
ENSMUSG00000021175	Cdca7l	0.283072	0.230447	0.563489	0.318651	0.209977	0.383835	0.170965	0.339761	0.366199	0.546709	0.483844	0.406098
Mouse_newGene_12384	Mouse_newGene_12384	0.382977	0.199756	0.138885	0.176113	0.381116	0.148559	0.11373	0.348302	0.158643	0.056217	0.383423	0.327218
Mouse_newGene_255494	Mouse_newGene_255494	0.477781	0.136615	0.33288	0.20888	0.632268	0.345967	0.443832	0.499762	0.271246	0.652234	0.326302	0.499152
ENSMUSG00000096201	Gm10715	0	0	0	0	0	0	0	0	0	0	0	0
Mouse_newGene_43874	Mouse_newGene_43874	0	0	0	0	0	0.00979	0	0	0.029772	0.018847	0	0
ENSMUSG00000071815	Fthl17e	0	0	0	0	0	0	0	0	0	0	0	0
ENSMUSG00000071816	Ssxb5	0	0	0	0	0	0	0	0.008507	0.008672	0	0	0
Mouse_newGene_71908	Mouse_newGene_71908	0	0	0	0	0	0	0.044634	0	0	0	0.057817	0
Mouse_newGene_125674	Mouse_newGene_125674	0	0	0	0	0	0	0	0	0.197885	0	0	0
Mouse_newGene_17445	Mouse_newGene_17445	0	0	0	0	0	0	0	0.035475	0.096707	0	0	0
Mouse_newGene_125676	Mouse_newGene_125676	0.219571	0.348321	0.462539	0.185663	0.253052	0.428476	0.208033	0.530354	0.460706	0.137453	0.618963	0.330947
Mouse_newGene_157112	Mouse_newGene_157112	0	0.082416	0.095979	0	0	0.154704	0.084724	0.507121	0.178997	0	0.060724	0.130699
Mouse_newGene_245235	Mouse_newGene_245235	0.033043	0.089834	0.054762	0.092098	0.209375	0.007328	0.095863	0.049104	0.033345	0.064969	0.199544	0.067272
ENSMUSG00000021669	Col4a3bp	13.3929	11.497	11.6266	10.7983	11.3655	11.4071	9.73184	12.9649	13.9842	16.1365	13.7423	13.1207
Mouse_newGene_51756	Mouse_newGene_51756	0	0	0	0.058697	0.043734	0	0	0	0	0	0	0
Mouse_newGene_51751	Mouse_newGene_51751	0.11563	0	0.165659	0.134177	0	0.154311	0.12946	0	0.125687	0	0	0
Mouse_newGene_93104	Mouse_newGene_93104	0.030971	0.024354	0.019827	0.01462	0.09701	0	0	0.042976	0.058368	0.02749	0	0
ENSMUSG00000024048	Myl12a	18.1637	10.9372	13.7018	9.61417	14.9441	11.2906	9.41643	12.214	11.5687	12.8178	11.906	9.18609
ENSMUSG00000074369	Obox2	0	0	0	0	0	0	0	0	0	0	0	0
ENSMUSG00000024041	Cryaa	0	0.036636	0.013764	0	0.033705	0.025698	0.102291	0.174936	0	0.042325	0	0.086089
ENSMUSG00000024042	Sik1	6.06289	8.66416	9.96347	3.71469	4.7617	7.2784	7.19043	3.73839	2.78117	4.1872	4.24838	4.50008
ENSMUSG00000024043	Arhgap28	0.366511	0.280684	0.338849	0.102882	0.222522	0.156068	0.088717	0.22357	0.154783	0.110335	0.209303	0.169178
ENSMUSG00000024044	Epb41l3	56.4464	54.7585	73.0592	55.5299	65.1825	50.5856	54.214	50.1774	52.6098	63.1885	53.0056	61.2002
ENSMUSG00000074365	Crxos	0	0	0	0	0	0	0	0	0	0	0	0
ENSMUSG00000074366	Obox5	0	0	0	0	0	0	0	0	0	0	0	0
ENSMUSG00000079539	Obp2b	0.017771	0.029004	0.046675	0	0.009019	0	0.01181	0.122715	0.125209	0	0.024389	0.046661
ENSMUSG00000044442	N6amt1	2.30049	3.87534	2.35696	2.42062	4.09251	2.06722	2.61066	4.69506	2.01605	2.24072	2.37124	2.41434
ENSMUSG00000068011	Mkrn2os	0.058814	0.005839	0.029527	0	0.015041	0.018287	0.030934	0.027431	0.007003	0.006591	0	0.013856
ENSMUSG00000044441	Olfr1442	0.017016	0	0	0	0	0	0	0	0	0	0	0
ENSMUSG00000044444	Pfn3	0.114878	0.080198	0.088702	0.062357	0.252941	0	0.251747	0.186415	0.147388	0.05952	0.065515	0.158559
Mouse_newGene_104890	Mouse_newGene_104890	0	0	0	0.083932	0	0.037186	0	0.02515	0	0	0	0
ENSMUSG00000042298	Ttc19	39.9707	39.801	38.9475	36.1557	37.5965	36.7639	37.4708	37.3557	41.2293	41.3096	39.055	40.0534
Mouse_newGene_256919	Mouse_newGene_256919	0	0	0	0	0.050757	0.082766	0.013346	0	0	0.040872	0.347141	0
Mouse_newGene_219611	Mouse_newGene_219611	0	0	0	0	0	0	0	0	0.17048	0	0	0
Mouse_newGene_104899	Mouse_newGene_104899	0	0	0.014432	0	0	0.016869	0.042128	0.093473	0.047876	0	0	0
ENSMUSG00000042293	Gm5617	1.91026	2.28343	2.83842	2.72775	3.60455	2.96024	2.81983	5.09321	4.00119	3.20358	4.26846	3.47264
ENSMUSG00000042292	Mkl1	5.96905	6.40561	4.93099	7.61704	6.1524	10.3672	9.84676	7.68611	6.90945	3.91088	4.5043	5.52179
ENSMUSG00000079531	Gm5936	0.040264	0.043914	0.046721	0.104758	0.022765	0.077689	0.026227	0.040539	0.081064	0.015989	0.028078	0.024907
ENSMUSG00000044199	S1pr4	0.066375	0.126097	0.101689	0.085798	0.040021	0.063499	0.052731	0.123388	0.036077	0.180825	0.359254	0.16441
ENSMUSG00000022223	Sdr39u1	24.1685	22.9742	29.6805	24.5008	24.7917	19.6494	19.0863	30.3795	34.2172	32.8705	26.6623	27.4656
ENSMUSG00000044197	Gpr146	5.92331	3.11251	3.0548	6.85239	4.01176	4.21008	6.53758	5.69009	5.17808	3.55754	3.20911	2.93823
ENSMUSG00000116045	Hgs	12.3519	12.2093	11.7001	12.5117	12.1522	13.1247	12.0687	11.4677	10.5314	12.0104	12.2071	12.0939
Mouse_newGene_13785	Mouse_newGene_13785	0.639942	0.164802	0.221849	0.171187	0.142532	0.361264	0.238751	0.118968	0.298144	0.215796	0.186961	0.348829
ENSMUSG00000027562	Car2	87.276	74.7864	84.5178	64.4833	73.5874	69.1859	53.5233	47.8571	47.672	115.331	99.0512	96.6581
Mouse_newGene_85001	Mouse_newGene_85001	0	0	0	0	0.15832	0	0	0	0.085078	0.026246	0	0
ENSMUSG00000058761	Rnf169	14.4045	16.9811	13.3963	16.1476	15.2008	13.9318	16.7515	14.064	15.816	13.2232	14.199	14.2213
ENSMUSG00000074945	Olfr1314	0	0	0	0	0	0	0	0.036005	0	0	0	0
ENSMUSG00000074946	Olfr1313	0	0	0	0	0	0	0	0	0	0	0	0
ENSMUSG00000008845	Cd163	0.481354	0.493376	0.493156	0.405514	0.39864	0.463704	0.26586	0.50783	0.428667	0.3763	0.185713	0.341071
Mouse_newGene_162013	Mouse_newGene_162013	0.123835	0.135777	0.050911	0.117025	0.142906	0.040221	0.113823	0.192001	0.154798	0.128152	0.14732	0.255123
[truncated: 29,012 more rows]
